# Supplementary material for: INO80/SWR remodelers regulate Pol II transcription through BRD2 and chromatin landscape
Source: Nucleic Acids Res. 2025 Sep 17;53(17):gkaf892. doi: 10.1093/nar/gkaf892 (PMC12448918; doi:10.1093/nar/gkaf892)
Supplement: gkaf892_Supplemental_Files [file gkaf892_supplemental_files.zip]

Archive with 8 entries (8 files):
- Supplementary Figures_20250716.pdf
- Table S1.xlsx
- Table S2.xlsx
- Table S3.zip
- Table S4.zip
- Table S5.xlsx
- Table S6.xlsx
- Table S7.xlsx
