# Supplementary material for: INO80/SWR remodelers regulate Pol II transcription through BRD2 and chromatin landscape
Source: Nucleic Acids Res. 2025 Sep 17;53(17):gkaf892. doi: 10.1093/nar/gkaf892 (PMC12448918; doi:10.1093/nar/gkaf892)
Supplement: gkaf892_Supplemental_Files [file gkaf892_supplemental_files.zip › Table S1.xlsx]

## Sheet: Sheet1
Table S1. mapping statistics of sequencing data in this study
ChIP-seq samples	total reads	mapped reads	filtered reads	mm10 filtered reads	hg19 filtered reads
ChIP-seq_Pol II_INO80_degron_1h_rep1	51708495	99353123	67045746
	1	0.960704	0.648305
ChIP-seq_Pol II_INO80_degron_1h_rep2	52512412	99423208	62383626
	1	0.946664	0.593989
ChIP-seq_Pol II_INO80_degron_0h_rep1	60046915	115836483	74228859
	1	0.96455	0.618091
ChIP-seq_Pol II_INO80_degron_0h_rep2	59477757	113978015	72748354
	1	0.958157	0.611559
ChIP-seq_Pol II_P400_degron_1h_rep1	31330528	59614681	39683037
	1	0.951383	0.633297
ChIP-seq_Pol II_P400_degron_1h_rep2	44859605	85098791	54594361
	1	0.948501	0.608502
ChIP-seq_Pol II_P400_degron_0h_rep1	37221234	70176780	47206911
	1	0.942698	0.63414
ChIP-seq_Pol II_P400_degron_0h_rep2	43553943	81060793	54340255
	1	0.930579	0.623827
ChIP-seq_Pol II_SRCAP_degron_1h_rep1	38587990	70596201	46755698
	1	0.914743	0.605832
ChIP-seq_Pol II_SRCAP_degron_1h_rep2	27631489	51457013	34208670
	1	0.93113	0.619016
ChIP-seq_Pol II_SRCAP_degron_0h_rep1	55278906	102115157	67169322
	1	0.923636	0.607549
ChIP-seq_Pol II_SRCAP_degron_0h_rep2	35084731	65495971	43448130
	1	0.933397	0.619189
ChIP-seq_BRD2_INO80_degron_1h_rep1	38679369	72980474	51324499	48739655	2584844
	1	0.943403	0.663461	0.630047	0.0334137
ChIP-seq_BRD2_INO80_degron_1h_rep2	41447099	76564384	51582537	49161503	2421034
	1	0.92364	0.62227	0.593063	0.0292063
ChIP-seq_BRD2_INO80_degron_0h_rep1	41676195	78850579	49255371	47796278	1459093
	1	0.945991	0.590929	0.573424	0.0175051
ChIP-seq_BRD2_INO80_degron_0h_rep2	51927837	96703666	63716181	61897267	1818914
	1	0.931135	0.613507	0.595993	0.0175139
ChIP-seq_BRD2_P400_degron_1h_rep1	39976951	77395101	49384873	48668442	716431
	1	0.967997	0.617667	0.608706	0.00896055
ChIP-seq_BRD2_P400_degron_1h_rep2	29132870	56490499	37156005	36583819	572186
	1	0.969532	0.637699	0.627879	0.00982028
ChIP-seq_BRD2_P400_degron_0h_rep1	35948853	69507185	45397124	44933619	463505
	1	0.966751	0.631413	0.624966	0.00644673
ChIP-seq_BRD2_P400_degron_0h_rep2	42169327	81801609	53458944	52934154	524790
	1	0.969918	0.633861	0.627638	0.00622241
ChIP-seq_BRD2_SRCAP_degron_1h_rep1	47997464	92454544	55366010	52362783	3003227
	1	0.963119	0.57676	0.545474	0.0312853
ChIP-seq_BRD2_SRCAP_degron_1h_rep2	33045153	63700423	39178276	37016406	2161870
	1	0.963839	0.592799	0.560088	0.0327108
ChIP-seq_BRD2_SRCAP_degron_0h_rep1	38750616	74592876	44309912	42854229	1455683
	1	0.962473	0.571732	0.552949	0.0187827
ChIP-seq_BRD2_SRCAP_degron_0h_rep2	43799468	84368246	50092974	48422665	1670309
	1	0.96312	0.571845	0.552777	0.0190677
Cut&Tag samples	total reads	mapped reads	filtered reads	mm10 filtered reads	hg19 filtered reads
Cut&Tag_INO80_INO80_degron_1h_rep1	25617296	47416657	19601185	18422181	1179004
	1	0.925481	0.382577	0.359565	0.0230119
Cut&Tag_INO80_INO80_degron_1h_rep2	24687267	45705136	19174252	18017423	1156829
	1	0.925682	0.388343	0.364913	0.0234297
Cut&Tag_INO80_INO80_degron_0h_rep1	24850729	45857250	21689033	20607331	1081702
	1	0.922654	0.436386	0.414622	0.021764
Cut&Tag_INO80_INO80_degron_0h_rep2	24731773	45637251	21891494	20806775	1084719
	1	0.922644	0.442578	0.420649	0.0219297
Cut&Tag_P400_P400_degron_1h_rep1	16282659	29484853	12024871	10787377	1237494
	1	0.905407	0.369254	0.331254	0.0380004
Cut&Tag_P400_P400_degron_1h_rep2	20206011	36582890	14570614	13087764	1482850
	1	0.905248	0.360551	0.323858	0.0366933
Cut&Tag_P400_P400_degron_0h_rep1	18832916	33951341	15588474	14013609	1574865
	1	0.901383	0.413862	0.372051	0.0418115
Cut&Tag_P400_P400_degron_0h_rep2	21027295	37911898	17218621	15456992	1761629
	1	0.901493	0.409435	0.367546	0.0418891
Cut&Tag_SRCAP_SRCAP_degron_1h_rep1	80974176	146835619	43518065	39508134	4009931
	1	0.906682	0.268716	0.243955	0.0247606
Cut&Tag_SRCAP_SRCAP_degron_1h_rep2	35742925	63558327	23809355	21718970	2090385
	1	0.889104	0.333064	0.303822	0.0292419
Cut&Tag_SRCAP_SRCAP_degron_0h_rep1	48054833	84510949	36439912	34306877	2133035
	1	0.879318	0.379149	0.356956	0.0221938
Cut&Tag_SRCAP_SRCAP_degron_0h_rep2	27193914	48350963	21355344	20062837	1292507
	1	0.889003	0.392649	0.368885	0.0237646
Cut&Tag_H2A.Z_P400_degron_1h_rep1	22680643	44883358	35504016	35070151	433865
	1	0.989464	0.782694	0.77313	0.00956465
Cut&Tag_H2A.Z_P400_degron_1h_rep2	22465470	44443799	35297847	34869252	428595
	1	0.989158	0.785602	0.776063	0.00953897
Cut&Tag_H2A.Z_P400_degron_0h_rep1	26055498	51499412	38493060	37950317	542743
	1	0.988264	0.738674	0.728259	0.0104151
Cut&Tag_H2A.Z_P400_degron_0h_rep2	28208661	55792790	41319544	40729791	589753
	1	0.98893	0.732391	0.721938	0.0104534
Cut&Tag_H2A.Z_INO80_degron_1h_rep1	47292430	90755334	31611540	30482245	1129295
	1	0.959512	0.334214	0.322274	0.0119395
Cut&Tag_H2A.Z_INO80_degron_1h_rep2	25269891	48362192	22342113	21542469	799644
	1	0.956913	0.44207	0.426248	0.0158221
Cut&Tag_H2A.Z_INO80_degron_0h_rep1	25215209	48752683	20070639	19465471	605168
	1	0.966732	0.397987	0.385987	0.0120001
Cut&Tag_H2A.Z_INO80_degron_0h_rep2	36310970	69759224	26213335	25423365	789970
	1	0.960581	0.360956	0.350078	0.0108778
Cut&Tag_H2A.Z_SRCAP_degron_1h_rep1	19390332	37768137	23055810	22684878	370932
	1	0.973891	0.594518	0.584953	0.00956487
Cut&Tag_H2A.Z_SRCAP_degron_1h_rep2	14705931	28626251	18401098	18107974	293124
	1	0.973289	0.625635	0.615669	0.00996618
Cut&Tag_H2A.Z_SRCAP_degron_0h_rep1	20946884	40825280	25198890	24896692	302198
	1	0.974495	0.601495	0.594282	0.00721344
Cut&Tag_H2A.Z_SRCAP_degron_0h_rep2	20043168	39069249	24262220	23969353	292867
	1	0.974628	0.605249	0.597943	0.00730591
Cut&Tag_INTS5_P400_degron_1h_rep1	23095260	24204511	9819351	8900767	918584
	1	0.524015	0.212584	0.192697	0.0198869
Cut&Tag_INTS5_P400_degron_1h_rep2	22850420	24069461	9801732	8884260	917472
	1	0.526674	0.214476	0.1944	0.0200756
Cut&Tag_INTS5_P400_degron_0h_rep1	39150395	46145076	16051484	14742368	1309116
	1	0.589331	0.204998	0.188279	0.0167191
Cut&Tag_INTS5_P400_degron_0h_rep2	25998560	30435713	12171642	11181216	990426
	1	0.585335	0.234083	0.215035	0.0190477
Cut&Tag_INTS5_INO80_degron_1h_rep1	22353816	25433697	10359794	9418226	941568
	1	0.568889	0.231723	0.210663	0.0210606
Cut&Tag_INTS5_INO80_degron_1h_rep2	31655383	36490697	13878390	12633462	1244928
	1	0.576374	0.219211	0.199547	0.0196638
Cut&Tag_INTS5_INO80_degron_0h_rep1	14620025	17745981	8038896	7453406	585490
	1	0.606907	0.274928	0.254904	0.0200236
Cut&Tag_INTS5_INO80_degron_0h_rep2	25334236	30686407	13061045	12094279	966766
	1	0.605631	0.257775	0.238694	0.0190802
Cut&Tag_INTS5_SRCAP_degron_1h_rep1	19692994	23325307	9546742	8484885	1061857
	1	0.592223	0.242389	0.215429	0.0269603
Cut&Tag_INTS5_SRCAP_degron_1h_rep2	24452414	29121756	11367945	10114683	1253262
	1	0.595478	0.23245	0.206824	0.0256265
Cut&Tag_INTS5_SRCAP_degron_0h_rep1	32552079	45475457	18405775	16465464	1940311
	1	0.698503	0.282713	0.25291	0.0298032
Cut&Tag_INTS5_SRCAP_degron_0h_rep2	35753951	49143071	19414189	17356954	2057235
	1	0.68724	0.271497	0.242728	0.0287693
Cut&Tag_H2AZac_INO80_degron_1h_rep1	17655071	34458970	21551021	20362677	1188344
	1	0.975894	0.610335	0.576681	0.0336545
Cut&Tag_H2AZac_INO80_degron_1h_rep2	14608262	28477486	17971869	16976147	995722
	1	0.974705	0.615127	0.581046	0.0340808
Cut&Tag_H2AZac_INO80_degron_0h_rep1	20378511	39772892	23752677	22446950	1305727
	1	0.975854	0.582787	0.55075	0.0320369
Cut&Tag_H2AZac_INO80_degron_0h_rep2	44160287	86421684	44432388	41993865	2438523
	1	0.9785	0.503081	0.475471	0.0276099
Cut&Tag_H2AZac_P400_degron_1h_rep1	18485342	35982533	20974128	18617823	2356305
	1	0.973272	0.567318	0.503583	0.0637344
Cut&Tag_H2AZac_P400_degron_1h_rep2	14271823	27794375	16870607	14975696	1894911
	1	0.97375	0.591046	0.52466	0.0663864
Cut&Tag_H2AZac_P400_degron_0h_rep1	19731657	38393721	23056102	21471949	1584153
	1	0.972897	0.584241	0.544099	0.0401424
Cut&Tag_H2AZac_P400_degron_0h_rep2	16366170	31818506	19241351	17887561	1353790
	1	0.972082	0.587839	0.54648	0.0413594
Cut&Tag_H2AZac_SRCAP_degron_1h_rep1	47731419	92696536	24052186	23456364	595822
	1	0.971022	0.251953	0.245712	0.0062414
Cut&Tag_H2AZac_SRCAP_degron_1h_rep2	23912556	46470250	17102013	16679412	422601
	1	0.97167	0.357595	0.348758	0.00883638
Cut&Tag_H2AZac_SRCAP_degron_0h_rep1	27211938	52775555	17439031	17169266	269765
	1	0.969713	0.32043	0.315473	0.00495674
Cut&Tag_H2AZac_SRCAP_degron_0h_rep2	22023973	42634187	15958961	15709921	249040
	1	0.967904	0.362309	0.356655	0.00565384
Cut&Tag_SRCAP_P400_degron_1h_rep1	39408656	74177568	14033014	11589963	2443051
	1	0.941133	0.178045	0.147048	0.0309964
Cut&Tag_SRCAP_P400_degron_1h_rep2	36106887	67875201	13456311	11097156	2359155
	1	0.93992	0.18634	0.153671	0.032669
Cut&Tag_SRCAP_P400_degron_0h_rep1	38781315	72584445	14288970	11747362	2541608
	1	0.935817	0.184225	0.151456	0.0327685
Cut&Tag_SRCAP_P400_degron_0h_rep2	75311613	141852575	15798314	12970529	2827785
	1	0.941771	0.104886	0.0861124	0.0187739
Cut&Tag_P400_INO80_degron_1h_rep1	24203415	47070390	20439633	18841591	1598042
	1	0.972391	0.422247	0.389234	0.0330127
Cut&Tag_P400_INO80_degron_1h_rep2	28599200	55611094	23555925	21696185	1859740
	1	0.972249	0.411828	0.379315	0.0325138
Cut&Tag_P400_INO80_degron_0h_rep1	24025229	46742856	21345909	20197865	1148044
	1	0.972787	0.444239	0.420347	0.0238925
Cut&Tag_P400_INO80_degron_0h_rep2	24933897	48501419	22061869	20884468	1177401
	1	0.9726	0.442407	0.418797	0.0236104
Cut&Tag_SRCAP_INO80_degron_1h_rep1	16359987	29439062	10274478	7640110	2634368
	1	0.899728	0.314012	0.2335	0.0805125
Cut&Tag_SRCAP_INO80_degron_1h_rep2	9820541	17743198	7424297	5530047	1894250
	1	0.903372	0.377998	0.281555	0.0964433
Cut&Tag_SRCAP_INO80_degron_0h_rep1	20615732	37009062	14694617	11596182	3098435
	1	0.897593	0.356393	0.281246	0.0751473
Cut&Tag_SRCAP_INO80_degron_0h_rep2	20431669	37043952	12763401	10082954	2680447
	1	0.906533	0.312344	0.246748	0.0655954
Cut&Tag_INO80_P400_degron_1h_rep1	22947831	44372117	21877350	21008999	868351
	1	0.966804	0.476676	0.457756	0.0189201
Cut&Tag_INO80_P400_degron_1h_rep2	23054691	44584309	22246803	21371741	875062
	1	0.966925	0.482479	0.463501	0.018978
Cut&Tag_INO80_P400_degron_0h_rep1	28912443	55630203	27951870	27091077	860793
	1	0.962046	0.483388	0.468502	0.0148862
Cut&Tag_INO80_P400_degron_0h_rep2	22475264	43394145	21924932	21226986	697946
	1	0.965376	0.487757	0.47223	0.015527
Cut&Tag_P400_SRCAP_degron_1h_rep1	16709603	32272274	13305086	12660928	644158
	1	0.96568	0.398127	0.378852	0.0192751
Cut&Tag_P400_SRCAP_degron_1h_rep2	24323815	46951928	17932332	17102577	829755
	1	0.965143	0.368617	0.35156	0.0170564
Cut&Tag_P400_SRCAP_degron_0h_rep1	27843940	53891461	20195184	19222318	972866
	1	0.967741	0.36265	0.34518	0.01747
Cut&Tag_P400_SRCAP_degron_0h_rep2	19179243	37096755	15571665	14815535	756130
	1	0.967107	0.405951	0.386239	0.0197122
Cut&Tag_INO80_SRCAP_degron_1h_rep1	20927113	39988215	20151945	19360223	791722
	1	0.955416	0.481479	0.462563	0.0189162
Cut&Tag_INO80_SRCAP_degron_1h_rep2	21613989	41429176	21248244	20332587	915657
	1	0.958388	0.491539	0.470357	0.021182
Cut&Tag_INO80_SRCAP_degron_0h_rep1	25755727	49064196	22911489	21941463	970026
	1	0.952491	0.444784	0.425953	0.0188313
Cut&Tag_INO80_SRCAP_degron_0h_rep2	22592598	43115174	20779131	19858924	920207
	1	0.954188	0.459866	0.439501	0.0203652
Cut&Tag_H33_INO80_degron_1h_rep1	22138610	42605691	9047127	8584170	462957
	1	0.962249	0.204329	0.193873	0.0104559
Cut&Tag_H33_INO80_degron_1h_rep2	18643744	35860281	8820334	8372758	447576
	1	0.961724	0.236549	0.224546	0.0120034
Cut&Tag_H33_INO80_degron_0h_rep1	52536292	101318268	11584973	10910262	674711
	1	0.964269	0.110257	0.103835	0.00642138
Cut&Tag_H33_INO80_degron_0h_rep2	36964678	71277795	11289321	10634111	655210
	1	0.964134	0.152704	0.143842	0.00886265
Cut&Tag_H33_P400_degron_1h_rep1	27573609	50484738	7666504	7278263	388241
	1	0.915454	0.139019	0.131979	0.00704008
Cut&Tag_H33_P400_degron_1h_rep2	27746030	50760242	7806077	7388270	417807
	1	0.91473	0.14067	0.133141	0.00752913
Cut&Tag_H33_P400_degron_0h_rep1	30367640	55036245	8752808	8321303	431505
	1	0.906166	0.144114	0.137009	0.00710468
Cut&Tag_H33_P400_degron_0h_rep2	19938962	36266844	9583113	9120197	462916
	1	0.909447	0.240311	0.228703	0.0116083
Cut&Tag_H33_SRCAP_degron_1h_rep1	10464683	19174406	6677405	6342261	335144
	1	0.916148	0.319045	0.303032	0.0160131
Cut&Tag_H33_SRCAP_degron_1h_rep2	22721781	41417806	10396299	9896126	500173
	1	0.911412	0.228774	0.217767	0.0110065
Cut&Tag_H33_SRCAP_degron_0h_rep1	25226807	47199838	12090872	11608652	482220
	1	0.93551	0.239643	0.230086	0.00955769
Cut&Tag_H33_SRCAP_degron_0h_rep2	22173079	41463682	11289655	10834796	454859
	1	0.935001	0.25458	0.244323	0.010257
Cut&Tag_INO80_BRD2_degron_0h_rep1	17489012	34298626	13145217	12342291	802926
	1	0.980576	0.375814	0.352858	0.0229552
Cut&Tag_INO80_BRD2_degron_0h_rep2	13738198	26951646	12646150	11872124	774026
	1	0.980902	0.460255	0.432084	0.0281706
Cut&Tag_INO80_BRD2_degron_1h_rep1	14224892	27952511	13070582	12113294	957288
	1	0.982521	0.459426	0.425778	0.0336483
Cut&Tag_INO80_BRD2_degron_1h_rep2	13123176	25781970	12230617	11340771	889846
	1	0.982307	0.465993	0.432089	0.0339036
Cut&Tag_P400_BRD2_degron_0h_rep1	20829677	40773068	11620217	10633729	986488
	1	0.978725	0.278934	0.255254	0.0236799
Cut&Tag_P400_BRD2_degron_0h_rep2	10175975	19951535	8969477	8197480	771997
	1	0.980325	0.440718	0.402786	0.0379323
Cut&Tag_P400_BRD2_degron_1h_rep1	11203361	21929114	8186730	7563996	622734
	1	0.978685	0.365369	0.337577	0.0277923
Cut&Tag_P400_BRD2_degron_1h_rep2	10039325	19631910	7799838	7207843	591995
	1	0.97775	0.388464	0.35898	0.0294838
Cut&Tag_SRCAP_BRD2_degron_0h_rep1	11040174	21520301	7963957	6848366	1115591
	1	0.974636	0.360681	0.310157	0.0505242
Cut&Tag_SRCAP_BRD2_degron_0h_rep2	8783812	17110786	7321228	6294321	1026907
	1	0.973995	0.416745	0.358291	0.0584545
Cut&Tag_SRCAP_BRD2_degron_1h_rep1	14259192	27718881	8071013	6758951	1312062
	1	0.971965	0.283011	0.237003	0.0460076
Cut&Tag_SRCAP_BRD2_degron_1h_rep2	8365231	16289570	6512879	5451441	1061438
	1	0.973647	0.389283	0.325839	0.0634434
Cut&Tag_H2AZ_BRD2_degron_0h_rep1	34091178	67241959	42033555	41524356	509199
	1	0.986208	0.616487	0.609019	0.00746819
Cut&Tag_H2AZ_BRD2_degron_0h_rep2	30383564	59921193	38717523	38331277	386246
	1	0.986079	0.637146	0.63079	0.00635617
Cut&Tag_H2AZ_BRD2_degron_1h_rep1	26247591	51740844	34288194	33892979	395215
	1	0.98563	0.653168	0.64564	0.0075286
Cut&Tag_H2AZ_BRD2_degron_1h_rep2	25211403	49709722	31846392	31490645	355747
	1	0.985858	0.631587	0.624532	0.00705528
Cut&Tag_H2AZac_BRD2_degron_0h_rep1	23164907	45198529	30019177	29482605	536572
	1	0.975582	0.647945	0.636364	0.0115816
Cut&Tag_H2AZac_BRD2_degron_0h_rep2	22565357	44261862	28485999	27979734	506265
	1	0.980748	0.631189	0.619971	0.0112177
Cut&Tag_H2AZac_BRD2_degron_1h_rep1	25332291	49627211	32445045	31839728	605317
	1	0.979525	0.640389	0.628442	0.0119475
Cut&Tag_H2AZac_BRD2_degron_1h_rep2	22962280	45038922	29403723	28858956	544767
	1	0.980715	0.640261	0.628399	0.0118622
ATAC-seq samples	total reads	mapped reads	filtered reads
ATAC-seq_INO80_degron_1h_rep1	19159806	37329893	23372404
	1	0.974172	0.609933
ATAC-seq_INO80_degron_1h_rep2	19703248	38543537	26222600
	1	0.974172	0.609933
ATAC-seq_INO80_degron_0h_rep1	24316490	47494507	32200450
	1	0.974172	0.609933
ATAC-seq_INO80_degron_0h_rep2	16292063	31723182	18603517
	1	0.973578	0.570938
ATAC-seq_P400_degron_1h_rep1	18575485	35601923	21937820
	1	0.958304	0.590505
ATAC-seq_P400_degron_1h_rep2	16606941	31884287	21299013
	1	0.959969	0.641268
ATAC-seq_P400_degron_0h_rep1	15796723	29817095	19305880
	1	0.943775	0.611072
ATAC-seq_P400_degron_0h_rep2	21070954	40590608	23626035
	1	0.963189	0.56063
ATAC-seq_SRCAP_degron_1h_rep1	16289516	31681230	19683963
	1	0.972442	0.604191
ATAC-seq_SRCAP_degron_1h_rep2	17626617	34321823	21509692
	1	0.973579	0.610148
ATAC-seq_SRCAP_degron_0h_rep1	16097076	31322055	18928426
	1	0.972911	0.587946
ATAC-seq_SRCAP_degron_0h_rep2	15972668	31036135	19224441
	1	0.971539	0.601792
ChAR-seq samples	total reads	mapped reads	filtered reads	mm10 filtered reads	dm6 filtered reads
ChAR-seq_INO80_degron_1h_rep1	34871477	60669192	32015796	31440335	575461
	1	0.869897	0.459054	0.450803	0.00825117
ChAR-seq_INO80_degron_1h_rep2	36609683	63906974	35171864	34524647	647217
	1	0.872815	0.480363	0.471523	0.00883942
ChAR-seq_INO80_degron_0h_rep1	35370659	61080410	33746742	33353472	393270
	1	0.863433	0.477044	0.471485	0.00555927
ChAR-seq_INO80_degron_0h_rep2	34701159	59810608	33100030	32721353	378677
	1	0.861796	0.47693	0.471473	0.00545626
ChAR-seq_SRCAP_degron_1h_rep1	35630566	62858311	35953429	35545261	408168
	1	0.882084	0.504531	0.498803	0.00572778
ChAR-seq_SRCAP_degron_1h_rep2	35475158	61748338	36128404	35705375	423029
	1	0.870304	0.509207	0.503245	0.00596233
ChAR-seq_SRCAP_degron_0h_rep1	33421859	56270437	30763493	30518010	245483
	1	0.841821	0.46023	0.456558	0.00367249
ChAR-seq_SRCAP_degron_0h_rep2	34587089	58991473	33053118	32796503	256615
	1	0.852796	0.477825	0.474115	0.00370969
ChAR-seq_P400_degron_1h_rep1	34673679	61127896	30903386	30377602	525784
	1	0.881474	0.445632	0.43805	0.00758189
ChAR-seq_P400_degron_1h_rep2	36065458	62257783	30092207	29528057	564150
	1	0.863122	0.417189	0.409368	0.0078212
ChAR-seq_P400_degron_0h_rep1	50768855	86735600	42138099	41199826	938273
	1	0.854221	0.415	0.405759	0.00924064
ChAR-seq_P400_degron_0h_rep2	33878813	58049530	28484137	27891520	592617
	1	0.856723	0.420383	0.411637	0.00510441
RNA-seq samples	total reads	mapped reads	filtered reads	mm10 filtered reads	dm6 filtered reads
RNA-seq_INO80_degron_0h_rep1	17863630	33410380	9731452	8841001	890611
	1	0.935151	0.272382	0.247458	0.0249281
RNA-seq_INO80_degron_0h_rep2	18454755	30785715	13499832	12339320	1160719
	1	0.834086	0.365755	0.334313	0.0314477
RNA-seq_INO80_degron_24h_rep1	19009792	34008399	11769472	10877531	892126
	1	0.894497	0.309563	0.286103	0.0234649
RNA-seq_INO80_degron_24h_rep2	17948361	30680823	8771820	8114330	657675
	1	0.854697	0.244363	0.226047	0.0183213
RNA-seq_P400_degron_0h_rep1	19807824	35173609	18144274	16696617	1447940
	1	0.887872	0.458008	0.421465	0.0365497
RNA-seq_P400_degron_0h_rep2	17557108	32252099	18203550	16822456	1381309
	1	0.918491	0.51841	0.479078	0.0393376
RNA-seq_P400_degron_24h_rep1	17134862	31907617	18741136	17643913	1097479
	1	0.931073	0.546872	0.514854	0.0320247
RNA-seq_P400_degron_24h_rep2	17833207	31952482	16256264	15228931	1027585
	1	0.89587	0.455786	0.426982	0.028811
RNA-seq_SRCAP_degron_0h_rep1	17722798	30982750	12333732	11666952	666954
	1	0.874093	0.347962	0.329151	0.0188163
RNA-seq_SRCAP_degron_0h_rep2	18574899	36074537	18346520	17297906	1048988
	1	0.971056	0.493852	0.465626	0.0282367
RNA-seq_SRCAP_degron_24h_rep1	19468004	37826912	20843128	19287038	1556271
	1	0.971515	0.535318	0.495352	0.03997
RNA-seq_SRCAP_degron_24h_rep2	17570803	33777736	17927534	16615448	1312124
	1	0.961189	0.510151	0.472814	0.0373382
RNA-seq_P400_degron_1h_rep1	26296639	51531932	33240884	32503206	737686
	1	0.97982	0.632037	0.618011	0.0140262
RNA-seq_P400_degron_1h_rep2	29843456	58464044	38311198	37132777	1178435
	1	0.979512	0.641869	0.622126	0.0197436
RNA-seq_P400_degron_0h_rep1	30689577	59614026	37971614	36944532	1027095
	1	0.971242	0.61864	0.601907	0.0167336
RNA-seq_P400_degron_0h_rep2	22413856	43950020	29533502	28898979	634532
	1	0.980421	0.658822	0.644668	0.0141549
RNA-seq_INO80_degron_1h_rep1	29368124	57573274	39205896	38163072	1042838
	1	0.9802	0.667491	0.649736	0.0177546
RNA-seq_INO80_degron_1h_rep2	34336307	65206588	39399056	38270767	1128298
	1	0.949528	0.573723	0.557293	0.0164301
RNA-seq_INO80_degron_0h_rep1	33064505	63111304	39051116	37611306	1439818
	1	0.954366	0.590529	0.568757	0.0217729
RNA-seq_INO80_degron_0h_rep2	31621630	62024777	41417832	40398363	1019478
	1	0.980733	0.654897	0.638777	0.0161199
RNA-seq_SRCAP_degron_1h_rep1	32351600	61676931	38051442	36829296	1222152
	1	0.953228	0.588092	0.569204	0.0188886
RNA-seq_SRCAP_degron_1h_rep2	29184458	56511344	36376382	35350712	1025684
	1	0.968175	0.623215	0.605643	0.0175724
RNA-seq_SRCAP_degron_0h_rep1	31435907	61584560	39750326	38774949	975388
	1	0.979526	0.632244	0.61673	0.0155139
RNA-seq_SRCAP_degron_0h_rep2	32158454	63105618	41194858	40069233	1125633
	1	0.981167	0.640498	0.622997	0.0175014
TT-seq samples	total reads	mapped reads	filtered reads	mm10 filtered reads	dm6 filtered reads
TT-seq_INO80_degron_1h_rep1	34352635	39182113	15089838	14114572	975266
	1	0.570293	0.219631	0.205437	0.0141949
TT-seq_INO80_degron_1h_rep2	29472189	30825104	10764137	9985441	778696
	1	0.522952	0.182615	0.169404	0.0132107
TT-seq_INO80_degron_0h_rep1	42293986	42687551	15673244	14876433	796811
	1	0.504653	0.185289	0.175869	0.00941991
TT-seq_INO80_degron_0h_rep2	49415028	50015824	18158700	17150924	1007776
	1	0.506079	0.183737	0.17354	0.0101971
TT-seq_P400_degron_1h_rep1	26769467	21951925	3931100	3521597	409503
	1	0.410018	0.0734251	0.0657764	0.0076487
TT-seq_P400_degron_1h_rep2	29416991	24904861	4458135	3992430	465705
	1	0.423307	0.0757748	0.0678593	0.00791558
TT-seq_P400_degron_0h_rep1	54259670	47418983	8320695	7508451	812244
	1	0.436963	0.0766748	0.06919	0.00748479
TT-seq_P400_degron_0h_rep2	37105085	31159677	5932208	5357787	574421
	1	0.419884	0.0799379	0.0721975	0.00774046
TT-seq_SRCAP_degron_1h_rep1	26315903	25484079	7438933	6797547	641386
	1	0.484195	0.141339	0.129153	0.0121863
TT-seq_SRCAP_degron_1h_rep2	25535174	24413466	6967655	6357382	610273
	1	0.478036	0.136432	0.124483	0.0119497
TT-seq_SRCAP_degron_0h_rep1	26005614	25314403	8502851	7982287	520564
	1	0.48671	0.163481	0.153472	0.0100087
TT-seq_SRCAP_degron_0h_rep2	26462258	25812157	8649464	8120818	528646
	1	0.487716	0.16343	0.153442	0.00998868
TT-seq_BRD2_degron_0h_rep1	28497438	21264044	6498276	6331833	166443
	1	0.373087	0.114015	0.111095	0.00292032
TT-seq_BRD2_degron_0h_rep2	35511911	26431017	8014307	7811148	203159
	1	0.372143	0.11284	0.109979	0.00286043
TT-seq_BRD2_degron_1h_rep1	39638103	33245988	11518263	11204523	313740
	1	0.419369	0.145293	0.141335	0.00395756
TT-seq_BRD2_degron_1h_rep2	31523514	26000254	9124115	8872243	251872
	1	0.412395	0.144719	0.140724	0.00399499
