# Supplementary material for: INO80/SWR remodelers regulate Pol II transcription through BRD2 and chromatin landscape
Source: Nucleic Acids Res. 2025 Sep 17;53(17):gkaf892. doi: 10.1093/nar/gkaf892 (PMC12448918; doi:10.1093/nar/gkaf892)
Supplement: gkaf892_Supplemental_Files [file gkaf892_supplemental_files.zip › Table S2.xlsx]

## Sheet: Turbo ID-MS
Table S2. DEP results for Chromatin-MS, WCE-MS and Pol II TurboID-MS after INO80/SWR remodelers degradation in mESCs
Chromatin-MS upon INO80 degradation												Chromatin-MS upon P400 degradation												Chromatin-MS upon SRCAP degradation												WCE-MS upon INO80 degradation												WCE-MS upon SRCAP degradation
name	ID	Auxin-0h_1	Auxin-0h_2	Auxin-0h_3	Auxin-1h_1	Auxin-1h_2	Auxin-1h_3	p.val	log2FC	reg		name	ID	Auxin-0h_1	Auxin-0h_2	Auxin-0h_3	Auxin-1h_1	Auxin-1h_2	Auxin-1h_3	p.val	log2FC	reg		name	ID	Auxin-0h_1	Auxin-0h_2	Auxin-0h_3	Auxin-1h_1	Auxin-1h_2	Auxin-1h_3	p.val	log2FC	reg		name	ID	Auxin-0h_1	Auxin-0h_2	Auxin-0h_3	Auxin-1h_1	Auxin-1h_2	Auxin-1h_3	p.val	log2FC	reg		name	ID
Ranbp2	Q9ERU9	1.42267e+09	1.79464e+09	1.86572e+09	1.84927e+09	1.7878e+09	1.86419e+09	0.378469	0.124	unchanged		Prpf8	Q99PV0	3.66861e+09	3.9677e+09	4.47398e+09	4.99892e+09	3.9412e+09	3.8355e+09	0.643241	0.0715	unchanged		Ranbp2	Q9ERU9	1.42267e+09	1.79464e+09	1.86572e+09	1.84927e+09	1.7878e+09	1.86419e+09	0.378469	0.124	unchanged		Dync1h1	Q9JHU4	2.67573e+08	2.85257e+08	3.50025e+08	2.93217e+08	3.2955e+08	2.59765e+08	0.848182	-0.03	unchanged		Sptan1	P16546
Prpf8	Q99PV0	2.7265e+09	3.83399e+09	3.36092e+09	3.48568e+09	3.23443e+09	3.60523e+09	0.65192	0.0701	unchanged		Snrnp200	Q6P4T2	2.06667e+09	2.16446e+09	2.55413e+09	2.80899e+09	2.28823e+09	2.11454e+09	0.598237	0.0835	unchanged		Prpf8	Q99PV0	2.7265e+09	3.83399e+09	3.36092e+09	3.48568e+09	3.23443e+09	3.60523e+09	0.65192	0.0701	unchanged		Sptan1	P16546	2.70752e+08	2.89428e+08	3.15377e+08	2.64593e+08	2.6876e+08	2.70356e+08	0.278996	-0.121	unchanged		Dync1h1	Q9JHU4
Snrnp200	Q6P4T2	1.65278e+09	2.23516e+09	1.92681e+09	2.07609e+09	1.96182e+09	2.27534e+09	0.402774	0.127	unchanged		Ranbp2	Q9ERU9	1.86583e+09	1.81572e+09	2.1025e+09	2.43154e+09	1.74512e+09	1.79425e+09	0.846053	0.032	unchanged		Snrnp200	Q6P4T2	1.65278e+09	2.23516e+09	1.92681e+09	2.07609e+09	1.96182e+09	2.27534e+09	0.402774	0.127	unchanged		Myh9	Q8VDD5	4.57519e+08	4.93082e+08	5.21755e+08	4.59779e+08	4.52188e+08	4.58696e+08	0.34239	-0.101	unchanged		Myh9	Q8VDD5
Mki67	E9PVX6	1.27111e+09	1.53204e+09	1.52721e+09	1.40977e+09	1.30715e+09	1.37601e+09	0.524486	-0.0767	unchanged		Utp20	Q5XG71	2.24885e+09	2.50805e+09	2.85748e+09	3.02996e+09	2.35911e+09	2.2188e+09	0.963094	-0.00772	unchanged		Mki67	E9PVX6	1.27111e+09	1.53204e+09	1.52721e+09	1.40977e+09	1.30715e+09	1.37601e+09	0.524486	-0.0767	unchanged		Hsp90aa1	P07901	3368749204	2.85202e+09	3.06759e+09	3.22522e+09	2.95589e+09	2.84777e+09	0.736679	-0.0395	unchanged		Cltc	Q68FD5
Utp20	Q5XG71	1.47649e+09	1.71782e+09	1.64529e+09	1.80154e+09	1.67299e+09	2.00207e+09	0.17698	0.177	unchanged		Numa1	E9Q7G0	2.52725e+09	2.46443e+09	2.55195e+09	2.70828e+09	2.48881e+09	2.28285e+09	0.89326	-0.0156	unchanged		Utp20	Q5XG71	1.47649e+09	1.71782e+09	1.64529e+09	1.80154e+09	1.67299e+09	2.00207e+09	0.17698	0.177	unchanged		Hsp90ab1	P11499	9656385364	8.33153e+09	9.04944e+09	9.39962e+09	9.03112e+09	8.51754e+09	0.976034	-0.00332	unchanged		Flna	Q8BTM8
Numa1	E9Q7G0	1.62039e+09	1.88467e+09	1.76953e+09	1.87043e+09	1.87292e+09	2.1142e+09	0.213361	0.152	unchanged		Mybbp1a	Q7TPV4	1.36084e+10	1.36092e+10	1.67589e+10	1.74641e+10	1.36696e+10	1.27413e+10	0.953698	-0.00971	unchanged		Numa1	E9Q7G0	1.62039e+09	1.88467e+09	1.76953e+09	1.87043e+09	1.87292e+09	2.1142e+09	0.213361	0.152	unchanged		Fasn	P19096	7.77857e+08	8.16503e+08	8.31594e+08	7.39899e+08	7.33632e+08	7.85911e+08	0.316707	-0.103	unchanged		Flnb	Q80X90
Mybbp1a	Q7TPV4	8.92617e+09	1.148e+10	1.11781e+10	1.00665e+10	9.99075e+09	1.07973e+10	0.848346	-0.0257	unchanged		Mki67	E9PVX6	1.65139e+09	1.51774e+09	1.56015e+09	1.77159e+09	1.39126e+09	1.34211e+09	0.580245	-0.0804	unchanged		Mybbp1a	Q7TPV4	8.92617e+09	1.148e+10	1.11781e+10	1.00665e+10	9.99075e+09	1.07973e+10	0.848346	-0.0257	unchanged		Cltc	Q68FD5	7.18212e+08	6.71393e+08	7.04198e+08	6.95933e+08	6.61235e+08	6.63391e+08	0.601381	-0.0512	unchanged		Sptbn1	Q62261
Chd4	Q6PDQ2	1.30724e+09	1.67538e+09	1.52572e+09	1.70114e+09	1.51349e+09	1.6743e+09	0.369666	0.122	unchanged		Chd4	Q6PDQ2	2.03323e+09	2.16054e+09	2.35292e+09	2.53564e+09	1.85711e+09	1.80341e+09	0.574194	-0.0945	unchanged		Chd4	Q6PDQ2	1.30724e+09	1.67538e+09	1.52572e+09	1.70114e+09	1.51349e+09	1.6743e+09	0.369666	0.122	unchanged		Flna	Q8BTM8	2.15013e+08	2.38358e+08	2.52329e+08	2.30019e+08	2.38069e+08	2.28395e+08	0.882424	-0.0161	unchanged		Cad	B2RQC6
Tpr	F6ZDS4	1.33953e+09	1.51501e+09	1.51459e+09	1.54477e+09	1.49038e+09	1.598e+09	0.417556	0.0865	unchanged		Top2a	Q01320	8.27083e+09	8.06474e+09	9.70622e+09	9.99432e+09	7.73089e+09	7.05875e+09	0.62694	-0.0825	unchanged		Tpr	F6ZDS4	1.33953e+09	1.51501e+09	1.51459e+09	1.54477e+09	1.49038e+09	1.598e+09	0.417556	0.0865	unchanged		Flnb	Q80X90	2.63193e+08	2.83653e+08	2.98004e+08	2.8286e+08	2.76858e+08	2.68231e+08	0.789261	-0.0276	unchanged		Tln1	P26039
Rif1	Q6PR54	1.73032e+09	2.03663e+09	2.02387e+09	2.18435e+09	2.05431e+09	2.22512e+09	0.184687	0.162	unchanged		Rif1	Q6PR54	3.19419e+09	3.18096e+09	3.83363e+09	3.64177e+09	3.07973e+09	2.97805e+09	0.604499	-0.0739	unchanged		Rif1	Q6PR54	1.73032e+09	2.03663e+09	2.02387e+09	2.18435e+09	2.05431e+09	2.22512e+09	0.184687	0.162	unchanged		Cad	B2RQC6	4.0851e+08	4.50547e+08	4.60523e+08	4.10519e+08	4.13014e+08	4.15085e+08	0.394512	-0.0894	unchanged		Fasn	P19096
Top2a	Q01320	4.40133e+09	5.92093e+09	5.72028e+09	5.02514e+09	5.0529e+09	5.62191e+09	0.889785	-0.0208	unchanged		Urb1	Q571H0	1.57424e+09	1.67955e+09	1.92044e+09	2.10731e+09	1.6188e+09	1.48484e+09	0.99446	-0.00118	unchanged		Top2a	Q01320	4.40133e+09	5.92093e+09	5.72028e+09	5.02514e+09	5.0529e+09	5.62191e+09	0.889785	-0.0208	unchanged		Sptbn1	Q62261	2.00029e+08	2.18175e+08	2.27005e+08	1.961e+08	1.83865e+08	1.91695e+08	0.132979	-0.173	unchanged		Hsp90aa1	P07901
Urb1	Q571H0	1.08822e+09	1.5874e+09	1.40813e+09	1.43698e+09	1.33724e+09	1.55631e+09	0.564117	0.0993	unchanged		Pdcd11	Q6NS46	2.06601e+09	2.10728e+09	2.53852e+09	3.1577e+09	2.22325e+09	2.22047e+09	0.377731	0.165	unchanged		Urb1	Q571H0	1.08822e+09	1.5874e+09	1.40813e+09	1.43698e+09	1.33724e+09	1.55631e+09	0.564117	0.0993	unchanged		Eef2	P58252	2436093372	2.10629e+09	2.22018e+09	2.34507e+09	2.20328e+09	2.22384e+09	0.969343	0.00413	unchanged		Hsp90ab1	P11499
Pdcd11	Q6NS46	1.29639e+09	1.8129e+09	1.82169e+09	1.87923e+09	1.79184e+09	1.99851e+09	0.222639	0.217	unchanged		Tpr	F6ZDS4	1.58035e+09	1.5051e+09	1.56881e+09	1.61288e+09	1.44236e+09	1.37814e+09	0.532994	-0.073	unchanged		Pdcd11	Q6NS46	1.29639e+09	1.8129e+09	1.82169e+09	1.87923e+09	1.79184e+09	1.99851e+09	0.222639	0.217	unchanged		Gcn1	E9PVA8	2.13626e+08	2.2334e+08	2.38495e+08	2.07997e+08	1.93544e+08	2.00835e+08	0.143638	-0.164	unchanged		Snrnp200	Q6P4T2
Sf3b1	Q99NB9	1.10317e+09	1.42848e+09	1.45542e+09	1.35985e+09	1.31846e+09	1.31812e+09	0.918113	0.0144	unchanged		Dhx9	O70133	6.33608e+09	5.74789e+09	6.64972e+09	7.94432e+09	6.44413e+09	5.949e+09	0.466622	0.11	unchanged		Sf3b1	Q99NB9	1.10317e+09	1.42848e+09	1.45542e+09	1.35985e+09	1.31846e+09	1.31812e+09	0.918113	0.0144	unchanged		Snrnp200	Q6P4T2	2.58946e+08	2.79267e+08	2.63778e+08	2.61111e+08	2.50197e+08	2.5362e+08	0.493075	-0.0677	unchanged		Gcn1	E9PVA8
Dhx9	O70133	4.32071e+09	5.82233e+09	5.51431e+09	5.30463e+09	5.22422e+09	5.77151e+09	0.643666	0.0685	unchanged		Polr1a	O35134	1.08665e+09	1.13483e+09	1.35038e+09	1.46771e+09	9.62823e+08	8.84968e+08	0.531124	-0.138	unchanged		Dhx9	O70133	4.32071e+09	5.82233e+09	5.51431e+09	5.30463e+09	5.22422e+09	5.77151e+09	0.643666	0.0685	unchanged		Prpf8	Q99PV0	3.8062e+08	3.98215e+08	4.08905e+08	4.34509e+08	4.07119e+08	4.16776e+08	0.407063	0.0835	unchanged		Prpf8	Q99PV0
Ahctf1	Q8CJF7	6.94164e+08	8.82734e+08	9.04754e+08	9.31799e+08	8.64923e+08	9.38926e+08	0.303128	0.15	unchanged		Ahctf1	Q8CJF7	9.54024e+08	9.97475e+08	1.14069e+09	1.22557e+09	1.11923e+09	8.93658e+08	0.71348	0.0585	unchanged		Ahctf1	Q8CJF7	6.94164e+08	8.82734e+08	9.04754e+08	9.31799e+08	8.64923e+08	9.38926e+08	0.303128	0.15	unchanged		Ranbp2	Q9ERU9	9.97648e+07	1.13888e+08	1.52317e+08	1.29251e+08	1.48959e+08	1.10952e+08	0.620411	0.101	unchanged		Eef2	P58252
Polr1a	O35134	5.53548e+08	8.66277e+08	8.37482e+08	7.35984e+08	7.34939e+08	8.7938e+08	0.698267	0.0814	unchanged		Sf3b1	Q99NB9	1.38596e+09	1.27937e+09	1.59295e+09	1.83149e+09	1.38564e+09	1.41521e+09	0.479209	0.116	unchanged		Polr1a	O35134	5.53548e+08	8.66277e+08	8.37482e+08	7.35984e+08	7.34939e+08	8.7938e+08	0.698267	0.0814	unchanged		Tln1	P26039	1.78514e+08	1.88158e+08	1.91312e+08	1.76626e+08	1.77404e+08	1.7973e+08	0.51326	-0.0634	unchanged		Eprs1	Q8CGC7
Lmnb1	P14733	6.83429e+09	6.87262e+09	7.07891e+09	7.44608e+09	6.99578e+09	7.1102e+09	0.575273	0.0519	unchanged		Lmnb1	P14733	9.18641e+09	8.49317e+09	8.4735e+09	9.08501e+09	8.79531e+09	9.24076e+09	0.621892	0.0532	unchanged		Lmnb1	P14733	6.83429e+09	6.87262e+09	7.07891e+09	7.44608e+09	6.99578e+09	7.1102e+09	0.575273	0.0519	unchanged		Cnot1	Q6ZQ08	1.66349e+08	1.81497e+08	1.72484e+08	1.65675e+08	1.56513e+08	1.59147e+08	0.280759	-0.112	unchanged		Cnot1	Q6ZQ08
Polr2a	P08775	4.67343e+08	5.92166e+08	5.53565e+08	5.73432e+08	5.26277e+08	6.21584e+08	0.482197	0.0974	unchanged		Polr2a	P08775	6.96302e+08	7.0434e+08	8.4033e+08	7.99473e+08	5.59851e+08	5.31316e+08	0.191057	-0.264	unchanged		Polr2a	P08775	4.67343e+08	5.92166e+08	5.53565e+08	5.73432e+08	5.26277e+08	6.21584e+08	0.482197	0.0974	unchanged		Hspa4	Q61316	1006230321	9.09201e+08	1.0255e+09	1.00078e+09	9.11302e+08	9.35865e+08	0.673943	-0.0455	unchanged		Actn4	P57780
Supt6h	Q62383	3.56825e+08	5.02623e+08	4.86689e+08	4.92195e+08	4.61731e+08	5.39882e+08	0.34921	0.164	unchanged		Hnrnpu	Q8VEK3	8.22298e+09	7.70007e+09	9.76789e+09	1.11531e+10	7.68452e+09	8.50219e+09	0.663263	0.0789	unchanged		Supt6h	Q62383	3.56825e+08	5.02623e+08	4.86689e+08	4.92195e+08	4.61731e+08	5.39882e+08	0.34921	0.164	unchanged		Chd4	Q6PDQ2	1.77454e+08	1.99771e+08	2.07189e+08	2.01385e+08	1.97581e+08	2.00206e+08	0.718209	0.039	unchanged		Chd4	Q6PDQ2
Hnrnpu	Q8VEK3	6.40864e+09	8.26468e+09	8.55311e+09	8.19006e+09	7.66353e+09	8.1045e+09	0.69914	0.0557	unchanged		Trim28	Q62318	3.53097e+09	3.01941e+09	3.44076e+09	3.20935e+09	2.91842e+09	2.98294e+09	0.293294	-0.131	unchanged		Hnrnpu	Q8VEK3	6.40864e+09	8.26468e+09	8.55311e+09	8.19006e+09	7.66353e+09	8.1045e+09	0.69914	0.0557	unchanged		Actn4	P57780	2.46115e+08	2.14442e+08	2.28199e+08	2.54671e+08	2.30308e+08	2.30108e+08	0.624857	0.0548	unchanged		Mybbp1a	Q7TPV4
Vim	P20152	6.88952e+09	6.23764e+09	6.08871e+09	5.88305e+09	5.85742e+09	6.15211e+09	0.334493	-0.101	unchanged		Nup98	Q6PFD9	1.24605e+09	1.14654e+09	1.39435e+09	1.51255e+09	1.16694e+09	1.27572e+09	0.690754	0.0589	unchanged		Vim	P20152	6.88952e+09	6.23764e+09	6.08871e+09	5.88305e+09	5.85742e+09	6.15211e+09	0.334493	-0.101	unchanged		Mybbp1a	Q7TPV4	7.35136e+08	7.00121e+08	7.4199e+08	7.29072e+08	6.69476e+08	7.15231e+08	0.665825	-0.0432	unchanged		Actn1	Q7TPR4
Nup133	Q8R0G9	7.81908e+08	1.03715e+09	1.03075e+09	1.03764e+09	1.04148e+09	1.29593e+09	0.175314	0.248	unchanged		Trip12	G5E870	1.65873e+09	1.73269e+09	1.99794e+09	2.00653e+09	1.62646e+09	1.58728e+09	0.735265	-0.0495	unchanged		Nup133	Q8R0G9	7.81908e+08	1.03715e+09	1.03075e+09	1.03764e+09	1.04148e+09	1.29593e+09	0.175314	0.248	unchanged		Eprs1	Q8CGC7	3.29111e+08	3.2438e+08	3.56439e+08	3.29252e+08	3.08458e+08	3.19844e+08	0.460564	-0.0761	unchanged		Ranbp2	Q9ERU9
Nup98	Q6PFD9	1.07465e+09	1.24117e+09	1.23627e+09	1.23745e+09	1.25094e+09	1.08437e+09	0.942507	0.00856	unchanged		Hnrnpm	Q9D0E1	9.55733e+09	8.90245e+09	8.23076e+09	9.54705e+09	8.9359e+09	9.6802e+09	0.500493	0.0793	unchanged		Nup98	Q6PFD9	1.07465e+09	1.24117e+09	1.23627e+09	1.23745e+09	1.25094e+09	1.08437e+09	0.942507	0.00856	unchanged		Tpr	F6ZDS4	1.48405e+08	1.60107e+08	1.83433e+08	1.65626e+08	1.75191e+08	1.58315e+08	0.837397	0.0253	unchanged		Tpr	F6ZDS4
Trip12	G5E870	1.8953e+09	2.30209e+09	2.06056e+09	2.20015e+09	2.22422e+09	2.22459e+09	0.421136	0.092	unchanged		Npm1	Q61937	1.60816e+10	1.63807e+10	1.66819e+10	1.55785e+10	1.76433e+10	1.80287e+10	0.616052	0.0578	unchanged		Trip12	G5E870	1.8953e+09	2.30209e+09	2.06056e+09	2.20015e+09	2.22422e+09	2.22459e+09	0.421136	0.092	unchanged		Actn1	Q7TPR4	5.20418e+08	4.3332e+08	4.96065e+08	5.27752e+08	5.12843e+08	4.74725e+08	0.580078	0.0666	unchanged		Usp9x	P70398
Actn4	P57780	1.46657e+09	1.61365e+09	1.58077e+09	1.68109e+09	1.84834e+09	1.61471e+09	0.214421	0.141	unchanged		Smarca5	Q91ZW3	4.86663e+09	4.54844e+09	5.32584e+09	5.7293e+09	4.48199e+09	4.81447e+09	0.870583	0.0229	unchanged		Actn4	P57780	1.46657e+09	1.61365e+09	1.58077e+09	1.68109e+09	1.84834e+09	1.61471e+09	0.214421	0.141	unchanged		Hspa8	P63017	5.01244e+09	4.34604e+09	4.27334e+09	4.79543e+09	4.17361e+09	4.39233e+09	0.818875	-0.0275	unchanged		Iqgap1	Q9JKF1
Smarca5	Q91ZW3	3.64059e+09	4.5142e+09	4.50576e+09	4.05913e+09	4.43466e+09	4.29346e+09	0.871595	0.0206	unchanged		Eftud2	O08810	1.59457e+09	1.43158e+09	1.76664e+09	2.27016e+09	1.67245e+09	1.72991e+09	0.181054	0.235	unchanged		Smarca5	Q91ZW3	3.64059e+09	4.5142e+09	4.50576e+09	4.05913e+09	4.43466e+09	4.29346e+09	0.871595	0.0206	unchanged		Akap12	Q9WTQ5	7.99764e+07	9.8209e+07	1.2284e+08	9.77155e+07	1.27162e+08	9.09811e+07	0.720911	0.0762	unchanged		Hspa4	Q61316
Smc3	Q9CW03	7.40077e+08	8.99569e+08	8.4739e+08	8.82303e+08	8.55795e+08	9.06087e+08	0.428361	0.0928	unchanged		Supt6h	Q62383	4.79262e+08	4.81967e+08	5.63478e+08	5.67745e+08	4.01294e+08	3.89883e+08	0.324765	-0.184	unchanged		Smc3	Q9CW03	7.40077e+08	8.99569e+08	8.4739e+08	8.82303e+08	8.55795e+08	9.06087e+08	0.428361	0.0928	unchanged		Numa1	E9Q7G0	1.05682e+08	1.25495e+08	1.3046e+08	1.14264e+08	1.16952e+08	1.20175e+08	0.768206	-0.0358	unchanged		Ubr4	A2AN08
Mcm2	P97310	1.04548e+09	1.37293e+09	1.41503e+09	1.38036e+09	1.45137e+09	1.44648e+09	0.271742	0.171	unchanged		Hnrnpl	Q8R081	2.98028e+09	2.50548e+09	2.08201e+09	3.13772e+09	2.94283e+09	2.64452e+09	0.213215	0.217	unchanged		Mcm2	P97310	1.04548e+09	1.37293e+09	1.41503e+09	1.38036e+09	1.45137e+09	1.44648e+09	0.271742	0.171	unchanged		Gapdh	P16858	5.93622e+09	5.47396e+09	5.50948e+09	5.51855e+09	6.31706e+09	6.44521e+09	0.351477	0.109	unchanged		Myh10	Q61879
Baz1b	Q9Z277	8.6197e+08	1.3195e+09	1.29876e+09	1.30877e+09	1.25283e+09	1.43016e+09	0.28238	0.222	unchanged		Kdm5b	Q80Y84	7.14546e+08	7.13007e+08	8.76123e+08	7.99093e+08	5.95775e+08	5.58076e+08	0.189276	-0.249	unchanged		Baz1b	Q9Z277	8.6197e+08	1.3195e+09	1.29876e+09	1.30877e+09	1.25283e+09	1.43016e+09	0.28238	0.222	unchanged		Usp9x	P70398	2.05089e+08	2.12493e+08	1.58755e+08	1.42568e+08	1.53637e+08	1.71189e+08	0.0951782	-0.295	unchanged		Numa1	E9Q7G0
Eftud2	O08810	1.16578e+09	1.43129e+09	1.49818e+09	1.46694e+09	1.34025e+09	1.19709e+09	0.843705	-0.029	unchanged		Nup133	Q8R0G9	1.04417e+09	8.77192e+08	1.24071e+09	1.32533e+09	9.46444e+08	9.41957e+08	0.924646	0.0187	unchanged		Eftud2	O08810	1.16578e+09	1.43129e+09	1.49818e+09	1.46694e+09	1.34025e+09	1.19709e+09	0.843705	-0.029	unchanged		Uba1	Q02053	5.97868e+08	5.24914e+08	5.5773e+08	6.14869e+08	5.63468e+08	5.76259e+08	0.559241	0.0633	unchanged		Hspa8	P63017
Hnrnpm	Q9D0E1	5.24224e+09	5.63971e+09	5.57475e+09	6.18634e+09	5.77719e+09	5.01265e+09	0.736643	0.0401	unchanged		Atrx	Q61687	6.11702e+08	5.78816e+08	6.57344e+08	8.24588e+08	5.92292e+08	5.74291e+08	0.601936	0.0897	unchanged		Hnrnpm	Q9D0E1	5.24224e+09	5.63971e+09	5.57475e+09	6.18634e+09	5.77719e+09	5.01265e+09	0.736643	0.0401	unchanged		Vcp	Q01853	6.61951e+08	5.47888e+08	5.64634e+08	6.40034e+08	6.12372e+08	5.97375e+08	0.58937	0.0644	unchanged		Uba1	Q02053
Npm1	Q61937	1.15495e+10	1.23316e+10	9.69555e+09	1.20524e+10	1.08893e+10	1.03187e+10	0.944844	-0.00937	unchanged		Ncl	P09405	2.37529e+10	2.33462e+10	2.66052e+10	2.38211e+10	2.20432e+10	2.4642e+10	0.594562	-0.0631	unchanged		Npm1	Q61937	1.15495e+10	1.23316e+10	9.69555e+09	1.20524e+10	1.08893e+10	1.03187e+10	0.944844	-0.00937	unchanged		Ubr4	A2AN08	5.65799e+07	5.8833e+07	6.90788e+07	5.89233e+07	5.97894e+07	5.37625e+07	0.461217	-0.0933	unchanged		Eef1a1	P10126
Mcm4	P49717	1.20832e+09	1.20514e+09	1.34371e+09	1.34186e+09	1.43119e+09	1.17446e+09	0.57633	0.0683	unchanged		Nat10	Q8K224	1.57128e+09	1.35758e+09	1.66371e+09	1.89915e+09	1.42615e+09	1.67271e+09	0.45441	0.117	unchanged		Mcm4	P49717	1.20832e+09	1.20514e+09	1.34371e+09	1.34186e+09	1.43119e+09	1.17446e+09	0.57633	0.0683	unchanged		Plec	Q9QXS1	6.94939e+07	7.61085e+07	8.8764e+07	7.78864e+07	8.02016e+07	6.56296e+07	0.657357	-0.0652	unchanged		Eif4g1	Q6NZJ6
Actb	P60710	2.17511e+10	2.49848e+10	1.82436e+10	2.71432e+10	2.32167e+10	2.20173e+10	0.33347	0.162	unchanged		Nop58	Q6DFW4	4.0098e+09	3.49244e+09	3.40403e+09	4.14412e+09	3.76985e+09	3.87095e+09	0.358136	0.114	unchanged		Actb	P60710	2.17511e+10	2.49848e+10	1.82436e+10	2.71432e+10	2.32167e+10	2.20173e+10	0.33347	0.162	unchanged		Eef1a1	P10126	6.36205e+09	5.77182e+09	5.48389e+09	6.29829e+09	6.39453e+09	6.17113e+09	0.357894	0.101	unchanged		Sf3b1	Q99NB9
Ncl	P09405	1.83331e+10	2.11002e+10	1.83718e+10	1.7193e+10	1.82645e+10	1.72718e+10	0.251067	-0.13	unchanged		Baz1b	Q9Z277	1.29237e+09	1.26982e+09	1.5011e+09	1.72078e+09	1.13962e+09	1.09189e+09	0.738797	-0.0674	unchanged		Ncl	P09405	1.83331e+10	2.11002e+10	1.83718e+10	1.7193e+10	1.82645e+10	1.72718e+10	0.251067	-0.13	unchanged		Utp20	Q5XG71	8.7865e+07	9.71085e+07	1.00931e+08	9.07218e+07	9.2227e+07	9.17239e+07	0.599594	-0.0554	unchanged		Lrpprc	Q6PB66
Smc1a	Q9CU62	6.89452e+08	8.38139e+08	8.56716e+08	8.48044e+08	8.25714e+08	9.45791e+08	0.308664	0.14	unchanged		Nup160	Q9Z0W3	7.29352e+08	7.11544e+08	9.20983e+08	1.17832e+09	8.07532e+08	7.94928e+08	0.289311	0.221	unchanged		Smc1a	Q9CU62	6.89452e+08	8.38139e+08	8.56716e+08	8.48044e+08	8.25714e+08	9.45791e+08	0.308664	0.14	unchanged		Trim28	Q62318	7.46686e+08	6.8738e+08	7.65681e+08	8.01335e+08	7.51102e+08	7.18998e+08	0.665949	0.0463	unchanged		Akap12	Q9WTQ5
Nop56	Q9D6Z1	4.41556e+09	4.1933e+09	4.30578e+09	4.45006e+09	4.40823e+09	4.25577e+09	0.807755	0.0222	unchanged		Nup155	Q99P88	6.71262e+08	5.97193e+08	6.87065e+08	8.19193e+08	5.89632e+08	6.25173e+08	0.782947	0.0443	unchanged		Nop56	Q9D6Z1	4.41556e+09	4.1933e+09	4.30578e+09	4.45006e+09	4.40823e+09	4.25577e+09	0.807755	0.0222	unchanged		Pkm	P52480	3511533885	3.28304e+09	2.84978e+09	3.63522e+09	2.93712e+09	2.90265e+09	0.848202	-0.0281	unchanged		Gapdh	P16858
Ilf3	Q9Z1X4	1.49272e+09	1.6819e+09	1.77497e+09	1.64649e+09	1.67517e+09	1.45987e+09	0.685396	-0.0488	unchanged		Mcm4	P49717	1.43429e+09	1.1017e+09	1.24629e+09	1.47385e+09	1.22236e+09	1.35852e+09	0.482534	0.105	unchanged		Ilf3	Q9Z1X4	1.49272e+09	1.6819e+09	1.77497e+09	1.64649e+09	1.67517e+09	1.45987e+09	0.685396	-0.0488	unchanged		Fkbp4	P30416	9.00707e+08	8.81492e+08	7.61968e+08	9.65336e+08	8.2207e+08	8.15362e+08	0.802646	0.0323	unchanged		Trim28	Q62318
Trim28	Q62318	2.00585e+09	2.23581e+09	2.16686e+09	2.08263e+09	2.07086e+09	1.83953e+09	0.3814	-0.0975	unchanged		Actn4	P57780	6.7596e+08	6.01279e+08	7.00053e+08	1.24427e+09	1.08002e+09	1.23983e+09	0.000200752	0.85	unchanged		Trim28	Q62318	2.00585e+09	2.23581e+09	2.16686e+09	2.08263e+09	2.07086e+09	1.83953e+09	0.3814	-0.0975	unchanged		Sf3b1	Q99NB9	2.11808e+08	1.96275e+08	2.10697e+08	1.97703e+08	1.77963e+08	2.00019e+08	0.339762	-0.105	unchanged		Vcp	Q01853
Mga	A2AWL7	1.55292e+08	2.16483e+08	2.09952e+08	2.27973e+08	1.90706e+08	2.24377e+08	0.377684	0.156	unchanged		Nop56	Q9D6Z1	6.03628e+09	5.8434e+09	5.41494e+09	5.94221e+09	5.68873e+09	5.84722e+09	0.879341	0.0165	unchanged		Mga	A2AWL7	1.55292e+08	2.16483e+08	2.09952e+08	2.27973e+08	1.90706e+08	2.24377e+08	0.377684	0.156	unchanged		Tubb5	P99024	4202529283	3.61196e+09	3.10509e+09	3.68422e+09	3.58827e+09	3.27735e+09	0.780929	-0.0405	unchanged		Plec	Q9QXS1
Nup160	Q9Z0W3	6.53432e+08	9.0543e+08	9.39937e+08	8.85961e+08	8.84528e+08	9.682e+08	0.39276	0.149	unchanged		Rsl1d1	Q8BVY0	3.45845e+09	3.25074e+09	2.83963e+09	3.57723e+09	3.29707e+09	3.11074e+09	0.607543	0.0669	unchanged		Nup160	Q9Z0W3	6.53432e+08	9.0543e+08	9.39937e+08	8.85961e+08	8.84528e+08	9.682e+08	0.39276	0.149	unchanged		Actb	P60710	5370512765	5.36787e+09	5.22066e+09	5.44548e+09	5.8516e+09	6.30038e+09	0.217351	0.139	unchanged		Copa	Q8CIE6
Nsd1	O88491	5.05702e+08	5.49516e+08	4.50523e+08	6.66141e+08	5.44898e+08	5.79585e+08	0.0980897	0.25	unchanged		Ilf3	Q9Z1X4	1.66964e+09	1.35658e+09	1.48048e+09	1.78313e+09	1.40266e+09	1.58561e+09	0.581515	0.0807	unchanged		Nsd1	O88491	5.05702e+08	5.49516e+08	4.50523e+08	6.66141e+08	5.44898e+08	5.79585e+08	0.0980897	0.25	unchanged		Lrpprc	Q6PB66	225418675	2.29182e+08	2.38947e+08	2.35177e+08	2.22751e+08	2.25068e+08	0.818773	-0.0221	unchanged		Pkm	P52480
Nop58	Q6DFW4	2.8556e+09	2.72015e+09	2.97963e+09	3.21939e+09	3.06807e+09	2.50309e+09	0.810661	0.0317	unchanged		Hells	Q60848	1.4542e+09	1.25234e+09	1.32755e+09	1.46536e+09	1.17142e+09	1.37583e+09	0.933614	-0.0113	unchanged		Nop58	Q6DFW4	2.8556e+09	2.72015e+09	2.97963e+09	3.21939e+09	3.06807e+09	2.50309e+09	0.810661	0.0317	unchanged		Ipo5	Q8BKC5	448626864	4.22959e+08	4.15371e+08	4.31108e+08	4.05288e+08	4.24928e+08	0.771095	-0.0287	unchanged		Top2a	Q01320
Arid1a	A2BH40	3.99784e+08	4.96014e+08	5.19322e+08	5.1428e+08	4.77871e+08	4.61441e+08	0.73627	0.0464	unchanged		Smarca4	Q3TKT4	1.13719e+09	1.21847e+09	1.29487e+09	1.3122e+09	1.08836e+09	1.13714e+09	0.70694	-0.0479	unchanged		Arid1a	A2BH40	3.99784e+08	4.96014e+08	5.19322e+08	5.1428e+08	4.77871e+08	4.61441e+08	0.73627	0.0464	unchanged		Msh6	P54276	4.56822e+08	4.63655e+08	4.98716e+08	4.49611e+08	4.3301e+08	4.38435e+08	0.317316	-0.102	unchanged		Msh6	P54276
Pds5b	Q4VA53	4.90461e+08	7.19992e+08	7.35505e+08	6.62119e+08	6.68988e+08	6.59574e+08	0.757415	0.0566	unchanged		Nsd1	O88491	5.15235e+08	5.31554e+08	5.51052e+08	5.13211e+08	4.60849e+08	4.5854e+08	0.183149	-0.159	unchanged		Pds5b	Q4VA53	4.90461e+08	7.19992e+08	7.35505e+08	6.62119e+08	6.68988e+08	6.59574e+08	0.757415	0.0566	unchanged		Hsp90b1	P08113	6.54329e+08	5.7245e+08	6.23588e+08	6.45662e+08	5.93649e+08	5.72712e+08	0.789204	-0.0299	unchanged		Tubb5	P99024
Dnmt1	P13864	7.8815e+08	1.09695e+09	1.04137e+09	1.04605e+09	9.79557e+08	1.12327e+09	0.469934	0.118	unchanged		Cebpz	P53569	1.4751e+09	1.28796e+09	1.58192e+09	1.73724e+09	1.31245e+09	1.3766e+09	0.893817	0.0209	unchanged		Dnmt1	P13864	7.8815e+08	1.09695e+09	1.04137e+09	1.04605e+09	9.79557e+08	1.12327e+09	0.469934	0.118	unchanged		Ckap5	A2AGT5	1.13021e+08	1.22668e+08	1.21891e+08	1.15111e+08	1.12924e+08	1.1299e+08	0.496563	-0.0675	unchanged		Actb	P60710
Mcm3	P25206	1.24858e+09	1.42432e+09	1.60941e+09	1.5199e+09	1.52647e+09	1.41146e+09	0.61846	0.0648	unchanged		Gtpbp4	Q99ME9	3.32248e+09	2.6654e+09	2.88416e+09	3.26561e+09	3.01928e+09	3.18419e+09	0.445633	0.0992	unchanged		Mcm3	P25206	1.24858e+09	1.42432e+09	1.60941e+09	1.5199e+09	1.52647e+09	1.41146e+09	0.61846	0.0648	unchanged		Gdi2	Q61598	4.33001e+08	4.05054e+08	3.5703e+08	3.94623e+08	4.08374e+08	4.39372e+08	0.625939	0.0591	unchanged		Hsp90b1	P08113
Polr2b	Q8CFI7	5.06384e+08	6.31862e+08	6.66658e+08	6.15892e+08	6.15875e+08	6.31033e+08	0.683518	0.0554	unchanged		Parp1	P11103	3.15042e+09	2.68026e+09	3.44684e+09	3.95353e+09	2.98297e+09	3.57123e+09	0.288592	0.178	unchanged		Polr2b	Q8CFI7	5.06384e+08	6.31862e+08	6.66658e+08	6.15892e+08	6.15875e+08	6.31033e+08	0.683518	0.0554	unchanged		Eif4g1	Q6NZJ6	2.48847e+08	2.57733e+08	2.80678e+08	2.50769e+08	2.73847e+08	2.66527e+08	0.939894	0.00798	unchanged		Tkt	P40142
Rsl1d1	Q8BVY0	2.76913e+09	2.25332e+09	2.48328e+09	2.44449e+09	2.39378e+09	1.84433e+09	0.294859	-0.174	unchanged		Smc1a	Q9CU62	9.3049e+08	8.98213e+08	1.08889e+09	1.08438e+09	9.28164e+08	8.42258e+08	0.816594	-0.0341	unchanged		Rsl1d1	Q8BVY0	2.76913e+09	2.25332e+09	2.48328e+09	2.44449e+09	2.39378e+09	1.84433e+09	0.294859	-0.174	unchanged		Lars1	Q8BMJ2	2.66131e+08	2.65297e+08	2.84262e+08	2.77053e+08	2.51563e+08	2.61325e+08	0.647905	-0.0467	unchanged		Usp7	Q6A4J8
Smarca4	Q3TKT4	1.05811e+09	1.24505e+09	1.22129e+09	1.19539e+09	1.16192e+09	1.44164e+09	0.448387	0.105	unchanged		Mga	A2AWL7	3.26601e+08	3.39525e+08	3.44008e+08	3.46488e+08	2.73532e+08	2.74828e+08	0.202356	-0.183	unchanged		Smarca4	Q3TKT4	1.05811e+09	1.24505e+09	1.22129e+09	1.19539e+09	1.16192e+09	1.44164e+09	0.448387	0.105	unchanged		Copa	Q8CIE6	1.78357e+08	1.73389e+08	1.8433e+08	1.81353e+08	1.62105e+08	1.71722e+08	0.57125	-0.0584	unchanged		Fkbp4	P30416
Nat10	Q8K224	1.14302e+09	1.36827e+09	1.35237e+09	1.38521e+09	1.44612e+09	1.22513e+09	0.580319	0.0715	unchanged		Mcm2	P97310	1.41611e+09	1.23629e+09	1.54375e+09	1.77541e+09	1.42473e+09	1.44578e+09	0.342908	0.145	unchanged		Nat10	Q8K224	1.14302e+09	1.36827e+09	1.35237e+09	1.38521e+09	1.44612e+09	1.22513e+09	0.580319	0.0715	unchanged		Tubb4b	P68372	239433354	2.21271e+08	1.91212e+08	2.20906e+08	1.89039e+08	2.20894e+08	0.741179	-0.045	unchanged		Tuba1a	P68369
Parp1	P11103	2.29364e+09	2.73902e+09	2.81143e+09	2.82664e+09	2.91761e+09	2.55902e+09	0.506706	0.0856	unchanged		Hnrnpa1	P49312	6.77782e+09	7.7704e+09	8.69835e+09	5.48811e+09	6.71556e+09	6.54247e+09	0.0675746	-0.309	unchanged		Parp1	P11103	2.29364e+09	2.73902e+09	2.81143e+09	2.82664e+09	2.91761e+09	2.55902e+09	0.506706	0.0856	unchanged		Aars1	Q8BGQ7	5.94306e+08	5.29328e+08	5.72794e+08	5.83773e+08	5.2587e+08	5.3894e+08	0.703597	-0.041	unchanged		Lars1	Q8BMJ2
Nup155	Q99P88	6.29459e+08	8.24506e+08	8.46186e+08	8.12958e+08	8.62812e+08	8.1619e+08	0.398476	0.128	unchanged		Smc3	Q9CW03	9.22075e+08	8.17541e+08	9.4933e+08	9.95798e+08	8.35007e+08	8.52345e+08	0.971288	-0.00467	unchanged		Nup155	Q99P88	6.29459e+08	8.24506e+08	8.46186e+08	8.12958e+08	8.62812e+08	8.1619e+08	0.398476	0.128	unchanged		Tuba1a	P68369	2895245972	2.68458e+09	2.18743e+09	2.80067e+09	2.40469e+09	2.3221e+09	0.792082	-0.0402	unchanged		Utp20	Q5XG71
Zmym4	A2A791	3.13912e+08	4.94486e+08	4.66561e+08	4.7121e+08	4.36414e+08	4.78085e+08	0.466764	0.147	unchanged		Mcm3	P25206	1.44234e+09	1.22933e+09	1.59095e+09	1.95288e+09	1.37027e+09	1.58971e+09	0.2816	0.198	unchanged		Zmym4	A2A791	3.13912e+08	4.94486e+08	4.66561e+08	4.7121e+08	4.36414e+08	4.78085e+08	0.466764	0.147	unchanged		Acly	Q91V92	4.35044e+08	4.00017e+08	4.02954e+08	4.11963e+08	3.92041e+08	4.07173e+08	0.755589	-0.0309	unchanged		Ipo5	Q8BKC5
Atrx	Q61687	2.60101e+08	3.49906e+08	3.43297e+08	3.90454e+08	3.60622e+08	4.20433e+08	0.0840311	0.307	unchanged		Pds5b	Q4VA53	6.78834e+08	6.37233e+08	8.29344e+08	9.37719e+08	7.13736e+08	6.30681e+08	0.680822	0.0782	unchanged		Atrx	Q61687	2.60101e+08	3.49906e+08	3.43297e+08	3.90454e+08	3.60622e+08	4.20433e+08	0.0840311	0.307	unchanged		Macf1	Q9QXZ0	3.32468e+07	3.6098e+07	4.37777e+07	3.75226e+07	3.82828e+07	2.83958e+07	0.498451	-0.122	unchanged		Tubb4b	P68372
Hnrnpa1	P49312	5.2903e+09	4.64341e+09	3.78041e+09	4.33851e+09	3.88627e+09	3.09451e+09	0.179988	-0.277	unchanged		Actb	P60710	2.14408e+10	2.13041e+10	2.22347e+10	2.13516e+10	2.49655e+10	2.44419e+10	0.32101	0.12	unchanged		Hnrnpa1	P49312	5.2903e+09	4.64341e+09	3.78041e+09	4.33851e+09	3.88627e+09	3.09451e+09	0.179988	-0.277	unchanged		Top2a	Q01320	352976364	3.51893e+08	3.75918e+08	3.39523e+08	3.20768e+08	3.25252e+08	0.203589	-0.133	unchanged		Eif3a	P23116
Hnrnpa2b1	O88569	9.76832e+09	9.8118e+09	8.07078e+09	9.4143e+09	8.64617e+09	8.29069e+09	0.606174	-0.0656	unchanged		Hnrnpa2b1	O88569	9.73886e+09	1.10868e+10	1.05954e+10	9.1982e+09	1.08433e+10	1.08281e+10	0.826236	-0.0277	unchanged		Hnrnpa2b1	O88569	9.76832e+09	9.8118e+09	8.07078e+09	9.4143e+09	8.64617e+09	8.29069e+09	0.606174	-0.0656	unchanged		Hspd1	P63038	1339819360	1.2012e+09	1.14669e+09	1.33309e+09	1.11117e+09	1.15222e+09	0.766285	-0.0376	unchanged		Tuba1c	P68373
Kdm5b	Q80Y84	3.45774e+08	4.4972e+08	4.41551e+08	3.85408e+08	3.78691e+08	4.13536e+08	0.658293	-0.062	unchanged		Polr2b	Q8CFI7	6.72541e+08	6.31038e+08	8.19762e+08	7.58355e+08	5.75118e+08	6.71662e+08	0.613254	-0.0827	unchanged		Kdm5b	Q80Y84	3.45774e+08	4.4972e+08	4.41551e+08	3.85408e+08	3.78691e+08	4.13536e+08	0.658293	-0.062	unchanged		Eno1	P17182	2706728216	2.63202e+09	2.34067e+09	2.75589e+09	2.85302e+09	2.94367e+09	0.178668	0.158	unchanged		Tubb2b	Q9CWF2
Nes	Q6P5H2	2.28668e+08	2.6326e+08	2.3335e+08	2.50993e+08	2.46904e+08	2.7822e+08	0.394688	0.0985	unchanged		Xrn2	Q9DBR1	6.43398e+08	6.67505e+08	7.80319e+08	8.10726e+08	7.29074e+08	7.57676e+08	0.289518	0.139	unchanged		Nes	Q6P5H2	2.28668e+08	2.6326e+08	2.3335e+08	2.50993e+08	2.46904e+08	2.7822e+08	0.394688	0.0985	unchanged		Iqgap1	Q9JKF1	1.36009e+08	1.33097e+08	1.31134e+08	1.17371e+08	1.10787e+08	1.21242e+08	0.0789167	-0.197	unchanged		Trip12	G5E870
Supt16h	Q920B9	4.42849e+08	6.45051e+08	6.51237e+08	7.29559e+08	6.42051e+08	7.59704e+08	0.133424	0.312	unchanged		Nol6	Q8R5K4	1.47824e+09	1.28827e+09	1.75813e+09	1.75351e+09	1.46948e+09	1.58169e+09	0.545968	0.0946	unchanged		Supt16h	Q920B9	4.42849e+08	6.45051e+08	6.51237e+08	7.29559e+08	6.42051e+08	7.59704e+08	0.133424	0.312	unchanged		Tuba1c	P68373	1.11931e+08	9.51607e+07	8.18142e+07	1.1298e+08	1.12196e+08	1.0531e+08	0.186942	0.205	unchanged		Tubb2a	Q7TMM9
Phip	Q8VDD9	2.46355e+08	3.9432e+08	3.71625e+08	3.93515e+08	3.55638e+08	3.97562e+08	0.329477	0.208	unchanged		Ddx5	Q61656	7.38491e+09	6.75349e+09	5.91043e+09	8.55151e+09	8.36873e+09	8.10691e+09	0.0314614	0.326	unchanged		Phip	Q8VDD9	2.46355e+08	3.9432e+08	3.71625e+08	3.93515e+08	3.55638e+08	3.97562e+08	0.329477	0.208	unchanged		Myh10	Q61879	4.37444e+07	4.9713e+07	5.00242e+07	4.48271e+07	4.16786e+07	5.14609e+07	0.647496	-0.0594	unchanged		Gart	Q64737
Cebpz	P53569	1.07845e+09	1.3381e+09	1.3379e+09	1.27009e+09	1.30951e+09	1.2396e+09	0.801316	0.0316	unchanged		Dido1	Q8C9B9	4.12722e+08	3.56828e+08	3.81602e+08	3.81511e+08	3.00614e+08	2.80485e+08	0.112502	-0.268	unchanged		Cebpz	P53569	1.07845e+09	1.3381e+09	1.3379e+09	1.27009e+09	1.30951e+09	1.2396e+09	0.801316	0.0316	unchanged		Huwe1	Q7TMY8	4.76631e+07	5.21601e+07	6.01743e+07	5.17927e+07	6.14974e+07	5.11224e+07	0.774071	0.0408	unchanged		Cand1	Q6ZQ38
Nup188	Q6ZQH8	4.51495e+08	6.3694e+08	5.68634e+08	5.1678e+08	5.70531e+08	6.18563e+08	0.749578	0.0525	unchanged		Exosc10	P56960	7.77022e+08	6.68464e+08	7.6445e+08	8.61986e+08	6.61973e+08	7.5705e+08	0.777791	0.0405	unchanged		Nup188	Q6ZQH8	4.51495e+08	6.3694e+08	5.68634e+08	5.1678e+08	5.70531e+08	6.18563e+08	0.749578	0.0525	unchanged		Tubb2b	Q9CWF2	1.83609e+08	1.70746e+08	1.42648e+08	1.90736e+08	1.52988e+08	1.57538e+08	0.930756	0.0132	unchanged		Smarca5	Q91ZW3
Hnrnpl	Q8R081	2.28996e+09	2.07143e+09	2.1144e+09	2.3886e+09	2.0062e+09	1.62126e+09	0.46981	-0.123	unchanged		Nup107	Q8BH74	1.16974e+09	9.37204e+08	1.12786e+09	1.14155e+09	1.05732e+09	1.16188e+09	0.64774	0.0605	unchanged		Hnrnpl	Q8R081	2.28996e+09	2.07143e+09	2.1144e+09	2.3886e+09	2.0062e+09	1.62126e+09	0.46981	-0.123	unchanged		Tkt	P40142	9.32656e+08	8.35313e+08	7.2891e+08	8.64147e+08	7.69749e+08	7.62177e+08	0.686139	-0.0545	unchanged		Eno1	P17182
Matr3	Q8K310	2.18159e+09	2.87788e+09	2.8105e+09	2.82275e+09	2.6204e+09	2.60406e+09	0.767959	0.0421	unchanged		Mtrex	Q9CZU3	1.00013e+09	8.58897e+08	1.09058e+09	1.19191e+09	8.75553e+08	1.00595e+09	0.73785	0.0547	unchanged		Matr3	Q8K310	2.18159e+09	2.87788e+09	2.8105e+09	2.82275e+09	2.6204e+09	2.60406e+09	0.767959	0.0421	unchanged		Tubb2a	Q7TMM9	3.13382e+06	3.13631e+06	3.13783e+06	2.71883e+06	2.54143e+06	2.74231e+06	0.0424578	-0.234	unchanged		Ckap5	A2AGT5
Exosc10	P56960	4.61919e+08	5.54988e+08	5.90233e+08	5.09901e+08	5.2585e+08	4.47199e+08	0.43323	-0.112	unchanged		Arid1a	A2BH40	3.59451e+08	3.31462e+08	3.55973e+08	4.21844e+08	3.47377e+08	3.38529e+08	0.570224	0.0754	unchanged		Exosc10	P56960	4.61919e+08	5.54988e+08	5.90233e+08	5.09901e+08	5.2585e+08	4.47199e+08	0.43323	-0.112	unchanged		Msh2	P43247	3.64849e+08	3.11297e+08	3.38021e+08	3.53979e+08	3.14918e+08	3.14901e+08	0.713292	-0.0431	unchanged		Hspd1	P63038
Tasor	Q69ZR9	3.40681e+08	4.64119e+08	4.38768e+08	4.32058e+08	4.3175e+08	4.61148e+08	0.491796	0.103	unchanged		Mdc1	Q5PSV9	4.05745e+08	3.98995e+08	4.59079e+08	4.97429e+08	3.94274e+08	3.41579e+08	0.76601	-0.0499	unchanged		Tasor	Q69ZR9	3.40681e+08	4.64119e+08	4.38768e+08	4.32058e+08	4.3175e+08	4.61148e+08	0.491796	0.103	unchanged		Mcm3	P25206	3.1474e+08	2.58537e+08	2.94498e+08	2.91807e+08	2.62422e+08	2.74042e+08	0.600596	-0.0638	unchanged		Aars1	Q8BGQ7
Nol6	Q8R5K4	8.26605e+08	1.0701e+09	1.06769e+09	1.03822e+09	1.06835e+09	9.00464e+08	0.858201	0.0269	unchanged		Tbl3	Q8C4J7	7.43112e+08	5.2569e+08	7.15819e+08	1.09704e+09	7.17569e+08	7.87024e+08	0.108778	0.383	unchanged		Nol6	Q8R5K4	8.26605e+08	1.0701e+09	1.06769e+09	1.03822e+09	1.06835e+09	9.00464e+08	0.858201	0.0269	unchanged		Mcm4	P49717	2.27586e+08	1.88449e+08	2.0979e+08	2.16332e+08	2.0762e+08	2.01919e+08	0.97356	0.00381	unchanged		Gdi2	Q61598
Hells	Q60848	1.16038e+09	1.02237e+09	1.14566e+09	9.41576e+08	1.01901e+09	1.00827e+09	0.153881	-0.163	unchanged		Hspa8	P63017	5.27194e+09	4.89799e+09	4.83643e+09	4.76194e+09	4.75338e+09	4.99527e+09	0.658133	-0.0478	unchanged		Hells	Q60848	1.16038e+09	1.02237e+09	1.14566e+09	9.41576e+08	1.01901e+09	1.00827e+09	0.153881	-0.163	unchanged		Eftud2	O08810	1.66444e+08	1.61104e+08	1.6548e+08	1.71848e+08	1.50714e+08	1.55587e+08	0.658173	-0.0463	unchanged		Mcm3	P25206
Baz2a	Q91YE5	9.19771e+08	1.12139e+09	1.03228e+09	1.05707e+09	9.79084e+08	1.11739e+09	0.744179	0.0397	unchanged		Tasor	Q69ZR9	5.72639e+08	5.48806e+08	6.19761e+08	7.25031e+08	5.48018e+08	5.40229e+08	0.761297	0.0467	unchanged		Baz2a	Q91YE5	9.19771e+08	1.12139e+09	1.03228e+09	1.05707e+09	9.79084e+08	1.11739e+09	0.744179	0.0397	unchanged		Mthfd1	Q922D8	3.24161e+08	2.93237e+08	2.9729e+08	3.21357e+08	2.86717e+08	3.02082e+08	0.945427	-0.0073	unchanged		Asns	Q61024
Mtrex	Q9CZU3	6.35115e+08	7.83218e+08	7.77788e+08	7.2362e+08	7.06066e+08	6.3283e+08	0.517429	-0.0863	unchanged		Matr3	Q8K310	2.67039e+09	2.51016e+09	3.06854e+09	3.47267e+09	2.7969e+09	2.78424e+09	0.382959	0.132	unchanged		Mtrex	Q9CZU3	6.35115e+08	7.83218e+08	7.77788e+08	7.2362e+08	7.06066e+08	6.3283e+08	0.517429	-0.0863	unchanged		Gemin5	Q8BX17	1.35128e+08	1.31131e+08	1.39629e+08	1.38065e+08	1.27687e+08	1.32237e+08	0.77126	-0.0286	unchanged		Atp5f1b	P56480
Nup107	Q8BH74	8.58018e+08	1.0106e+09	9.53888e+08	9.63393e+08	9.67615e+08	8.2892e+08	0.789017	-0.0327	unchanged		Smarcc1	P97496	7.30418e+08	6.66733e+08	8.7611e+08	1.03333e+09	6.99563e+08	7.36121e+08	0.58727	0.106	unchanged		Nup107	Q8BH74	8.58018e+08	1.0106e+09	9.53888e+08	9.63393e+08	9.67615e+08	8.2892e+08	0.789017	-0.0327	unchanged		Ddx21	Q9JIK5	4.04164e+08	3.62302e+08	4.09059e+08	4.25696e+08	3.8291e+08	3.80695e+08	0.878833	0.017	unchanged		Ganab	Q8BHN3
Mdc1	Q5PSV9	2.79628e+08	3.34723e+08	3.17585e+08	3.46898e+08	3.25365e+08	3.40873e+08	0.289219	0.124	unchanged		Nvl	Q9DBY8	1.18065e+09	1.02252e+09	9.73963e+08	1.23071e+09	1.05434e+09	1.11233e+09	0.460119	0.0986	unchanged		Mdc1	Q5PSV9	2.79628e+08	3.34723e+08	3.17585e+08	3.46898e+08	3.25365e+08	3.40873e+08	0.289219	0.124	unchanged		Trip12	G5E870	1.19801e+08	1.22015e+08	1.23893e+08	1.18899e+08	1.07928e+08	1.12079e+08	0.283725	-0.111	unchanged		Aldoa	P05064
Ddx5	Q61656	7.00681e+09	5.96488e+09	6.84638e+09	7.06792e+09	6.62881e+09	5.58463e+09	0.753922	-0.043	unchanged		Top2b	Q64511	2.93097e+08	2.61579e+08	3.754e+08	3.55173e+08	2.80867e+08	2.70633e+08	0.867375	-0.0308	unchanged		Ddx5	Q61656	7.00681e+09	5.96488e+09	6.84638e+09	7.06792e+09	6.62881e+09	5.58463e+09	0.753922	-0.043	unchanged		Eif3a	P23116	4.04503e+08	3.80493e+08	4.09175e+08	4.08201e+08	3.78921e+08	3.82668e+08	0.765523	-0.0298	unchanged		Psmd2	Q8VDM4
Trrap	Q80YV3	4.34966e+08	5.21784e+08	4.91622e+08	5.37892e+08	4.77589e+08	6.34835e+08	0.245925	0.183	unchanged		Vim	P20152	2.94376e+09	2.98327e+09	2.72818e+09	2.68668e+09	2.93063e+09	3.01923e+09	0.973483	-0.00376	unchanged		Trrap	Q80YV3	4.34966e+08	5.21784e+08	4.91622e+08	5.37892e+08	4.77589e+08	6.34835e+08	0.245925	0.183	unchanged		Ganab	Q8BHN3	1.89737e+08	1.77197e+08	1.82046e+08	1.97891e+08	1.77696e+08	1.76037e+08	0.958586	0.00544	unchanged		Mthfd1	Q922D8
Nup93	Q8BJ71	2.14749e+09	2.16898e+09	2.33035e+09	2.43612e+09	2.38433e+09	2.22558e+09	0.408375	0.084	unchanged		Zmym4	A2A791	3.06757e+08	2.84566e+08	3.38908e+08	4.57164e+08	2.84451e+08	2.91166e+08	0.575164	0.119	unchanged		Nup93	Q8BJ71	2.14749e+09	2.16898e+09	2.33035e+09	2.43612e+09	2.38433e+09	2.22558e+09	0.408375	0.084	unchanged		Cand1	Q6ZQ38	3.32526e+08	3.11382e+08	3.42098e+08	3.64834e+08	3.12286e+08	3.23655e+08	0.863827	0.0193	unchanged		Cul4b	A2A432
Cdc5l	Q6A068	5.96604e+08	6.87113e+08	6.8874e+08	6.88627e+08	6.71269e+08	6.21114e+08	0.942293	0.00806	unchanged		Cdc5l	Q6A068	8.02535e+08	7.43561e+08	8.00295e+08	8.84181e+08	7.6848e+08	9.18657e+08	0.308517	0.129	unchanged		Cdc5l	Q6A068	5.96604e+08	6.87113e+08	6.8874e+08	6.88627e+08	6.71269e+08	6.21114e+08	0.942293	0.00806	unchanged		Dhx9	O70133	3.72865e+08	3.74814e+08	3.87215e+08	3.88761e+08	3.81141e+08	3.69152e+08	0.956548	0.00515	unchanged		Uggt1	Q6P5E4
Mcm3ap	Q9WUU9	1.52759e+08	2.26369e+08	2.38198e+08	2.33516e+08	2.18719e+08	2.66466e+08	0.263472	0.241	unchanged		Sall4	Q8BX22	1.98423e+09	1.86646e+09	2.12195e+09	2.06533e+09	1.84087e+09	1.72173e+09	0.489171	-0.0879	unchanged		Mcm3ap	Q9WUU9	1.52759e+08	2.26369e+08	2.38198e+08	2.33516e+08	2.18719e+08	2.66466e+08	0.263472	0.241	unchanged		Atp5f1b	P56480	1203347311	1.13707e+09	1.06948e+09	1.17501e+09	1.06546e+09	1.16778e+09	0.996621	-0.000454	unchanged		Vars1	Q9Z1Q9
Xrn2	Q9DBR1	5.31437e+08	6.23867e+08	5.93169e+08	6.40373e+08	6.04844e+08	5.21086e+08	0.922768	0.0125	unchanged		Ddx18	Q8K363	2.83596e+09	2.48983e+09	2.62255e+09	2.99967e+09	2.74824e+09	3.12708e+09	0.204597	0.159	unchanged		Xrn2	Q9DBR1	5.31437e+08	6.23867e+08	5.93169e+08	6.40373e+08	6.04844e+08	5.21086e+08	0.922768	0.0125	unchanged		Smarca5	Q91ZW3	2.05076e+08	2.00219e+08	2.20098e+08	2.10249e+08	1.87304e+08	1.88389e+08	0.392702	-0.0949	unchanged		Acly	Q91V92
Sall4	Q8BX22	1.21161e+09	1.33212e+09	1.26528e+09	1.29987e+09	1.361e+09	1.57521e+09	0.231149	0.149	unchanged		Supt16h	Q920B9	7.72063e+08	7.76718e+08	9.07604e+08	1.16076e+09	8.46497e+08	8.81085e+08	0.19676	0.223	unchanged		Sall4	Q8BX22	1.21161e+09	1.33212e+09	1.26528e+09	1.29987e+09	1.361e+09	1.57521e+09	0.231149	0.149	unchanged		Ddb1	Q3U1J4	3.07571e+08	3.31579e+08	3.43051e+08	3.16581e+08	2.88277e+08	2.94145e+08	0.252129	-0.127	unchanged		Dhx9	O70133
Gtpbp4	Q99ME9	1.99299e+09	1.97995e+09	2.19906e+09	2.27087e+09	2.35872e+09	1.88249e+09	0.579565	0.0722	unchanged		Suz12	Q80U70	1.13673e+09	9.08974e+08	9.99072e+08	1.15841e+09	9.20336e+08	1.03101e+09	0.835901	0.0302	unchanged		Gtpbp4	Q99ME9	1.99299e+09	1.97995e+09	2.19906e+09	2.27087e+09	2.35872e+09	1.88249e+09	0.579565	0.0722	unchanged		Iars1	Q8BU30	2.96917e+08	2.9096e+08	3.18448e+08	2.98107e+08	2.69812e+08	2.85861e+08	0.416848	-0.0863	unchanged		Ddb1	Q3U1J4
Aqr	Q8CFQ3	3.14648e+08	3.84005e+08	3.86421e+08	3.46653e+08	3.78479e+08	4.09703e+08	0.615674	0.0677	unchanged		Kpnb1	P70168	2.1182e+09	1.76731e+09	2.20793e+09	2.13509e+09	1.97979e+09	2.27135e+09	0.597046	0.072	unchanged		Aqr	Q8CFQ3	3.14648e+08	3.84005e+08	3.86421e+08	3.46653e+08	3.78479e+08	4.09703e+08	0.615674	0.0677	unchanged		Aldoa	P05064	1066901493	9.85665e+08	7.71849e+08	9.66539e+08	1.14091e+09	1.16296e+09	0.209516	0.22	unchanged		Dnmt1	P13864
Top2b	Q64511	2.78284e+08	3.28044e+08	3.09234e+08	3.28325e+08	2.95818e+08	3.48398e+08	0.478255	0.0871	unchanged		Lmna	P48678	1.85425e+09	1.69997e+09	1.63397e+09	1.67727e+09	1.7032e+09	1.77012e+09	0.936606	-0.00884	unchanged		Top2b	Q64511	2.78284e+08	3.28044e+08	3.09234e+08	3.28325e+08	2.95818e+08	3.48398e+08	0.478255	0.0871	unchanged		Psmd2	Q8VDM4	3.26395e+08	2.65668e+08	2.88315e+08	2.93373e+08	2.69814e+08	2.83844e+08	0.670593	-0.0514	unchanged		Iars1	Q8BU30
Pbrm1	Q8BSQ9	3.24142e+08	4.93936e+08	5.02336e+08	4.56246e+08	4.49129e+08	5.39797e+08	0.470593	0.153	unchanged		Nes	Q6P5H2	2.39803e+08	2.35832e+08	2.37892e+08	2.7099e+08	2.44736e+08	2.20512e+08	0.742237	0.0401	unchanged		Pbrm1	Q8BSQ9	3.24142e+08	4.93936e+08	5.02336e+08	4.56246e+08	4.49129e+08	5.39797e+08	0.470593	0.153	unchanged		Acaca	Q5SWU9	6.46529e+07	6.51051e+07	1.09506e+08	6.38064e+07	1.06201e+08	6.05228e+07	0.857389	-0.0562	unchanged		Ddx21	Q9JIK5
Nipbl	Q6KCD5	2.16748e+08	2.8892e+08	2.95289e+08	2.76349e+08	2.64726e+08	3.04209e+08	0.576919	0.0891	unchanged		Nup188	Q6ZQH8	5.29985e+08	5.15742e+08	6.02397e+08	6.48252e+08	5.31637e+08	4.71083e+08	0.965208	-0.00678	unchanged		Nipbl	Q6KCD5	2.16748e+08	2.8892e+08	2.95289e+08	2.76349e+08	2.64726e+08	3.04209e+08	0.576919	0.0891	unchanged		Vars1	Q9Z1Q9	3.31052e+08	3.16062e+08	3.31517e+08	3.40057e+08	3.07108e+08	3.04482e+08	0.68615	-0.0418	unchanged		Mcm4	P49717
Tbl3	Q8C4J7	6.25959e+08	6.80823e+08	8.73802e+08	8.48683e+08	8.13127e+08	7.23317e+08	0.395867	0.141	unchanged		Hnrnpa3	Q8BG05	9.7272e+09	1.18381e+10	9.68497e+09	7.9652e+09	1.06332e+10	1.00774e+10	0.433982	-0.129	unchanged		Tbl3	Q8C4J7	6.25959e+08	6.80823e+08	8.73802e+08	8.48683e+08	8.13127e+08	7.23317e+08	0.395867	0.141	unchanged		Cse1l	Q9ERK4	2.61193e+08	2.25763e+08	2.56314e+08	2.60199e+08	2.65941e+08	2.51814e+08	0.534849	0.0684	unchanged		Macf1	Q9QXZ0
Kpnb1	P70168	1.32838e+09	1.56925e+09	1.61062e+09	1.6408e+09	1.69119e+09	1.18471e+09	0.955011	-0.0101	unchanged		Kif20b	Q80WE4	5.84123e+08	5.78464e+08	6.47647e+08	5.63071e+08	4.5147e+08	4.43421e+08	0.0491667	-0.319	unchanged		Kpnb1	P70168	1.32838e+09	1.56925e+09	1.61062e+09	1.6408e+09	1.69119e+09	1.18471e+09	0.955011	-0.0101	unchanged		Asns	Q61024	969114619	9.19523e+08	8.16399e+08	9.52219e+08	8.07433e+08	7.85143e+08	0.502445	-0.0897	unchanged		Cct3	P80318
Kif20b	Q80WE4	3.32982e+08	4.37623e+08	4.25699e+08	3.41748e+08	3.71634e+08	4.14733e+08	0.611414	-0.0787	unchanged		Rrp12	Q6P5B0	8.86649e+08	8.43193e+08	1.07221e+09	1.25268e+09	8.8478e+08	8.57334e+08	0.667635	0.0818	unchanged		Kif20b	Q80WE4	3.32982e+08	4.37623e+08	4.25699e+08	3.41748e+08	3.71634e+08	4.14733e+08	0.611414	-0.0787	unchanged		Hnrnpa3	Q8BG05	7.97007e+08	7.82577e+08	7.58212e+08	7.10936e+08	9.63722e+08	9.36226e+08	0.342603	0.147	unchanged		Hnrnpm	Q9D0E1
Gtf3c1	Q8K284	3.25581e+08	2.69794e+08	2.58376e+08	2.87308e+08	2.52331e+08	2.99867e+08	0.880934	-0.0207	unchanged		Dhx15	O35286	1.67798e+09	1.54366e+09	1.66118e+09	1.81859e+09	1.60574e+09	1.68287e+09	0.576663	0.0639	unchanged		Gtf3c1	Q8K284	3.25581e+08	2.69794e+08	2.58376e+08	2.87308e+08	2.52331e+08	2.99867e+08	0.880934	-0.0207	unchanged		Mki67	E9PVX6	5.95614e+07	6.19577e+07	8.24685e+07	6.99093e+07	8.06927e+07	6.06362e+07	0.758185	0.0562	unchanged		Eftud2	O08810
Pogz	Q8BZH4	4.17009e+08	6.2083e+08	6.07063e+08	6.37957e+08	5.32992e+08	6.0811e+08	0.498683	0.132	unchanged		Ints1	Q6P4S8	4.70719e+08	4.96761e+08	5.59536e+08	5.46853e+08	4.41414e+08	4.89284e+08	0.718078	-0.0492	unchanged		Pogz	Q8BZH4	4.17009e+08	6.2083e+08	6.07063e+08	6.37957e+08	5.32992e+08	6.0811e+08	0.498683	0.132	unchanged		Cct5	P80316	9.38426e+08	8.93884e+08	7.73816e+08	8.99623e+08	7.8565e+08	7.88273e+08	0.567058	-0.0735	unchanged		Rtn4	Q99P72
Mcm6	P97311	1.36033e+09	1.56268e+09	1.64213e+09	1.57486e+09	1.65888e+09	1.43096e+09	0.789232	0.033	unchanged		Pbrm1	Q8BSQ9	3.64746e+08	3.69868e+08	4.47122e+08	5.45676e+08	3.44168e+08	3.60318e+08	0.790322	0.0553	unchanged		Mcm6	P97311	1.36033e+09	1.56268e+09	1.64213e+09	1.57486e+09	1.65888e+09	1.43096e+09	0.789232	0.033	unchanged		Stip1	Q60864	4.07888e+08	3.74022e+08	3.54802e+08	4.30998e+08	3.72882e+08	3.53551e+08	0.852738	0.0233	unchanged		Huwe1	Q7TMY8
Usp7	Q6A4J8	4.80345e+08	5.78947e+08	5.93551e+08	5.61696e+08	5.78096e+08	5.87362e+08	0.569267	0.0695	unchanged		Baz2a	Q91YE5	1.02916e+09	1.04028e+09	1.08867e+09	1.16038e+09	9.29682e+08	9.33455e+08	0.598155	-0.0703	unchanged		Usp7	Q6A4J8	4.80345e+08	5.78947e+08	5.93551e+08	5.61696e+08	5.78096e+08	5.87362e+08	0.569267	0.0695	unchanged		Lmnb1	P14733	5.5991e+08	5.18373e+08	4.95928e+08	5.49015e+08	4.95544e+08	4.84358e+08	0.703837	-0.0425	unchanged		Msh2	P43247
Dhx15	O35286	1.1822e+09	1.34323e+09	1.31158e+09	1.35279e+09	1.37784e+09	1.19644e+09	0.772408	0.0329	unchanged		Nup93	Q8BJ71	2.22016e+09	1.87934e+09	2.07607e+09	2.36465e+09	1.99592e+09	2.20084e+09	0.501125	0.0873	unchanged		Dhx15	O35286	1.1822e+09	1.34323e+09	1.31158e+09	1.35279e+09	1.37784e+09	1.19644e+09	0.772408	0.0329	unchanged		Snd1	Q78PY7	1.88825e+08	1.67773e+08	1.81159e+08	1.89391e+08	1.72686e+08	1.73873e+08	0.966964	-0.00442	unchanged		Hnrnpa3	Q8BG05
Hnrnpa3	Q8BG05	7.59147e+09	5.82204e+09	5.60744e+09	6.15645e+09	5.76245e+09	5.0714e+09	0.356274	-0.154	unchanged		Sin3a	Q60520	5.94189e+08	5.77871e+08	6.88285e+08	6.21397e+08	5.09403e+08	4.69661e+08	0.169444	-0.223	unchanged		Hnrnpa3	Q8BG05	7.59147e+09	5.82204e+09	5.60744e+09	6.15645e+09	5.76245e+09	5.0714e+09	0.356274	-0.154	unchanged		Supt16h	Q920B9	1.95741e+08	1.956e+08	2.01137e+08	1.95495e+08	1.86498e+08	2.00856e+08	0.801491	-0.0242	unchanged		Gemin5	Q8BX17
Smarcc1	P97496	7.06028e+08	9.5057e+08	9.79698e+08	9.31111e+08	9.42951e+08	1.01546e+09	0.370109	0.146	unchanged		Dnmt3b	O88509	8.0808e+08	6.98056e+08	8.84861e+08	1.02311e+09	7.09572e+08	8.05529e+08	0.667092	0.0762	unchanged		Smarcc1	P97496	7.06028e+08	9.5057e+08	9.79698e+08	9.31111e+08	9.42951e+08	1.01546e+09	0.370109	0.146	unchanged		Usp7	Q6A4J8	1.59672e+08	1.85767e+08	2.0564e+08	1.57423e+08	1.78772e+08	1.68897e+08	0.386979	-0.12	unchanged		Tubb4a	Q9D6F9
Stag1	Q9D3E6	3.6265e+08	4.6345e+08	4.61161e+08	4.13971e+08	4.40551e+08	4.28146e+08	0.978714	0.00356	unchanged		Utp14a	Q640M1	9.76587e+08	8.58143e+08	1.04642e+09	1.04278e+09	8.92902e+08	1.01163e+09	0.794904	0.0344	unchanged		Stag1	Q9D3E6	3.6265e+08	4.6345e+08	4.61161e+08	4.13971e+08	4.40551e+08	4.28146e+08	0.978714	0.00356	unchanged		Gart	Q64737	4.4257e+08	3.90807e+08	4.04349e+08	4.28727e+08	3.83393e+08	3.90027e+08	0.705417	-0.0418	unchanged		Parp1	P11103
Ints1	Q6P4S8	2.9603e+08	3.46399e+08	3.47319e+08	3.1498e+08	3.47603e+08	3.50163e+08	0.761321	0.0354	unchanged		Stag1	Q9D3E6	5.00852e+08	4.77253e+08	5.95532e+08	6.48949e+08	4.96484e+08	5.06821e+08	0.680592	0.066	unchanged		Ints1	Q6P4S8	2.9603e+08	3.46399e+08	3.47319e+08	3.1498e+08	3.47603e+08	3.50163e+08	0.761321	0.0354	unchanged		Dnmt1	P13864	8.79238e+07	8.99741e+07	9.79037e+07	9.28566e+07	8.78189e+07	8.981e+07	0.791704	-0.0269	unchanged		Pdcd11	Q6NS46
Ddx18	Q8K363	2.06556e+09	2.02758e+09	2.13531e+09	1.85736e+09	2.05177e+09	2.04182e+09	0.501811	-0.0669	unchanged		Ddx27	Q921N6	2.54889e+09	2.14264e+09	2.37767e+09	2.40887e+09	2.18903e+09	2.39975e+09	0.918462	-0.0124	unchanged		Ddx18	Q8K363	2.06556e+09	2.02758e+09	2.13531e+09	1.85736e+09	2.05177e+09	2.04182e+09	0.501811	-0.0669	unchanged		Hsph1	Q61699	231723534	2.18033e+08	2.30854e+08	2.42293e+08	2.30589e+08	2.24935e+08	0.716488	0.0359	unchanged		Hsph1	Q61699
Hspa8	P63017	4.56596e+09	4.75209e+09	4.58461e+09	4.3958e+09	4.47203e+09	4.41921e+09	0.474414	-0.0651	unchanged		Mcm5	P49718	2.20699e+09	1.70258e+09	2.17962e+09	2.47932e+09	2.1403e+09	2.38437e+09	0.18509	0.209	unchanged		Hspa8	P63017	4.56596e+09	4.75209e+09	4.58461e+09	4.3958e+09	4.47203e+09	4.41921e+09	0.474414	-0.0651	unchanged		Kpnb1	P70168	5.99757e+08	4.59476e+08	5.27529e+08	5.49709e+08	5.40176e+08	5.06277e+08	0.903626	0.0161	unchanged		Psmd1	Q3TXS7
Nup214	Q80U93	2.74489e+08	3.21651e+08	3.14856e+08	3.35431e+08	3.29365e+08	3.54047e+08	0.168378	0.164	unchanged		Bop1	P97452	1.3211e+09	1.08776e+09	1.30287e+09	1.45893e+09	1.11493e+09	1.20013e+09	0.895546	0.0201	unchanged		Nup214	Q80U93	2.74489e+08	3.21651e+08	3.14856e+08	3.35431e+08	3.29365e+08	3.54047e+08	0.168378	0.164	unchanged		Hnrnpm	Q9D0E1	5.31445e+08	4.91816e+08	4.84223e+08	5.46247e+08	4.47662e+08	4.92265e+08	0.840531	-0.0241	unchanged		Upf1	Q9EPU0
Uhrf1	Q8VDF2	1.13775e+09	1.17741e+09	1.48675e+09	1.10634e+09	1.11822e+09	8.98196e+08	0.116578	-0.281	unchanged		Aqr	Q8CFQ3	4.37913e+08	4.41617e+08	4.88302e+08	6.039e+08	4.24112e+08	3.8436e+08	0.91573	0.02	unchanged		Uhrf1	Q8VDF2	1.13775e+09	1.17741e+09	1.48675e+09	1.10634e+09	1.11822e+09	8.98196e+08	0.116578	-0.281	unchanged		Xpo1	Q6P5F9	3.67738e+08	3.0782e+08	3.36314e+08	3.59206e+08	3.42648e+08	3.1275e+08	0.964761	0.00532	unchanged		Cse1l	Q9ERK4
Mcm7	Q61881	1.57932e+09	1.80166e+09	1.79173e+09	1.68082e+09	1.68365e+09	1.63197e+09	0.646343	-0.0475	unchanged		Znf462	B1AWL2	154269741	1.52228e+08	1.79182e+08	2.40298e+08	1.2996e+08	1.49998e+08	0.829971	0.0516	unchanged		Mcm7	Q61881	1.57932e+09	1.80166e+09	1.79173e+09	1.68082e+09	1.68365e+09	1.63197e+09	0.646343	-0.0475	unchanged		Tuba4a	P68368	1.14183e+08	1.02409e+08	7.71173e+07	1.46228e+08	1.30728e+08	1.12922e+08	0.0583801	0.42	unchanged		Supt16h	Q920B9
Top1	Q04750	1.35065e+09	1.5385e+09	1.72667e+09	1.7389e+09	1.62509e+09	1.29759e+09	0.94897	0.0104	unchanged		Sf3b3	Q921M3	8.16263e+08	8.12581e+08	9.7395e+08	1.08906e+09	9.30875e+08	8.66175e+08	0.321392	0.148	unchanged		Top1	Q04750	1.35065e+09	1.5385e+09	1.72667e+09	1.7389e+09	1.62509e+09	1.29759e+09	0.94897	0.0104	unchanged		Hnrnpu	Q8VEK3	9.10963e+08	8.37733e+08	9.52184e+08	8.67844e+08	8.49356e+08	8.59461e+08	0.526535	-0.066	unchanged		Qars1	Q8BML9
Ddx24	Q9ESV0	5.43741e+08	7.01232e+08	7.44028e+08	6.77712e+08	6.96355e+08	5.87037e+08	0.943024	-0.0114	unchanged		Nop2	Q922K7	2.67451e+09	2.59903e+09	3.10206e+09	2.93301e+09	2.6697e+09	2.78711e+09	0.962337	0.00578	unchanged		Ddx24	Q9ESV0	5.43741e+08	7.01232e+08	7.44028e+08	6.77712e+08	6.96355e+08	5.87037e+08	0.943024	-0.0114	unchanged		Ipo7	Q9EPL8	1.78692e+08	1.69376e+08	1.97744e+08	1.74766e+08	1.6761e+08	1.7825e+08	0.552121	-0.0656	unchanged		Pdia3	P27773
Rrp12	Q6P5B0	5.66708e+08	7.82515e+08	7.75132e+08	8.09307e+08	7.65469e+08	8.47664e+08	0.231502	0.204	unchanged		Dkc1	Q9ESX5	1.57819e+09	1.52466e+09	1.54803e+09	1.72651e+09	1.78841e+09	1.76521e+09	0.106476	0.183	unchanged		Rrp12	Q6P5B0	5.66708e+08	7.82515e+08	7.75132e+08	8.09307e+08	7.65469e+08	8.47664e+08	0.231502	0.204	unchanged		Qars1	Q8BML9	2.57743e+08	2.02186e+08	2.40795e+08	2.53256e+08	2.20842e+08	2.25817e+08	0.981697	0.00311	unchanged		Anln	Q8K298
Mcm5	P49718	1.95084e+09	2.10176e+09	2.26309e+09	2.3819e+09	2.24572e+09	2.03451e+09	0.516991	0.0767	unchanged		Mcm3ap	Q9WUU9	1.93534e+08	2.04364e+08	2.43034e+08	2.99542e+08	2.17776e+08	2.19496e+08	0.290798	0.192	unchanged		Mcm5	P49718	1.95084e+09	2.10176e+09	2.26309e+09	2.3819e+09	2.24572e+09	2.03451e+09	0.516991	0.0767	unchanged		Rtn4	Q99P72	106547757	1.03611e+08	1.20016e+08	1.05004e+08	1.12815e+08	1.1832e+08	0.813002	0.0271	unchanged		Smc3	Q9CW03
Utp14a	Q640M1	5.9042e+08	7.02225e+08	7.19825e+08	7.37687e+08	8.68322e+08	7.52597e+08	0.116575	0.231	unchanged		Nipbl	Q6KCD5	2.08134e+08	1.95928e+08	2.55565e+08	3.04112e+08	2.07942e+08	2.06564e+08	0.587481	0.109	unchanged		Utp14a	Q640M1	5.9042e+08	7.02225e+08	7.19825e+08	7.37687e+08	8.68322e+08	7.52597e+08	0.116575	0.231	unchanged		Lap3	Q9CPY7	4.84693e+08	4.68925e+08	4.06639e+08	5.00387e+08	4.47442e+08	4.32151e+08	0.858956	0.022	unchanged		Cct5	P80316
Nvl	Q9DBY8	7.6736e+08	7.33042e+08	8.96283e+08	9.07804e+08	8.41657e+08	7.65226e+08	0.586601	0.0712	unchanged		Hnrnpk	P61979	3.53783e+09	3.25737e+09	3.09059e+09	3.74037e+09	3.91401e+09	3.84703e+09	0.0795762	0.22	unchanged		Nvl	Q9DBY8	7.6736e+08	7.33042e+08	8.96283e+08	9.07804e+08	8.41657e+08	7.65226e+08	0.586601	0.0712	unchanged		Psmd1	Q3TXS7	2.20475e+08	2.07606e+08	2.09159e+08	2.17702e+08	1.99893e+08	2.06018e+08	0.75112	-0.0316	unchanged		Tuba4a	P68368
Sfpq	Q8VIJ6	2.50369e+09	2.77721e+09	2.73699e+09	2.87408e+09	2.8635e+09	2.44887e+09	0.811634	0.0276	unchanged		Noc3l	Q8VI84	9.70437e+08	7.40054e+08	9.36572e+08	9.73874e+08	8.15864e+08	9.69595e+08	0.673943	0.0653	unchanged		Sfpq	Q8VIJ6	2.50369e+09	2.77721e+09	2.73699e+09	2.87408e+09	2.8635e+09	2.44887e+09	0.811634	0.0276	unchanged		Rif1	Q6PR54	7.14191e+07	7.82071e+07	9.79915e+07	8.93263e+07	9.01366e+07	7.35602e+07	0.818565	0.038	unchanged		Lap3	Q9CPY7
Dido1	Q8C9B9	1.86362e+08	2.1813e+08	2.14667e+08	1.94333e+08	1.73407e+08	1.95849e+08	0.275201	-0.134	unchanged		Top1	Q04750	1.5251e+09	1.24495e+09	1.52786e+09	1.73113e+09	1.43088e+09	1.6323e+09	0.281663	0.16	unchanged		Dido1	Q8C9B9	1.86362e+08	2.1813e+08	2.14667e+08	1.94333e+08	1.73407e+08	1.95849e+08	0.275201	-0.134	unchanged		Cul4b	A2A432	1.34387e+08	1.11321e+08	1.32092e+08	1.32007e+08	1.18303e+08	1.19935e+08	0.835022	-0.0258	unchanged		Ap2b1	Q9DBG3
Nop2	Q922K7	1.90677e+09	2.36607e+09	2.23401e+09	2.44162e+09	2.48327e+09	2.11135e+09	0.402278	0.115	unchanged		Gtf3c1	Q8K284	2.65229e+08	2.68748e+08	2.91269e+08	3.33328e+08	2.4403e+08	2.3824e+08	0.837978	-0.0331	unchanged		Nop2	Q922K7	1.90677e+09	2.36607e+09	2.23401e+09	2.44162e+09	2.48327e+09	2.11135e+09	0.402278	0.115	unchanged		Parp1	P11103	4.05803e+08	3.48287e+08	3.83171e+08	3.72879e+08	3.66367e+08	3.47142e+08	0.564079	-0.0638	unchanged		Ctnna1	P26231
Znf462	B1AWL2	9.39295e+07	1.40785e+08	1.52925e+08	1.52876e+08	1.37903e+08	1.39076e+08	0.402255	0.179	unchanged		Pds5a	Q6A026	2.44648e+08	2.24462e+08	2.55091e+08	2.89193e+08	2.19425e+08	2.31173e+08	0.878891	0.0222	unchanged		Znf462	B1AWL2	9.39295e+07	1.40785e+08	1.52925e+08	1.52876e+08	1.37903e+08	1.39076e+08	0.402255	0.179	unchanged		Pgk1	P09411	7.54548e+08	7.08901e+08	6.5231e+08	7.19791e+08	7.29075e+08	8.08108e+08	0.420986	0.0938	unchanged		Eif5b	Q05D44
Ddx27	Q921N6	1.22674e+09	1.409e+09	1.46108e+09	1.362e+09	1.42881e+09	1.15822e+09	0.684005	-0.0547	unchanged		Ddx24	Q9ESV0	9.22067e+08	7.96183e+08	9.31698e+08	9.58363e+08	6.97243e+08	7.64435e+08	0.38672	-0.14	unchanged		Ddx27	Q921N6	1.22674e+09	1.409e+09	1.46108e+09	1.362e+09	1.42881e+09	1.15822e+09	0.684005	-0.0547	unchanged		Uba2	Q9Z1F9	1.81122e+08	1.48901e+08	1.6272e+08	1.70586e+08	1.57356e+08	1.65275e+08	0.964433	0.00523	unchanged		Rars1	Q9D0I9
Lmna	P48678	9.48657e+08	9.36691e+08	8.4856e+08	8.89208e+08	8.91123e+08	9.91293e+08	0.854047	0.0197	unchanged		Polr1b	P70700	6.40617e+08	5.50909e+08	6.95508e+08	7.3891e+08	5.6939e+08	6.84624e+08	0.620939	0.0769	unchanged		Lmna	P48678	9.48657e+08	9.36691e+08	8.4856e+08	8.89208e+08	8.91123e+08	9.91293e+08	0.854047	0.0197	unchanged		Uggt1	Q6P5E4	9.55791e+07	9.89356e+07	9.04342e+07	8.60355e+07	9.09612e+07	8.66281e+07	0.283694	-0.112	unchanged		Lmnb1	P14733
Ddx10	Q80Y44	4.75309e+08	5.48578e+08	6.16761e+08	5.37072e+08	5.58436e+08	5.71411e+08	0.812342	0.0306	unchanged		Mcm7	Q61881	1.86303e+09	1.58601e+09	1.87341e+09	1.98621e+09	1.75941e+09	2.04288e+09	0.359199	0.122	unchanged		Ddx10	Q80Y44	4.75309e+08	5.48578e+08	6.16761e+08	5.37072e+08	5.58436e+08	5.71411e+08	0.812342	0.0306	unchanged		Hspa9	P38647	5.32902e+08	4.9287e+08	4.82408e+08	5.2183e+08	4.72794e+08	4.52758e+08	0.588457	-0.0606	unchanged		Smarcc1	P97496
Suz12	Q80U70	5.77329e+08	6.36254e+08	7.00641e+08	6.8706e+08	6.6972e+08	6.05354e+08	0.752913	0.038	unchanged		Ftsj3	Q9DBE9	1.76036e+09	1.65602e+09	1.99018e+09	2.09341e+09	1.63994e+09	1.77739e+09	0.865638	0.0243	unchanged		Suz12	Q80U70	5.77329e+08	6.36254e+08	7.00641e+08	6.8706e+08	6.6972e+08	6.05354e+08	0.752913	0.038	unchanged		Cct3	P80318	1010800100	9.40887e+08	8.49706e+08	1.0031e+09	8.42864e+08	8.0946e+08	0.559186	-0.0799	unchanged		Xpo1	Q6P5F9
Sf3b3	Q921M3	6.14946e+08	7.79888e+08	6.92771e+08	8.72938e+08	8.13092e+08	7.89633e+08	0.0822756	0.251	unchanged		Kmt2b	O08550	2.50575e+08	2.13089e+08	2.40708e+08	2.89287e+08	2.08683e+08	2.24879e+08	0.869569	0.0263	unchanged		Sf3b3	Q921M3	6.14946e+08	7.79888e+08	6.92771e+08	8.72938e+08	8.13092e+08	7.89633e+08	0.0822756	0.251	unchanged		Pdcd11	Q6NS46	1.26886e+08	1.29376e+08	1.3466e+08	1.27198e+08	1.17436e+08	1.19485e+08	0.316824	-0.103	unchanged		Tuba3a	P05214
Dnmt3b	O88509	3.25173e+08	4.5159e+08	5.05369e+08	4.29511e+08	4.73688e+08	3.4758e+08	0.913752	-0.0232	unchanged		Pogz	Q8BZH4	4.11263e+08	4.0389e+08	4.90741e+08	6.00712e+08	3.86083e+08	3.78003e+08	0.867772	0.035	unchanged		Dnmt3b	O88509	3.25173e+08	4.5159e+08	5.05369e+08	4.29511e+08	4.73688e+08	3.4758e+08	0.913752	-0.0232	unchanged		Npm1	Q61937	1671206412	1.45035e+09	1.45598e+09	1.60087e+09	1.80239e+09	1.94983e+09	0.113853	0.224	unchanged		Myof	Q69ZN7
Wdr3	Q8BHB4	2.64012e+08	3.59214e+08	3.94217e+08	4.26147e+08	3.87991e+08	3.66666e+08	0.224835	0.232	unchanged		Pum3	Q8BKS9	1.7533e+09	1.81606e+09	1.85226e+09	1.85544e+09	1.68912e+09	1.87606e+09	0.98923	-0.00148	unchanged		Wdr3	Q8BHB4	2.64012e+08	3.59214e+08	3.94217e+08	4.26147e+08	3.87991e+08	3.66666e+08	0.224835	0.232	unchanged		Hnrnpa2b1	O88569	553372764	5.29887e+08	5.4695e+08	5.42053e+08	6.50122e+08	6.77468e+08	0.15666	0.191	unchanged		Pgk1	P09411
Sin3a	Q60520	4.19904e+08	5.47674e+08	5.02151e+08	4.91332e+08	4.64556e+08	4.76545e+08	0.826039	-0.0288	unchanged		Ddx54	Q8K4L0	8.62863e+08	7.75463e+08	9.60945e+08	9.60584e+08	7.73391e+08	9.38613e+08	0.788922	0.039	unchanged		Sin3a	Q60520	4.19904e+08	5.47674e+08	5.02151e+08	4.91332e+08	4.64556e+08	4.76545e+08	0.826039	-0.0288	unchanged		Birc6	O88738	1.39227e+08	1.61229e+08	1.43078e+08	1.75415e+08	1.68808e+08	1.57369e+08	0.147703	0.179	unchanged		Snd1	Q78PY7
Ehmt2	Q9Z148	2.33239e+08	3.34681e+08	3.31275e+08	3.1908e+08	3.23105e+08	3.30962e+08	0.442666	0.133	unchanged		Ddx10	Q80Y44	7.79347e+08	7.06539e+08	8.6086e+08	9.36419e+08	7.1966e+08	7.70895e+08	0.768504	0.0441	unchanged		Ehmt2	Q9Z148	2.33239e+08	3.34681e+08	3.31275e+08	3.1908e+08	3.23105e+08	3.30962e+08	0.442666	0.133	unchanged		Nup155	Q99P88	8.34303e+07	8.31597e+07	9.31176e+07	8.48657e+07	8.03217e+07	8.64529e+07	0.676807	-0.0442	unchanged		Canx	P35564
Hnrnpk	P61979	3.12285e+09	2.84174e+09	2.92871e+09	2.8731e+09	2.88652e+09	2.66537e+09	0.442915	-0.0779	unchanged		Nup214	Q80U93	2.88388e+08	2.82824e+08	3.13712e+08	3.3022e+08	2.75654e+08	2.53199e+08	0.718895	-0.0503	unchanged		Hnrnpk	P61979	3.12285e+09	2.84174e+09	2.92871e+09	2.8731e+09	2.88652e+09	2.66537e+09	0.442915	-0.0779	unchanged		Upf1	Q9EPU0	158259259	1.62067e+08	1.68733e+08	1.84193e+08	1.43647e+08	1.50264e+08	0.757024	-0.0408	unchanged		Kpnb1	P70168
Ddx54	Q8K4L0	5.26323e+08	5.942e+08	6.30478e+08	6.27448e+08	6.51526e+08	5.03127e+08	0.889786	0.0203	unchanged		Trim24	Q64127	6.93631e+08	5.71512e+08	7.31726e+08	8.27255e+08	6.30173e+08	6.46496e+08	0.662602	0.0722	unchanged		Ddx54	Q8K4L0	5.26323e+08	5.942e+08	6.30478e+08	6.27448e+08	6.51526e+08	5.03127e+08	0.889786	0.0203	unchanged		Atic	Q9CWJ9	5.32412e+08	4.80788e+08	4.43771e+08	5.03753e+08	4.46105e+08	4.44195e+08	0.613189	-0.0622	unchanged		Ncapd2	Q8K2Z4
Smchd1	Q6P5D8	1.72577e+08	2.43193e+08	2.33869e+08	2.52415e+08	2.64318e+08	2.72271e+08	0.10203	0.296	unchanged		Mcm6	P97311	1.38293e+09	1.16546e+09	1.39585e+09	1.59517e+09	1.25466e+09	1.43518e+09	0.425782	0.117	unchanged		Smchd1	Q6P5D8	1.72577e+08	2.43193e+08	2.33869e+08	2.52415e+08	2.64318e+08	2.72271e+08	0.10203	0.296	unchanged		Eif5b	Q05D44	9.44613e+07	1.01548e+08	1.03815e+08	9.98712e+07	9.65403e+07	1.01453e+08	0.931037	-0.00861	unchanged		Eif4a1	P60843
Mov10	P23249	8.00759e+08	9.62763e+08	8.92729e+08	8.00774e+08	8.71466e+08	7.59932e+08	0.314911	-0.125	unchanged		Sfpq	Q8VIJ6	3.29774e+09	3.08148e+09	3.16735e+09	4.03743e+09	3.36341e+09	3.83004e+09	0.087037	0.231	unchanged		Mov10	P23249	8.00759e+08	9.62763e+08	8.92729e+08	8.00774e+08	8.71466e+08	7.59932e+08	0.314911	-0.125	unchanged		Nasp	Q99MD9	3.97034e+08	4.26627e+08	5.09328e+08	4.73697e+08	4.81847e+08	4.76706e+08	0.395874	0.112	unchanged		Nasp	Q99MD9
Son	Q9QX47	2.67468e+08	2.73323e+08	2.93186e+08	2.60797e+08	2.88375e+08	2.15174e+08	0.353786	-0.135	unchanged		Wdr3	Q8BHB4	4.84777e+08	4.50826e+08	5.372e+08	7.75559e+08	5.47355e+08	5.44487e+08	0.096213	0.326	unchanged		Son	Q9QX47	2.67468e+08	2.73323e+08	2.93186e+08	2.60797e+08	2.88375e+08	2.15174e+08	0.353786	-0.135	unchanged		Hnrnpa1	P49312	5.4363e+08	5.20318e+08	5.59693e+08	5.04657e+08	7.08452e+08	6.94368e+08	0.211665	0.216	unchanged		Hnrnpa1	P49312
Adnp	Q9Z103	242047026	3.2751e+08	3.42074e+08	3.60217e+08	3.2489e+08	3.44071e+08	0.268194	0.19	unchanged		Trrap	Q80YV3	6.13531e+08	6.69308e+08	7.25098e+08	5.3428e+08	5.13102e+08	4.84679e+08	0.0117912	-0.388	unchanged		Adnp	Q9Z103	242047026	3.2751e+08	3.42074e+08	3.60217e+08	3.2489e+08	3.44071e+08	0.268194	0.19	unchanged		Pdia3	P27773	5.35657e+08	5.25148e+08	4.6151e+08	5.32128e+08	4.5252e+08	4.49401e+08	0.495537	-0.0875	unchanged		Hnrnpu	Q8VEK3
Lmnb2	P21619	1.03236e+09	8.8546e+08	9.36325e+08	9.00554e+08	9.49909e+08	9.58156e+08	0.844196	-0.0208	unchanged		Znf638	Q61464	2.77673e+08	2.75618e+08	3.16788e+08	4.09583e+08	2.87739e+08	2.87201e+08	0.372827	0.16	unchanged		Lmnb2	P21619	1.03236e+09	8.8546e+08	9.36325e+08	9.00554e+08	9.49909e+08	9.58156e+08	0.844196	-0.0208	unchanged		Tuba3a	P05214	1.5332e+06	1.26271e+06	1.42705e+06	1.42442e+06	1.24296e+06	1.11505e+06	0.278656	-0.162	unchanged		Polr2b	Q8CFI7
Ddx17	Q501J6	1.57932e+09	1.69639e+09	1.64728e+09	1.74304e+09	1.75115e+09	1.56782e+09	0.701907	0.0389	unchanged		Thoc2	B1AZI6	4.13705e+08	3.86669e+08	5.28403e+08	6.76935e+08	4.60333e+08	4.46234e+08	0.27784	0.239	unchanged		Ddx17	Q501J6	1.57932e+09	1.69639e+09	1.64728e+09	1.74304e+09	1.75115e+09	1.56782e+09	0.701907	0.0389	unchanged		Cct7	P80313	7.8063e+08	7.75312e+08	6.2475e+08	7.89215e+08	6.82249e+08	6.43148e+08	0.772823	-0.0423	unchanged		Hk2	O08528
Bop1	P97452	7.95645e+08	9.83295e+08	1.03707e+09	1.0154e+09	1.01455e+09	8.70963e+08	0.740659	0.0484	unchanged		Orc3	Q9JK30	8.29397e+08	7.41303e+08	7.4111e+08	7.90808e+08	7.0019e+08	8.06654e+08	0.936522	-0.0096	unchanged		Bop1	P97452	7.95645e+08	9.83295e+08	1.03707e+09	1.0154e+09	1.01455e+09	8.70963e+08	0.740659	0.0484	unchanged		Anln	Q8K298	6.41437e+07	6.68075e+07	7.03247e+07	6.73423e+07	6.41905e+07	6.74751e+07	0.874137	-0.0157	unchanged		Fn1	P11276
Pum3	Q8BKS9	1.32866e+09	1.26218e+09	1.2995e+09	1.30591e+09	1.35399e+09	1.32236e+09	0.709328	0.0338	unchanged		Nol10	Q5RJG1	6.13569e+08	5.36344e+08	6.12806e+08	7.74041e+08	6.36397e+08	7.43445e+08	0.0581202	0.287	unchanged		Pum3	Q8BKS9	1.32866e+09	1.26218e+09	1.2995e+09	1.30591e+09	1.35399e+09	1.32236e+09	0.709328	0.0338	unchanged		Fn1	P11276	5.29179e+07	6.04795e+07	6.8922e+07	3.47465e+07	3.77067e+07	3.15705e+07	0.000904357	-0.805	unchanged		Ehd1	Q9WVK4
Ftsj3	Q9DBE9	1.01389e+09	1.21453e+09	1.28927e+09	1.34863e+09	1.32328e+09	1.39326e+09	0.122069	0.216	unchanged		Lmnb2	P21619	1.45169e+09	1.38153e+09	1.37181e+09	1.38876e+09	1.4519e+09	1.46802e+09	0.73854	0.0352	unchanged		Ftsj3	Q9DBE9	1.01389e+09	1.21453e+09	1.28927e+09	1.34863e+09	1.32328e+09	1.39326e+09	0.122069	0.216	unchanged		Smarcc1	P97496	1.04997e+08	1.06774e+08	1.08941e+08	2.94032e+08	1.0896e+08	1.1995e+08	0.187638	0.551	unchanged		Uba2	Q9Z1F9
Atad2	Q8CDM1	2.44226e+08	3.48803e+08	3.70372e+08	3.32277e+08	3.35875e+08	4.02831e+08	0.399417	0.17	unchanged		Kat6b	Q8BRB7	2.76772e+08	2.33955e+08	2.65842e+08	3.78583e+08	2.28412e+08	2.36755e+08	0.702529	0.0834	unchanged		Atad2	Q8CDM1	2.44226e+08	3.48803e+08	3.70372e+08	3.32277e+08	3.35875e+08	4.02831e+08	0.399417	0.17	unchanged		Eif4a1	P60843	1438957607	1.4238e+09	1.34623e+09	1.39392e+09	1.37268e+09	1.47775e+09	0.903747	0.0119	unchanged		Ipo7	Q9EPL8
Znf638	Q61464	2.93132e+08	3.77272e+08	3.86152e+08	3.72803e+08	3.58452e+08	3.90224e+08	0.505794	0.0961	unchanged		Ezh2	Q61188	6.09241e+08	4.19066e+08	5.33909e+08	6.3061e+08	4.86592e+08	5.19179e+08	0.682611	0.075	unchanged		Znf638	Q61464	2.93132e+08	3.77272e+08	3.86152e+08	3.72803e+08	3.58452e+08	3.90224e+08	0.505794	0.0961	unchanged		Lig1	P37913	1.32299e+08	1.34347e+08	1.51058e+08	1.43924e+08	1.33398e+08	1.44451e+08	0.886378	0.0156	unchanged		Vcl	Q64727
Fbl	P35550	3.96385e+09	3.94491e+09	3.5789e+09	3.71474e+09	3.75008e+09	3.94487e+09	0.929597	-0.00875	unchanged		Nfrkb	Q6PIJ4	2.51186e+08	2.37571e+08	2.69691e+08	2.48741e+08	2.13521e+08	1.90482e+08	0.141758	-0.223	unchanged		Fbl	P35550	3.96385e+09	3.94491e+09	3.5789e+09	3.71474e+09	3.75008e+09	3.94487e+09	0.929597	-0.00875	unchanged		Gars1	Q9CZD3	3.92343e+08	3.30618e+08	3.25422e+08	3.70022e+08	3.35182e+08	3.19699e+08	0.813222	-0.0301	unchanged		Anxa6	P14824
L1td1	Q587J6	2.36492e+09	2.65277e+09	2.67221e+09	2.4593e+09	2.52899e+09	2.1924e+09	0.394823	-0.0993	unchanged		Tpx2	A2APB8	6.93484e+08	6.08573e+08	6.31339e+08	6.26689e+08	5.79886e+08	6.23934e+08	0.502924	-0.0776	unchanged		L1td1	Q587J6	2.36492e+09	2.65277e+09	2.67221e+09	2.4593e+09	2.52899e+09	2.1924e+09	0.394823	-0.0993	unchanged		Ncapd2	Q8K2Z4	1.41199e+08	1.42865e+08	1.42326e+08	1.42291e+08	1.26649e+08	1.24927e+08	0.285361	-0.117	unchanged		Hnrnpa2b1	O88569
Edc4	Q3UJB9	3.47447e+08	4.19825e+08	3.6899e+08	3.65599e+08	3.81335e+08	4.1806e+08	0.752109	0.0383	unchanged		Phip	Q8VDD9	2.24408e+08	2.2823e+08	2.62391e+08	3.40141e+08	2.30228e+08	2.07342e+08	0.660108	0.091	unchanged		Edc4	Q3UJB9	3.47447e+08	4.19825e+08	3.6899e+08	3.65599e+08	3.81335e+08	4.1806e+08	0.752109	0.0383	unchanged		Ldha	P06151	1281368914	1.23187e+09	1.26166e+09	1.18668e+09	1.41983e+09	1.43048e+09	0.447834	0.0918	unchanged		Hspa9	P38647
Nol10	Q5RJG1	3.62407e+08	3.49335e+08	3.90012e+08	4.5428e+08	4.35702e+08	3.4361e+08	0.303252	0.154	unchanged		Gnl2	Q99LH1	6.46567e+08	4.91362e+08	6.19573e+08	7.33308e+08	4.89305e+08	5.42465e+08	0.977988	-0.00539	unchanged		Nol10	Q5RJG1	3.62407e+08	3.49335e+08	3.90012e+08	4.5428e+08	4.35702e+08	3.4361e+08	0.303252	0.154	unchanged		Ckb	Q04447	8.78656e+08	8.14985e+08	6.79126e+08	8.41195e+08	8.50797e+08	8.81581e+08	0.354904	0.125	unchanged		Stip1	Q60864
Dkc1	Q9ESX5	1.24303e+09	1.14715e+09	1.25733e+09	1.38881e+09	1.27937e+09	1.29764e+09	0.250025	0.121	unchanged		Nono	Q99K48	1.56135e+09	1.67054e+09	1.47453e+09	1.93294e+09	1.96422e+09	2.03147e+09	0.0161996	0.335	unchanged		Dkc1	Q9ESX5	1.24303e+09	1.14715e+09	1.25733e+09	1.38881e+09	1.27937e+09	1.29764e+09	0.250025	0.121	unchanged		Cct2	P80314	6.55808e+08	6.07005e+08	5.31699e+08	6.22833e+08	5.57577e+08	5.74184e+08	0.817125	-0.0287	unchanged		Ddx3x	Q62167
Kmt2b	O08550	172500076	2.18748e+08	2.05185e+08	2.14038e+08	2.20837e+08	1.87302e+08	0.641843	0.0645	unchanged		Adnp	Q9Z103	2.5934e+08	2.40479e+08	2.61522e+08	3.44302e+08	2.36836e+08	2.43713e+08	0.584391	0.095	unchanged		Kmt2b	O08550	172500076	2.18748e+08	2.05185e+08	2.14038e+08	2.20837e+08	1.87302e+08	0.641843	0.0645	unchanged		Kars1	Q99MN1	3.96668e+08	3.57941e+08	3.27588e+08	3.82177e+08	3.44843e+08	3.416e+08	0.896849	-0.0157	unchanged		Eif3c	Q8R1B4
Hsp90ab1	P11499	4.37622e+08	4.31528e+08	4.20381e+08	5.25067e+08	5.46914e+08	4.94714e+08	0.0218691	0.28	unchanged		Fbl	P35550	4.24943e+09	4.8035e+09	4.38581e+09	4.11967e+09	4.79711e+09	5.24076e+09	0.607293	0.0701	unchanged		Hsp90ab1	P11499	4.37622e+08	4.31528e+08	4.20381e+08	5.25067e+08	5.46914e+08	4.94714e+08	0.0218691	0.28	unchanged		Nup133	Q8R0G9	8.78967e+07	7.85149e+07	9.06607e+07	8.24542e+07	7.95533e+07	7.99453e+07	0.436706	-0.0849	unchanged		Smc2	Q8CG48
Cul4b	A2A432	2.69047e+08	2.90589e+08	2.89421e+08	3.00901e+08	3.21201e+08	2.90407e+08	0.318201	0.104	unchanged		Nop14	Q8R3N1	7.34275e+08	5.87154e+08	7.44372e+08	8.71532e+08	6.74371e+08	7.69732e+08	0.312384	0.165	unchanged		Cul4b	A2A432	2.69047e+08	2.90589e+08	2.89421e+08	3.00901e+08	3.21201e+08	2.90407e+08	0.318201	0.104	unchanged		Tars1	Q9D0R2	2.48967e+08	2.1178e+08	2.22617e+08	2.62914e+08	2.38057e+08	2.33961e+08	0.376906	0.106	unchanged		Cct8	P42932
Thoc2	B1AZI6	2.93419e+08	4.48382e+08	4.42518e+08	4.05893e+08	4.28594e+08	4.37741e+08	0.510262	0.129	unchanged		Syncrip	Q7TMK9	1.41162e+09	1.37895e+09	1.25434e+09	1.39689e+09	1.36442e+09	1.38678e+09	0.728546	0.0381	unchanged		Thoc2	B1AZI6	2.93419e+08	4.48382e+08	4.42518e+08	4.05893e+08	4.28594e+08	4.37741e+08	0.510262	0.129	unchanged		Eif3c	Q8R1B4	2.5696e+08	2.37512e+08	2.44205e+08	2.44855e+08	2.29827e+08	2.24157e+08	0.437968	-0.0802	unchanged		Cct2	P80314
Zfp292	Q9Z2U2	6.57292e+07	1.07987e+08	1.15666e+08	1.14935e+08	1.04122e+08	1.29175e+08	0.243088	0.304	unchanged		Hnrnpul2	Q00PI9	1.23829e+09	9.81713e+08	1.27781e+09	1.62391e+09	1.11785e+09	1.18538e+09	0.420846	0.157	unchanged		Zfp292	Q9Z2U2	6.57292e+07	1.07987e+08	1.15666e+08	1.14935e+08	1.04122e+08	1.29175e+08	0.243088	0.304	unchanged		Cct8	P42932	7.57905e+08	7.35771e+08	6.85919e+08	8.09118e+08	6.98654e+08	6.76175e+08	0.997782	-0.000329	unchanged		Polr1a	O35134
Noc3l	Q8VI84	4.56662e+08	5.35884e+08	5.28116e+08	5.63814e+08	6.09195e+08	5.12026e+08	0.256965	0.148	unchanged		Ehmt2	Q9Z148	3.22083e+08	3.11512e+08	3.49676e+08	4.07687e+08	2.86818e+08	2.72345e+08	0.795532	-0.0466	unchanged		Noc3l	Q8VI84	4.56662e+08	5.35884e+08	5.28116e+08	5.63814e+08	6.09195e+08	5.12026e+08	0.256965	0.148	unchanged		Rars1	Q9D0I9	4.29723e+08	3.85602e+08	3.70361e+08	4.32247e+08	3.69752e+08	3.56601e+08	0.780445	-0.0356	unchanged		Urb1	Q571H0
Nop14	Q8R3N1	4.67936e+08	5.3736e+08	5.92984e+08	5.31882e+08	5.69697e+08	4.72384e+08	0.886901	-0.0196	unchanged		Atad2	Q8CDM1	4.42224e+08	4.47796e+08	5.36322e+08	6.00529e+08	3.94881e+08	3.75441e+08	0.685429	-0.0848	unchanged		Nop14	Q8R3N1	4.67936e+08	5.3736e+08	5.92984e+08	5.31882e+08	5.69697e+08	4.72384e+08	0.886901	-0.0196	unchanged		Mcm6	P97311	3.2611e+08	2.9466e+08	3.13985e+08	3.28509e+08	2.9641e+08	2.86851e+08	0.736577	-0.0371	unchanged		Hspa5	P20029
Orc3	Q9JK30	9.95076e+08	9.29446e+08	9.15351e+08	9.48974e+08	9.48915e+08	9.79487e+08	0.833698	0.0197	unchanged		Esrrb	Q61539	1.066e+09	1.27108e+09	1.21506e+09	8.08984e+08	1.08899e+09	9.41125e+08	0.0592322	-0.33	unchanged		Orc3	Q9JK30	9.95076e+08	9.29446e+08	9.15351e+08	9.48974e+08	9.48915e+08	9.79487e+08	0.833698	0.0197	unchanged		Mars1	Q68FL6	1.85344e+08	1.63509e+08	1.75394e+08	1.99973e+08	1.61996e+08	1.61458e+08	0.953157	-0.00775	unchanged		Atic	Q9CWJ9
Orc1	Q9Z1N2	6.54287e+08	7.19303e+08	7.59019e+08	7.28773e+08	7.59913e+08	6.23937e+08	0.898707	-0.016	unchanged		Utp6	Q8VCY6	8.99209e+08	8.43966e+08	8.03723e+08	8.9287e+08	8.63179e+08	8.87452e+08	0.614368	0.0551	unchanged		Orc1	Q9Z1N2	6.54287e+08	7.19303e+08	7.59019e+08	7.28773e+08	7.59913e+08	6.23937e+08	0.898707	-0.016	unchanged		Sf3b3	Q921M3	2.11698e+08	2.15157e+08	2.20053e+08	2.14433e+08	1.91215e+08	2.02823e+08	0.388253	-0.0898	unchanged		Lig1	P37913
Hnrnpul2	Q00PI9	8.61394e+08	1.07815e+09	1.20367e+09	1.22016e+09	1.22216e+09	1.20951e+09	0.156244	0.23	unchanged		Baz1a	O88379	3.17465e+08	3.22052e+08	3.64504e+08	4.15758e+08	3.17168e+08	2.89059e+08	0.948133	0.0108	unchanged		Hnrnpul2	Q00PI9	8.61394e+08	1.07815e+09	1.20367e+09	1.22016e+09	1.22216e+09	1.20951e+09	0.156244	0.23	unchanged		Ddx3x	Q62167	4.53646e+08	3.96237e+08	3.95654e+08	4.33519e+08	3.94924e+08	3.78545e+08	0.703699	-0.0447	unchanged		Cct7	P80313
Tmpo	Q61033	6.40035e+08	6.44435e+08	6.47108e+08	7.0059e+08	6.60037e+08	6.4611e+08	0.562919	0.0542	unchanged		Smarcd1	Q61466	4.40645e+08	4.51421e+08	3.81856e+08	4.12701e+08	4.57764e+08	4.32863e+08	0.771507	0.0355	unchanged		Tmpo	Q61033	6.40035e+08	6.44435e+08	6.47108e+08	7.0059e+08	6.60037e+08	6.4611e+08	0.562919	0.0542	unchanged		Smc3	Q9CW03	9.07616e+07	9.95482e+07	1.07923e+08	9.65405e+07	9.50662e+07	1.01522e+08	0.845417	-0.0219	unchanged		Polr2a	P08775
Pds5a	Q6A026	1.52569e+08	1.89347e+08	1.93425e+08	1.73669e+08	2.01254e+08	1.75806e+08	0.744236	0.0457	unchanged		Son	Q9QX47	2.85174e+08	3.00564e+08	3.4408e+08	2.88124e+08	2.6357e+08	2.60346e+08	0.153445	-0.192	unchanged		Pds5a	Q6A026	1.52569e+08	1.89347e+08	1.93425e+08	1.73669e+08	2.01254e+08	1.75806e+08	0.744236	0.0457	unchanged		Mcm5	P49718	3.96745e+08	3.31218e+08	3.45052e+08	3.62367e+08	3.21398e+08	3.23173e+08	0.47209	-0.0896	unchanged		Sf3b3	Q921M3
Nono	Q99K48	1.1128e+09	1.19335e+09	1.14996e+09	1.411e+09	1.22824e+09	1.03985e+09	0.576237	0.0796	unchanged		Ddx39a	Q8VDW0	1.34707e+09	1.3637e+09	1.19133e+09	1.29245e+09	1.4452e+09	1.45888e+09	0.394774	0.105	unchanged		Nono	Q99K48	1.1128e+09	1.19335e+09	1.14996e+09	1.411e+09	1.22824e+09	1.03985e+09	0.576237	0.0796	unchanged		Urb1	Q571H0	4.52146e+07	4.65976e+07	4.73127e+07	4.75425e+07	4.63798e+07	4.57433e+07	0.95198	0.00567	unchanged		Mtrex	Q9CZU3
Prpf6	Q91YR7	3.2158e+08	4.27345e+08	4.39309e+08	4.09365e+08	4.06684e+08	3.34125e+08	0.817209	-0.0394	unchanged		Edc4	Q3UJB9	3.23175e+08	3.11252e+08	3.47751e+08	3.87827e+08	3.52522e+08	3.23828e+08	0.370137	0.113	unchanged		Prpf6	Q91YR7	3.2158e+08	4.27345e+08	4.39309e+08	4.09365e+08	4.06684e+08	3.34125e+08	0.817209	-0.0394	unchanged		Ehd1	Q9WVK4	1.17993e+08	1.11647e+08	1.03035e+08	1.24039e+08	1.04669e+08	1.03948e+08	0.982219	-0.00276	unchanged		Tcp1	P11983
Smarcd1	Q61466	5.05872e+08	4.51915e+08	4.50964e+08	4.28655e+08	4.25441e+08	4.33716e+08	0.228201	-0.127	unchanged		Rangap1	P46061	9.48229e+08	8.50889e+08	8.38509e+08	9.64604e+08	8.6509e+08	9.19558e+08	0.604711	0.0606	unchanged		Smarcd1	Q61466	5.05872e+08	4.51915e+08	4.50964e+08	4.28655e+08	4.25441e+08	4.33716e+08	0.228201	-0.127	unchanged		Map4	P27546	1.27213e+08	1.34177e+08	1.59591e+08	1.49282e+08	1.53547e+08	1.61748e+08	0.264645	0.148	unchanged		Nup98	Q6PFD9
Myo1b	P46735	1.63087e+08	2.19657e+08	2.67646e+08	2.52419e+08	2.54171e+08	3.59581e+08	0.117765	0.422	unchanged		Kif22	Q3V300	6.41745e+08	5.7642e+08	5.88382e+08	5.71179e+08	5.91073e+08	6.02605e+08	0.767076	-0.0325	unchanged		Myo1b	P46735	1.63087e+08	2.19657e+08	2.67646e+08	2.52419e+08	2.54171e+08	3.59581e+08	0.117765	0.422	unchanged		Hk2	O08528	2.54123e+08	2.40722e+08	2.52094e+08	2.54829e+08	2.26872e+08	2.32146e+08	0.524101	-0.0668	unchanged		Pfas	Q5SUR0
Syncrip	Q7TMK9	1098119766	1.02244e+09	1.0502e+09	1.17859e+09	1.1075e+09	1.0274e+09	0.554279	0.0619	unchanged		Ncbp1	Q3UYV9	3.44516e+08	2.8793e+08	2.91774e+08	3.54213e+08	2.86159e+08	2.9992e+08	0.866793	0.0236	unchanged		Syncrip	Q7TMK9	1098119766	1.02244e+09	1.0502e+09	1.17859e+09	1.1075e+09	1.0274e+09	0.554279	0.0619	unchanged		Ctnna1	P26231	2.14633e+08	1.92704e+08	1.92388e+08	1.99106e+08	1.79246e+08	1.8659e+08	0.438664	-0.0856	unchanged		Nup155	Q99P88
Msh6	P54276	2.05091e+08	2.49528e+08	2.55375e+08	2.8074e+08	2.84276e+08	2.88556e+08	0.058216	0.272	unchanged		Prpf6	Q91YR7	5.62399e+08	4.71191e+08	5.52831e+08	6.73769e+08	5.19279e+08	6.22471e+08	0.222709	0.191	unchanged		Msh6	P54276	2.05091e+08	2.49528e+08	2.55375e+08	2.8074e+08	2.84276e+08	2.88556e+08	0.058216	0.272	unchanged		Ncl	P09405	1756418800	1.68622e+09	1.78402e+09	1.89901e+09	1.61268e+09	1.79699e+09	0.858952	0.0196	unchanged		Supt6h	Q62383
Xpo1	Q6P5F9	3.74282e+08	4.26242e+08	4.70859e+08	5.43236e+08	5.57627e+08	4.50781e+08	0.0823594	0.287	unchanged		Kdm1a	Q6ZQ88	4.42288e+08	3.75598e+08	5.27906e+08	5.39965e+08	4.19704e+08	4.70556e+08	0.586564	0.094	unchanged		Xpo1	Q6P5F9	3.74282e+08	4.26242e+08	4.70859e+08	5.43236e+08	5.57627e+08	4.50781e+08	0.0823594	0.287	unchanged		Mcm2	P97310	2.336e+08	2.35894e+08	2.3634e+08	2.53096e+08	2.14635e+08	2.32107e+08	0.88556	-0.0156	unchanged		Nup160	Q9Z0W3
Nol8	Q3UHX0	7.25915e+08	9.86974e+08	9.14577e+08	9.25081e+08	9.30931e+08	9.98506e+08	0.384571	0.131	unchanged		Glyr1	Q922P9	8.22791e+08	7.99736e+08	6.92392e+08	8.3157e+08	8.15614e+08	7.22471e+08	0.784682	0.035	unchanged		Nol8	Q3UHX0	7.25915e+08	9.86974e+08	9.14577e+08	9.25081e+08	9.30931e+08	9.98506e+08	0.384571	0.131	unchanged		Tcp1	P11983	9.92682e+08	9.00948e+08	8.16558e+08	9.66601e+08	8.43514e+08	7.75478e+08	0.617048	-0.0693	unchanged		Kars1	Q99MN1
Ezh2	Q61188	3.04838e+08	3.51941e+08	3.60111e+08	3.51492e+08	3.56309e+08	2.91689e+08	0.840458	-0.0269	unchanged		Orc1	Q9Z1N2	8.84368e+08	8.25929e+08	8.97363e+08	8.96124e+08	7.9992e+08	9.19277e+08	0.982316	0.00257	unchanged		Ezh2	Q61188	3.04838e+08	3.51941e+08	3.60111e+08	3.51492e+08	3.56309e+08	2.91689e+08	0.840458	-0.0269	unchanged		Eif3b	Q8JZQ9	2.17231e+08	1.90456e+08	2.0934e+08	2.22489e+08	2.06975e+08	2.10859e+08	0.608602	0.055	unchanged		Nup133	Q8R0G9
Ddb1	Q3U1J4	2.8586e+08	3.42424e+08	3.45501e+08	3.82906e+08	3.69188e+08	4.02262e+08	0.0707364	0.25	unchanged		Ddx17	Q501J6	1.49386e+09	1.34223e+09	1.33889e+09	1.64059e+09	1.6932e+09	1.72578e+09	0.0343441	0.279	unchanged		Ddb1	Q3U1J4	2.8586e+08	3.42424e+08	3.45501e+08	3.82906e+08	3.69188e+08	4.02262e+08	0.0707364	0.25	unchanged		Pfas	Q5SUR0	1.02176e+08	1.015e+08	1.02508e+08	1.07201e+08	8.9201e+07	1.0341e+08	0.760475	-0.0348	unchanged		Mcm6	P97311
Brd2	Q7JJ13	3.49706e+08	4.39396e+08	5.09782e+08	4.25002e+08	4.3216e+08	3.56612e+08	0.62841	-0.0861	unchanged		Pes1	Q9EQ61	2.12512e+09	2.01573e+09	2.01126e+09	1.96456e+09	1.73507e+09	2.1066e+09	0.478987	-0.0876	unchanged		Brd2	Q7JJ13	3.49706e+08	4.39396e+08	5.09782e+08	4.25002e+08	4.3216e+08	3.56612e+08	0.62841	-0.0861	unchanged		Polr1a	O35134	3.69473e+07	4.2102e+07	4.32132e+07	3.63133e+07	3.63129e+07	3.666e+07	0.176915	-0.159	unchanged		Smc1a	Q9CU62
Sf3a1	Q8K4Z5	7.25387e+08	8.60189e+08	7.7394e+08	8.13136e+08	7.57712e+08	7.8157e+08	0.989999	-0.00137	unchanged		Nxf1	Q99JX7	7.90656e+08	6.92989e+08	6.69352e+08	8.26875e+08	7.68907e+08	7.73983e+08	0.258467	0.141	unchanged		Sf3a1	Q8K4Z5	7.25387e+08	8.60189e+08	7.7394e+08	8.13136e+08	7.57712e+08	7.8157e+08	0.989999	-0.00137	unchanged		Polr2a	P08775	4.75863e+07	4.64044e+07	5.12119e+07	4.82088e+07	4.82178e+07	4.66774e+07	0.841225	-0.0199	unchanged		Npm1	Q61937
Rad21	Q61550	3.37323e+08	4.52215e+08	4.68741e+08	4.38444e+08	4.36179e+08	4.92085e+08	0.425477	0.132	unchanged		Dis3	Q9CSH3	2.11918e+08	1.90457e+08	2.24157e+08	2.42604e+08	2.06989e+08	2.18288e+08	0.472956	0.0923	unchanged		Rad21	Q61550	3.37323e+08	4.52215e+08	4.68741e+08	4.38444e+08	4.36179e+08	4.92085e+08	0.425477	0.132	unchanged		Hspa5	P20029	4.57609e+08	3.59834e+08	3.81295e+08	4.08782e+08	3.66225e+08	3.79541e+08	0.717196	-0.048	unchanged		Atp2a2	O55143
SRCAP	SRCAP	1.78011e+08	2.16497e+08	1.88035e+08	5.21654e+07	4.11065e+07	2.7307e+07	7.20004e-05	-2.32	down		Zfr	O88532	3.40429e+08	2.95398e+08	3.4392e+08	3.93451e+08	2.9028e+08	2.98849e+08	0.968115	-0.00635	unchanged		SRCAP	SRCAP	1.78011e+08	2.16497e+08	1.88035e+08	5.21654e+07	4.11065e+07	2.7307e+07	7.20004e-05	-2.32	down		Rrm1	P07742	1.49568e+08	1.08083e+08	1.21927e+08	1.31746e+08	1.25323e+08	1.28803e+08	0.803725	0.0365	unchanged		Gars1	Q9CZD3
Rangap1	P46061	6.23344e+08	5.85379e+08	6.15265e+08	6.906e+08	6.97485e+08	5.69072e+08	0.440093	0.096	unchanged		Hnrnpf	Q9Z2X1	2.79735e+09	2.8847e+09	2.57771e+09	2.99728e+09	3.29646e+09	3.12929e+09	0.122153	0.191	unchanged		Rangap1	P46061	6.23344e+08	5.85379e+08	6.15265e+08	6.906e+08	6.97485e+08	5.69072e+08	0.440093	0.096	unchanged		Polr2b	Q8CFI7	8.05142e+07	7.9767e+07	8.31068e+07	9.01852e+07	7.97859e+07	8.34963e+07	0.582776	0.0569	unchanged		Kdm3a	Q6PCM1
Hnrnpf	Q9Z2X1	3.35697e+09	2.94286e+09	2.6903e+09	2.91389e+09	2.86773e+09	2.82482e+09	0.631651	-0.057	unchanged		Chd1	P40201	2.05323e+08	2.01034e+08	2.3377e+08	2.62324e+08	1.97406e+08	1.88973e+08	0.966888	0.00676	unchanged		Hnrnpf	Q9Z2X1	3.35697e+09	2.94286e+09	2.6903e+09	2.91389e+09	2.86773e+09	2.82482e+09	0.631651	-0.057	unchanged		Atp2a2	O55143	1.18594e+08	1.09244e+08	1.17605e+08	1.13962e+08	1.0765e+08	1.14698e+08	0.703284	-0.0383	unchanged		Kdm3b	Q6ZPY7
Nxf1	Q99JX7	5.64798e+08	4.99557e+08	5.55295e+08	6.29274e+08	6.14637e+08	5.39011e+08	0.259543	0.137	unchanged		Prpf19	Q99KP6	1.87703e+09	1.92147e+09	1.6445e+09	2.03645e+09	2.25398e+09	2.03855e+09	0.102572	0.219	unchanged		Nxf1	Q99JX7	5.64798e+08	4.99557e+08	5.55295e+08	6.29274e+08	6.14637e+08	5.39011e+08	0.259543	0.137	unchanged		Aldh18a1	Q9Z110	1.29857e+08	1.0622e+08	1.12409e+08	1.24303e+08	1.09509e+08	1.15527e+08	0.956356	0.0068	unchanged		Ckb	Q04447
Nfrkb	Q6PIJ4	1.30335e+08	1.65133e+08	1.60764e+08	1.37829e+08	1.47658e+08	1.38256e+08	0.452401	-0.0994	unchanged		Utp4	Q8R2N2	8.8242e+08	7.98172e+08	8.18185e+08	9.41314e+08	8.36517e+08	8.89766e+08	0.41918	0.094	unchanged		Nfrkb	Q6PIJ4	1.30335e+08	1.65133e+08	1.60764e+08	1.37829e+08	1.47658e+08	1.38256e+08	0.452401	-0.0994	unchanged		Canx	P35564	2.14295e+08	1.7114e+08	1.97853e+08	2.39505e+08	2.16312e+08	2.17376e+08	0.131754	0.211	unchanged		Mcm5	P49718
Zfr	O88532	2.40774e+08	2.99522e+08	3.06433e+08	3.05939e+08	2.821e+08	2.69841e+08	0.852639	0.0252	unchanged		Sf3a1	Q8K4Z5	7.61913e+08	7.40532e+08	8.0273e+08	9.34193e+08	8.37822e+08	8.57762e+08	0.120655	0.189	unchanged		Zfr	O88532	2.40774e+08	2.99522e+08	3.06433e+08	3.05939e+08	2.821e+08	2.69841e+08	0.852639	0.0252	unchanged		Nedd4	P46935	2.63419e+08	2.49688e+08	2.52459e+08	2.49648e+08	2.28297e+08	2.31705e+08	0.291008	-0.11	unchanged		Mcm2	P97310
Glyr1	Q922P9	7.72976e+08	7.03593e+08	7.49638e+08	7.99048e+08	7.706e+08	7.50717e+08	0.537308	0.0604	unchanged		Pelp1	Q9DBD5	8.96983e+08	8.48833e+08	9.93306e+08	9.57793e+08	7.36654e+08	7.43403e+08	0.261736	-0.176	unchanged		Glyr1	Q922P9	7.72976e+08	7.03593e+08	7.49638e+08	7.99048e+08	7.706e+08	7.50717e+08	0.537308	0.0604	unchanged		Smc1a	Q9CU62	9.68692e+07	9.88286e+07	1.0548e+08	9.7923e+07	9.40042e+07	9.37469e+07	0.452528	-0.0756	unchanged		Mcm7	Q61881
Kat7	Q5SVQ0	4.85471e+08	4.81504e+08	5.65102e+08	5.65694e+08	5.31691e+08	4.30078e+08	0.94562	-0.0101	unchanged		Jarid2	Q62315	3.99235e+08	3.53436e+08	4.46043e+08	4.55685e+08	3.29306e+08	3.05559e+08	0.427201	-0.152	unchanged		Kat7	Q5SVQ0	4.85471e+08	4.81504e+08	5.65102e+08	5.65694e+08	5.31691e+08	4.30078e+08	0.94562	-0.0101	unchanged		Smc2	Q8CG48	1.25151e+08	1.3285e+08	1.38887e+08	1.28538e+08	1.29912e+08	1.29503e+08	0.750161	-0.0316	unchanged		Mars1	Q68FL6
Wiz	O88286	2.80873e+08	3.3344e+08	3.33128e+08	3.51159e+08	3.18601e+08	3.02103e+08	0.756788	0.0385	unchanged		Gnl3	Q8CI11	1.45658e+09	1.24117e+09	1.21341e+09	1.41471e+09	1.26834e+09	1.25827e+09	0.913555	0.0138	unchanged		Wiz	O88286	2.80873e+08	3.3344e+08	3.33128e+08	3.51159e+08	3.18601e+08	3.02103e+08	0.756788	0.0385	unchanged		Ap2b1	Q9DBG3	6.98743e+07	5.44532e+07	6.19699e+07	6.44445e+07	6.48184e+07	5.82242e+07	0.91037	0.0149	unchanged		Sin3a	Q60520
Prpf19	Q99KP6	1.45276e+09	1.30518e+09	1.36997e+09	1.50651e+09	1.19287e+09	1.04978e+09	0.354503	-0.154	unchanged		L1td1	Q587J6	1.73797e+09	1.53122e+09	1.77573e+09	2.18508e+09	1.83498e+09	2.07537e+09	0.0631689	0.272	unchanged		Prpf19	Q99KP6	1.45276e+09	1.30518e+09	1.36997e+09	1.50651e+09	1.19287e+09	1.04978e+09	0.354503	-0.154	unchanged		Mtrex	Q9CZU3	1.22262e+08	1.13338e+08	1.12999e+08	1.22953e+08	1.03414e+08	1.14663e+08	0.763922	-0.0343	unchanged		Smc4	Q8CG47
Ncbp1	Q3UYV9	2.69964e+08	2.49085e+08	3.09142e+08	2.62101e+08	2.59765e+08	2.22322e+08	0.277029	-0.153	unchanged		Ddx3x	Q62167	1.20425e+09	1.06226e+09	1.04661e+09	1.5262e+09	1.38468e+09	1.49143e+09	0.00838382	0.412	unchanged		Ncbp1	Q3UYV9	2.69964e+08	2.49085e+08	3.09142e+08	2.62101e+08	2.59765e+08	2.22322e+08	0.277029	-0.153	unchanged		Cct4	P80315	594742810	5.85303e+08	5.13685e+08	6.16517e+08	5.41115e+08	5.01804e+08	0.80625	-0.0317	unchanged		Pabpc1	P29341
Cnot1	Q6ZQ08	7.585e+07	8.09035e+07	8.1215e+07	8.76871e+07	8.7784e+07	9.14851e+07	0.111284	0.166	unchanged		Dnmt1	P13864	3.24844e+08	3.15404e+08	3.63366e+08	4.19297e+08	2.98786e+08	3.04361e+08	0.945189	0.0115	unchanged		Cnot1	Q6ZQ08	7.585e+07	8.09035e+07	8.1215e+07	8.76871e+07	8.7784e+07	9.14851e+07	0.111284	0.166	unchanged		Ctnnb1	Q02248	1.63507e+08	1.33603e+08	1.35693e+08	1.54843e+08	1.40105e+08	1.38646e+08	0.955994	0.00702	unchanged		Fxr1	Q61584
Trim24	Q64127	3.30267e+08	4.30339e+08	4.4162e+08	4.27475e+08	4.38999e+08	4.20534e+08	0.454259	0.11	unchanged		Topbp1	Q6ZQF0	1.15509e+08	1.05857e+08	1.59563e+08	1.46187e+08	1.10149e+08	9.5671e+07	0.613942	-0.114	unchanged		Trim24	Q64127	3.30267e+08	4.30339e+08	4.4162e+08	4.27475e+08	4.38999e+08	4.20534e+08	0.454259	0.11	unchanged		Hnrnpl	Q8R081	2.7318e+08	2.48196e+08	2.13895e+08	2.73055e+08	2.47513e+08	2.518e+08	0.560152	0.0769	unchanged		Nop56	Q9D6Z1
Tpx2	A2APB8	4.05264e+08	4.24412e+08	4.71351e+08	4.17514e+08	3.99076e+08	3.68254e+08	0.259229	-0.134	unchanged		Zfp292	Q9Z2U2	1.02693e+08	1.03124e+08	1.24797e+08	1.41863e+08	8.21589e+07	7.91808e+07	0.490861	-0.173	unchanged		Tpx2	A2APB8	4.05264e+08	4.24412e+08	4.71351e+08	4.17514e+08	3.99076e+08	3.68254e+08	0.259229	-0.134	unchanged		Psme4	Q5SSW2	5.2381e+07	5.58098e+07	5.49792e+07	5.33363e+07	4.79812e+07	5.14599e+07	0.362608	-0.0958	unchanged		Tpp2	Q64514
Chd1	P40201	1.54236e+08	2.11581e+08	2.49757e+08	2.29696e+08	2.21362e+08	2.6811e+08	0.25588	0.247	unchanged		Kat7	Q5SVQ0	5.6675e+08	4.72802e+08	5.22334e+08	6.20153e+08	5.23729e+08	5.78597e+08	0.294305	0.142	unchanged		Chd1	P40201	1.54236e+08	2.11581e+08	2.49757e+08	2.29696e+08	2.21362e+08	2.6811e+08	0.25588	0.247	unchanged		Nup98	Q6PFD9	7.90953e+07	7.82225e+07	9.16479e+07	8.82593e+07	7.79982e+07	8.02691e+07	0.916817	-0.0124	unchanged		Map4	P27546
Ehmt1	Q5DW34	1.54303e+08	2.15052e+08	2.28981e+08	2.20209e+08	2.12793e+08	2.05274e+08	0.52299	0.113	unchanged		Ptbp1	P17225	4.13917e+09	4.61395e+09	4.17168e+09	4.40674e+09	4.44688e+09	4.76077e+09	0.505254	0.0759	unchanged		Ehmt1	Q5DW34	1.54303e+08	2.15052e+08	2.28981e+08	2.20209e+08	2.12793e+08	2.05274e+08	0.52299	0.113	unchanged		Fxr1	Q61584	1.61529e+08	1.40817e+08	1.39747e+08	1.46219e+08	1.29683e+08	1.48193e+08	0.621677	-0.0593	unchanged		Cct4	P80315
Ddx3x	Q62167	1.34208e+09	1.33995e+09	1.37315e+09	1.33534e+09	1.46095e+09	1.21737e+09	0.863365	-0.0187	unchanged		Usp7	Q6A4J8	3.49905e+08	3.27458e+08	3.80435e+08	4.11639e+08	3.43023e+08	3.34731e+08	0.77267	0.0389	unchanged		Ddx3x	Q62167	1.34208e+09	1.33995e+09	1.37315e+09	1.33534e+09	1.46095e+09	1.21737e+09	0.863365	-0.0187	unchanged		Rpl4	Q9D8E6	1191284777	1.2246e+09	9.30821e+08	1.16924e+09	1.19072e+09	1.18835e+09	0.502217	0.095	unchanged		Smarca4	Q3TKT4
Supt5h	O55201	3.29815e+08	3.96079e+08	3.93446e+08	4.14118e+08	3.93666e+08	4.11719e+08	0.290247	0.128	unchanged		Grwd1	Q810D6	4.60168e+08	4.38613e+08	3.67492e+08	4.42129e+08	4.59749e+08	4.10247e+08	0.673213	0.0563	unchanged		Supt5h	O55201	3.29815e+08	3.96079e+08	3.93446e+08	4.14118e+08	3.93666e+08	4.11719e+08	0.290247	0.128	unchanged		Vim	P20152	3.67523e+08	3.65781e+08	3.39388e+08	4.36994e+08	3.90481e+08	3.68397e+08	0.206	0.154	unchanged		Ctnnb1	Q02248
Sun1	Q9D666	3.90006e+08	4.21175e+08	4.18336e+08	3.91569e+08	4.41316e+08	3.80121e+08	0.84087	-0.0217	unchanged		Kmt2a	P55200	80377319	8.62404e+07	1.03312e+08	1.24696e+08	8.82579e+07	8.88894e+07	0.426085	0.15	unchanged		Sun1	Q9D666	3.90006e+08	4.21175e+08	4.18336e+08	3.91569e+08	4.41316e+08	3.80121e+08	0.84087	-0.0217	unchanged		Kdm3b	Q6ZPY7	4.32708e+07	4.70637e+07	5.15772e+07	4.84213e+07	4.24799e+07	5.25294e+07	0.918201	0.0136	unchanged		Atp6v1a	P50516
Ubtf	P25976	6.08366e+08	6.51353e+08	6.79432e+08	7.65089e+08	7.41321e+08	5.86099e+08	0.478928	0.101	unchanged		Rcc1	Q8VE37	2.41667e+09	2.59083e+09	2.58923e+09	2.25649e+09	2.66199e+09	2.56044e+09	0.831259	-0.0253	unchanged		Ubtf	P25976	6.08366e+08	6.51353e+08	6.79432e+08	7.65089e+08	7.41321e+08	5.86099e+08	0.478928	0.101	unchanged		Nup160	Q9Z0W3	7.23157e+07	6.92468e+07	7.65466e+07	7.35554e+07	7.10854e+07	6.97196e+07	0.809369	-0.0241	unchanged		Acaca	Q5SWU9
Tp53bp1	P70399	9.97046e+07	1.19434e+08	1.13697e+08	1.18042e+08	1.18628e+08	1.36497e+08	0.211066	0.166	unchanged		Hnrnpc	Q9Z204	6.10417e+09	6.50863e+09	6.40745e+09	5.84821e+09	6.83421e+09	7.13177e+09	0.662869	0.0544	unchanged		Tp53bp1	P70399	9.97046e+07	1.19434e+08	1.13697e+08	1.18042e+08	1.18628e+08	1.36497e+08	0.211066	0.166	unchanged		Pabpc1	P29341	6.2084e+08	5.63816e+08	5.54351e+08	6.00142e+08	5.43916e+08	5.42111e+08	0.685054	-0.0443	unchanged		Npepps	Q11011
Acin1	Q9JIX8	5.8705e+08	6.13367e+08	6.13886e+08	6.11705e+08	5.6804e+08	5.58484e+08	0.519838	-0.0626	unchanged		Wdr43	Q6ZQL4	1.05524e+09	7.97377e+08	8.4819e+08	1.10269e+09	8.3688e+08	8.63607e+08	0.756452	0.0531	unchanged		Acin1	Q9JIX8	5.8705e+08	6.13367e+08	6.13886e+08	6.11705e+08	5.6804e+08	5.58484e+08	0.519838	-0.0626	unchanged		Nup93	Q8BJ71	1.97979e+08	1.60502e+08	1.75628e+08	1.85051e+08	1.64735e+08	1.61747e+08	0.64295	-0.0596	unchanged		Trap1	Q9CQN1
Esrrb	Q61539	8.65462e+08	1.04665e+09	8.99119e+08	1.01712e+09	8.97429e+08	9.27945e+08	0.876523	0.0189	unchanged		Ddb1	Q3U1J4	2.92344e+08	2.8479e+08	3.3605e+08	3.76053e+08	2.9243e+08	3.03414e+08	0.567464	0.0847	unchanged		Esrrb	Q61539	8.65462e+08	1.04665e+09	8.99119e+08	1.01712e+09	8.97429e+08	9.27945e+08	0.876523	0.0189	unchanged		Usp5	P56399	1.7413e+08	1.50978e+08	1.71003e+08	1.64171e+08	1.6607e+08	1.56017e+08	0.80705	-0.0266	unchanged		Aco2	Q99KI0
Safb	D3YXK2	3.69945e+08	4.61635e+08	4.44103e+08	4.58437e+08	4.48295e+08	4.7169e+08	0.351457	0.118	unchanged		SRCAP	SRCAP	1.15132e+08	1.17317e+08	1.4055e+08	1.37156e+08	1.06452e+08	1.10383e+08	0.609685	-0.0787	unchanged		Safb	D3YXK2	3.69945e+08	4.61635e+08	4.44103e+08	4.58437e+08	4.48295e+08	4.7169e+08	0.351457	0.118	unchanged		Supt6h	Q62383	3.57487e+07	3.92094e+07	4.21837e+07	4.08903e+07	3.94587e+07	4.19037e+07	0.563688	0.0645	unchanged		Gldc	Q91W43
Kdm1a	Q6ZQ88	2.84519e+08	3.66735e+08	3.824e+08	3.62284e+08	3.5391e+08	2.95161e+08	0.875794	-0.0254	unchanged		Supt5h	O55201	4.55401e+08	4.27873e+08	4.7189e+08	4.4339e+08	3.86188e+08	3.38452e+08	0.138954	-0.222	unchanged		Kdm1a	Q6ZQ88	2.84519e+08	3.66735e+08	3.824e+08	3.62284e+08	3.5391e+08	2.95161e+08	0.875794	-0.0254	unchanged		Edc4	Q3UJB9	76861705	7.5786e+07	8.51169e+07	8.17657e+07	8.16987e+07	7.3518e+07	0.966802	-0.00458	unchanged		Nup93	Q8BJ71
Ahdc1	Q6PAL7	1.31883e+08	1.84062e+08	1.71212e+08	1.63897e+08	1.53716e+08	1.70583e+08	0.917514	0.0161	unchanged		Tex10	Q3URQ0	5.04906e+08	4.54752e+08	5.39088e+08	4.52866e+08	4.29927e+08	4.75911e+08	0.268981	-0.139	unchanged		Ahdc1	Q6PAL7	1.31883e+08	1.84062e+08	1.71212e+08	1.63897e+08	1.53716e+08	1.70583e+08	0.917514	0.0161	unchanged		Nsun2	Q1HFZ0	1.70873e+08	1.48314e+08	1.64243e+08	1.72363e+08	1.5136e+08	1.59989e+08	0.990671	0.00133	unchanged		Tbl3	Q8C4J7
Fanci	Q8K368	1.63746e+08	2.04144e+08	1.89125e+08	2.01043e+08	2.02184e+08	2.06388e+08	0.274162	0.136	unchanged		Hsp90ab1	P11499	508419680	4.92408e+08	5.19947e+08	4.84172e+08	5.11755e+08	5.05716e+08	0.861053	-0.0183	unchanged		Fanci	Q8K368	1.63746e+08	2.04144e+08	1.89125e+08	2.01043e+08	2.02184e+08	2.06388e+08	0.274162	0.136	unchanged		Ahcy	P50247	623177906	6.59978e+08	5.49482e+08	6.62597e+08	6.63382e+08	7.20126e+08	0.197042	0.162	unchanged		Aldh18a1	Q9Z110
Utp4	Q8R2N2	5.63114e+08	5.53874e+08	5.9169e+08	5.75251e+08	5.52018e+08	5.28582e+08	0.636267	-0.0456	unchanged		Srrm2	Q8BTI8	2.61615e+08	2.41095e+08	2.85505e+08	3.19776e+08	2.67805e+08	2.83462e+08	0.287757	0.144	unchanged		Utp4	Q8R2N2	5.63114e+08	5.53874e+08	5.9169e+08	5.75251e+08	5.52018e+08	5.28582e+08	0.636267	-0.0456	unchanged		Tubb3	Q9ERD7	3.17656e+07	3.44352e+07	2.70001e+07	3.7288e+07	3.29463e+07	4.56239e+07	0.103909	0.308	unchanged		Ddx5	Q61656
Ruvbl1	P60122	1.39279e+09	1.39822e+09	1.34808e+09	8.79999e+08	8.74728e+08	8.92252e+08	0.000254759	-0.645	unchanged		Ruvbl1	P60122	1.72848e+09	1.66188e+09	1.65605e+09	1.33103e+09	1.48242e+09	1.423e+09	0.0455811	-0.254	unchanged		Ruvbl1	P60122	1.39279e+09	1.39822e+09	1.34808e+09	8.79999e+08	8.74728e+08	8.92252e+08	0.000254759	-0.645	unchanged		Impdh2	P24547	4.01726e+08	3.99483e+08	3.2886e+08	4.37247e+08	3.96141e+08	3.98648e+08	0.327156	0.129	unchanged		Edc4	Q3UJB9
Topbp1	Q6ZQF0	7.53617e+07	1.0121e+08	9.99484e+07	1.08455e+08	8.97413e+07	1.09853e+08	0.346877	0.163	unchanged		Aatf	Q9JKX4	5.20161e+08	4.33585e+08	4.80355e+08	5.69083e+08	4.81949e+08	5.51833e+08	0.242873	0.161	unchanged		Topbp1	Q6ZQF0	7.53617e+07	1.0121e+08	9.99484e+07	1.08455e+08	8.97413e+07	1.09853e+08	0.346877	0.163	unchanged		Nop56	Q9D6Z1	2.41518e+08	2.44435e+08	2.30437e+08	2.66908e+08	2.30144e+08	2.21361e+08	0.99847	-0.000223	unchanged		Rrbp1	Q99PL5
Gnl2	Q99LH1	3.54479e+08	4.4297e+08	4.62621e+08	3.93171e+08	4.0439e+08	3.58704e+08	0.419752	-0.116	unchanged		Eed	Q921E6	1.53319e+09	1.49712e+09	1.28259e+09	1.46523e+09	1.41015e+09	1.38444e+09	0.908804	-0.0138	unchanged		Gnl2	Q99LH1	3.54479e+08	4.4297e+08	4.62621e+08	3.93171e+08	4.0439e+08	3.58704e+08	0.419752	-0.116	unchanged		Tpp2	Q64514	1.12921e+08	1.19157e+08	1.35242e+08	1.35677e+08	1.14513e+08	1.19959e+08	0.927856	0.0115	unchanged		Cat	P24270
Noc2l	Q9WV70	7.35958e+08	8.27132e+08	8.80108e+08	9.19737e+08	8.75347e+08	7.30435e+08	0.746006	0.0448	unchanged		Noc2l	Q9WV70	1.07097e+09	8.91833e+08	1.04673e+09	1.1798e+09	9.39782e+08	1.0847e+09	0.53625	0.0889	unchanged		Noc2l	Q9WV70	7.35958e+08	8.27132e+08	8.80108e+08	9.19737e+08	8.75347e+08	7.30435e+08	0.746006	0.0448	unchanged		Mcm7	Q61881	2.60706e+08	2.27975e+08	2.4728e+08	2.67507e+08	2.42224e+08	2.37992e+08	0.836238	0.0231	unchanged		Eif3b	Q8JZQ9
Eef1a1	P10126	1.34794e+09	1.40739e+09	1.29437e+09	1.37774e+09	1.4222e+09	1.36801e+09	0.654628	0.0422	unchanged		Brd2	Q7JJ13	3.82027e+08	3.45654e+08	4.44548e+08	4.58851e+08	3.35387e+08	3.42515e+08	0.765874	-0.0518	unchanged		Eef1a1	P10126	1.34794e+09	1.40739e+09	1.29437e+09	1.37774e+09	1.4222e+09	1.36801e+09	0.654628	0.0422	unchanged		Gldc	Q91W43	1.22691e+08	1.24772e+08	1.25609e+08	1.42164e+08	1.30227e+08	1.33488e+08	0.242094	0.121	unchanged		Atp1a1	Q8VDN2
Arid2	E9Q7E2	1.0788e+08	1.43555e+08	1.31292e+08	1.43223e+08	1.26819e+08	1.31625e+08	0.587436	0.0779	unchanged		Wiz	O88286	2.92311e+08	2.58939e+08	3.27334e+08	3.42861e+08	2.83756e+08	3.20197e+08	0.445634	0.11	unchanged		Arid2	E9Q7E2	1.0788e+08	1.43555e+08	1.31292e+08	1.43223e+08	1.26819e+08	1.31625e+08	0.587436	0.0779	unchanged		Cars1	Q9ER72	1.60482e+08	1.26636e+08	1.36359e+08	1.55194e+08	1.34467e+08	1.3552e+08	0.942688	0.00977	unchanged		Ywhae	P62259
Pelp1	Q9DBD5	4.26817e+08	5.43964e+08	6.01442e+08	4.84549e+08	4.7416e+08	4.82118e+08	0.472966	-0.111	unchanged		Virma	A2AIV2	1.73232e+08	1.57259e+08	1.97447e+08	2.53407e+08	1.81871e+08	2.30515e+08	0.0826437	0.327	unchanged		Pelp1	Q9DBD5	4.26817e+08	5.43964e+08	6.01442e+08	4.84549e+08	4.7416e+08	4.82118e+08	0.472966	-0.111	unchanged		Matr3	Q8K310	1.51374e+08	1.57133e+08	1.6149e+08	1.60558e+08	1.53455e+08	1.53572e+08	0.940009	-0.00724	unchanged		Rif1	Q6PR54
Rbm19	Q8R3C6	4.52762e+08	5.38058e+08	5.2147e+08	4.79468e+08	4.95483e+08	4.81489e+08	0.647818	-0.0504	unchanged		Nop9	Q8BMC4	5.05223e+08	4.70245e+08	4.04837e+08	5.01473e+08	3.5549e+08	4.03855e+08	0.420462	-0.139	unchanged		Rbm19	Q8R3C6	4.52762e+08	5.38058e+08	5.2147e+08	4.79468e+08	4.95483e+08	4.81489e+08	0.647818	-0.0504	unchanged		Ddx5	Q61656	7.44517e+08	6.99199e+08	6.38533e+08	7.54222e+08	6.44246e+08	6.25658e+08	0.735861	-0.0429	unchanged		Gpi	P06745
Champ1	Q8K327	3.50166e+08	4.37086e+08	4.34229e+08	4.59167e+08	4.35663e+08	4.45747e+08	0.285531	0.141	unchanged		Ddx39b	Q9Z1N5	4.38128e+08	4.72671e+08	4.15852e+08	4.29941e+08	4.85741e+08	4.36959e+08	0.813334	0.0279	unchanged		Champ1	Q8K327	3.50166e+08	4.37086e+08	4.34229e+08	4.59167e+08	4.35663e+08	4.45747e+08	0.285531	0.141	unchanged		Pds5a	Q6A026	6.04044e+07	5.86979e+07	6.75304e+07	6.06107e+07	5.41171e+07	5.62114e+07	0.286313	-0.126	unchanged		Glg1	Q61543
Ints3	Q7TPD0	1.79464e+08	2.25854e+08	2.08061e+08	1.92182e+08	2.08928e+08	1.97529e+08	0.811438	-0.0295	unchanged		Sun1	Q9D666	4.32253e+08	3.93155e+08	4.66641e+08	4.81168e+08	4.58927e+08	4.87892e+08	0.234667	0.147	unchanged		Ints3	Q7TPD0	1.79464e+08	2.25854e+08	2.08061e+08	1.92182e+08	2.08928e+08	1.97529e+08	0.811438	-0.0295	unchanged		Shmt1	P50431	2.46744e+08	2.36565e+08	1.77325e+08	2.5566e+08	2.33806e+08	2.37608e+08	0.352042	0.152	unchanged		Eef1g	Q9D8N0
Jade1	Q6ZPI0	4.61794e+08	5.69974e+08	6.05536e+08	5.9735e+08	5.62249e+08	4.73507e+08	0.994613	-0.00106	unchanged		Smchd1	Q6P5D8	1.40863e+08	1.32424e+08	1.6806e+08	1.98082e+08	1.37444e+08	1.42173e+08	0.586511	0.101	unchanged		Jade1	Q6ZPI0	4.61794e+08	5.69974e+08	6.05536e+08	5.9735e+08	5.62249e+08	4.73507e+08	0.994613	-0.00106	unchanged		Sin3a	Q60520	5.88018e+07	6.27955e+07	6.41022e+07	7.07554e+07	6.51918e+07	5.8314e+07	0.605474	0.0615	unchanged		Got2	P05202
Dis3	Q9CSH3	1.80851e+08	2.12478e+08	2.13443e+08	2.16571e+08	2.0904e+08	2.05971e+08	0.583966	0.0617	unchanged		Nup85	Q8R480	4.13994e+08	4.28827e+08	3.89458e+08	4.14732e+08	4.01214e+08	4.17982e+08	0.978835	0.00284	unchanged		Dis3	Q9CSH3	1.80851e+08	2.12478e+08	2.13443e+08	2.16571e+08	2.0904e+08	2.05971e+08	0.583966	0.0617	unchanged		Exosc10	P56960	6.83791e+07	5.78373e+07	6.26917e+07	6.73383e+07	5.92802e+07	5.77904e+07	0.777325	-0.0347	unchanged		Hnrnpl	Q8R081
Polr1b	P70700	3.05015e+08	3.7101e+08	3.83006e+08	3.50717e+08	3.49277e+08	3.10417e+08	0.637544	-0.0629	unchanged		Ehmt1	Q5DW34	1.85363e+08	1.68868e+08	1.92645e+08	2.48259e+08	1.56316e+08	1.66866e+08	0.86188	0.0343	unchanged		Polr1b	P70700	3.05015e+08	3.7101e+08	3.83006e+08	3.50717e+08	3.49277e+08	3.10417e+08	0.637544	-0.0629	unchanged		Dhx15	O35286	1.92788e+08	1.54402e+08	1.73942e+08	1.83535e+08	1.59191e+08	1.64721e+08	0.787414	-0.0352	unchanged		Pds5a	Q6A026
Virma	A2AIV2	1.37377e+08	1.8507e+08	1.6526e+08	1.72006e+08	1.68641e+08	2.13769e+08	0.282018	0.187	unchanged		Tmpo	Q61033	8.58411e+08	7.71401e+08	7.40489e+08	7.09088e+08	7.37279e+08	7.43726e+08	0.343981	-0.112	unchanged		Virma	A2AIV2	1.37377e+08	1.8507e+08	1.6526e+08	1.72006e+08	1.68641e+08	2.13769e+08	0.282018	0.187	unchanged		Npepps	Q11011	1.60984e+08	1.42363e+08	1.55731e+08	1.56651e+08	1.38857e+08	1.43596e+08	0.566606	-0.0641	unchanged		Nsun2	Q1HFZ0
Sart1	Q9Z315	2.48225e+08	2.87974e+08	2.72478e+08	2.4386e+08	2.60919e+08	2.6007e+08	0.468072	-0.0784	unchanged		Arid2	E9Q7E2	1.31173e+08	1.368e+08	1.40136e+08	1.61842e+08	1.20306e+08	1.1647e+08	0.752367	-0.0497	unchanged		Sart1	Q9Z315	2.48225e+08	2.87974e+08	2.72478e+08	2.4386e+08	2.60919e+08	2.6007e+08	0.468072	-0.0784	unchanged		Got2	P05202	311426991	2.89803e+08	2.52903e+08	3.00335e+08	3.09373e+08	3.26519e+08	0.280816	0.137	unchanged		Impdh2	P24547
Aatf	Q9JKX4	2.93237e+08	2.99651e+08	3.32842e+08	3.31755e+08	3.43928e+08	3.03e+08	0.472987	0.0805	unchanged		Acin1	Q9JIX8	5.61007e+08	5.21893e+08	5.74047e+08	7.32901e+08	6.52022e+08	6.48204e+08	0.033298	0.294	unchanged		Aatf	Q9JKX4	2.93237e+08	2.99651e+08	3.32842e+08	3.31755e+08	3.43928e+08	3.03e+08	0.472987	0.0805	unchanged		Ywhae	P62259	7.99622e+08	8.84165e+08	9.2209e+08	7.93505e+08	1.03584e+09	1.00151e+09	0.44942	0.112	unchanged		Tjp1	P39447
LRWD1	Q8BUI3	2.71801e+08	2.84715e+08	3.12906e+08	3.39466e+08	3.2416e+08	2.9166e+08	0.264006	0.135	unchanged		Ddx51	Q6P9R1	5.48002e+08	4.59527e+08	4.95396e+08	5.37824e+08	4.96557e+08	4.81478e+08	0.905252	0.0146	unchanged		LRWD1	Q8BUI3	2.71801e+08	2.84715e+08	3.12906e+08	3.39466e+08	3.2416e+08	2.9166e+08	0.264006	0.135	unchanged		Aqr	Q8CFQ3	7.15926e+07	7.06851e+07	6.91477e+07	6.91927e+07	6.22268e+07	6.39887e+07	0.27474	-0.115	unchanged		Atxn10	P28658
Dnttip2	Q8R2M2	5.49075e+08	5.57154e+08	6.03438e+08	6.15759e+08	5.90665e+08	6.6554e+08	0.237167	0.13	unchanged		Xab2	Q9DCD2	2.37418e+08	2.00892e+08	2.26471e+08	2.79094e+08	2.20018e+08	2.53838e+08	0.231279	0.176	unchanged		Dnttip2	Q8R2M2	5.49075e+08	5.57154e+08	6.03438e+08	6.15759e+08	5.90665e+08	6.6554e+08	0.237167	0.13	unchanged		Ogdh	Q60597	7.5105e+07	7.60094e+07	7.50271e+07	8.71897e+07	8.0944e+07	7.75788e+07	0.265358	0.118	unchanged		Ldha	P06151
Ptbp1	P17225	3.40889e+09	3.38057e+09	3.12167e+09	2.65337e+09	2.85936e+09	2.99542e+09	0.0665785	-0.221	unchanged		Ubtf	P25976	8.00187e+08	6.92744e+08	7.1196e+08	8.83187e+08	7.49764e+08	7.86657e+08	0.306418	0.133	unchanged		Ptbp1	P17225	3.40889e+09	3.38057e+09	3.12167e+09	2.65337e+09	2.85936e+09	2.99542e+09	0.0665785	-0.221	unchanged		Pgam1	Q9DBJ1	4.07579e+08	4.75464e+08	5.31105e+08	4.08448e+08	5.57544e+08	5.82735e+08	0.518509	0.122	unchanged		Copb1	Q9JIF7
Ino80	Q6ZPV2	1.01025e+08	1.5754e+08	1.18409e+08	1.16706e+08	1.13236e+08	1.49235e+08	0.916923	0.0219	unchanged		Ppp1ca	P62137	1.66266e+09	2.41972e+09	1.44148e+09	1.35423e+09	1.7733e+09	1.64828e+09	0.417252	-0.184	unchanged		Ino80	Q6ZPV2	1.01025e+08	1.5754e+08	1.18409e+08	1.16706e+08	1.13236e+08	1.49235e+08	0.916923	0.0219	unchanged		Smc4	Q8CG47	1.07299e+08	1.09824e+08	1.1848e+08	1.16726e+08	1.05216e+08	1.0856e+08	0.83326	-0.0222	unchanged		Exosc10	P56960
Hnrnpc	Q9Z204	4.40349e+09	4.6586e+09	3.83196e+09	4.42257e+09	3.84817e+09	3.68812e+09	0.420817	-0.108	unchanged		Rpl3	P27659	1.78463e+09	1.77941e+09	1.7101e+09	1.96364e+09	2.06324e+09	1.92615e+09	0.128718	0.174	unchanged		Hnrnpc	Q9Z204	4.40349e+09	4.6586e+09	3.83196e+09	4.42257e+09	3.84817e+09	3.68812e+09	0.420817	-0.108	unchanged		Pgd	Q9DCD0	3.80743e+08	4.13917e+08	3.6136e+08	4.02059e+08	4.38015e+08	4.55397e+08	0.175043	0.165	unchanged		Gspt1	Q8R050
Prpf3	Q922U1	2.36364e+08	2.62396e+08	2.7969e+08	2.77716e+08	2.73242e+08	2.48076e+08	0.731855	0.0393	unchanged		Spen	Q62504	1.44502e+08	1.52323e+08	1.69605e+08	1.98865e+08	1.41908e+08	1.27252e+08	0.921688	-0.0187	unchanged		Prpf3	Q922U1	2.36364e+08	2.62396e+08	2.7969e+08	2.77716e+08	2.73242e+08	2.48076e+08	0.731855	0.0393	unchanged		Vcl	Q64727	8.23907e+07	8.54915e+07	8.60578e+07	8.72719e+07	7.56294e+07	7.73349e+07	0.451746	-0.0827	unchanged		Dhx15	O35286
Ssrp1	Q08943	1240589843	1.33313e+09	1.42642e+09	1.57353e+09	1.42696e+09	1.18035e+09	0.698246	0.056	unchanged		Rrp1b	Q91YK2	8.96904e+08	7.82202e+08	8.38538e+08	9.51928e+08	8.40559e+08	9.0168e+08	0.416411	0.0981	unchanged		Ssrp1	Q08943	1240589843	1.33313e+09	1.42642e+09	1.57353e+09	1.42696e+09	1.18035e+09	0.698246	0.056	unchanged		Syncrip	Q7TMK9	2.77045e+08	2.59123e+08	2.372e+08	2.69258e+08	2.4121e+08	2.50187e+08	0.842394	-0.0225	unchanged		Arid1a	A2BH40
Ddx51	Q6P9R1	4.06444e+08	3.58616e+08	3.87241e+08	4.08104e+08	4.12474e+08	4.09977e+08	0.34365	0.0967	unchanged		Uhrf1	Q8VDF2	3.81403e+08	2.78541e+08	3.24774e+08	3.64337e+08	2.65206e+08	2.9246e+08	0.594817	-0.096	unchanged		Ddx51	Q6P9R1	4.06444e+08	3.58616e+08	3.87241e+08	4.08104e+08	4.12474e+08	4.09977e+08	0.34365	0.0967	unchanged		Ilf3	Q9Z1X4	1.53391e+08	1.23825e+08	1.41916e+08	1.49354e+08	1.36699e+08	1.39835e+08	0.821845	0.0276	unchanged		Aqr	Q8CFQ3
Dst	Q91ZU6	1.06019e+08	1.30304e+08	1.11799e+08	1.36757e+08	1.3949e+08	1.47286e+08	0.0439045	0.288	unchanged		Rad21	Q61550	3.87241e+08	3.61899e+08	4.73705e+08	5.64805e+08	3.57029e+08	3.44009e+08	0.925299	0.0211	unchanged		Dst	Q91ZU6	1.06019e+08	1.30304e+08	1.11799e+08	1.36757e+08	1.3949e+08	1.47286e+08	0.0439045	0.288	unchanged		Glg1	Q61543	9.85068e+07	8.68384e+07	9.78141e+07	9.24098e+07	8.82925e+07	8.39268e+07	0.391884	-0.0964	unchanged		Usp48	Q3V0C5
Ddx39b	Q9Z1N5	1.38855e+09	1.00853e+09	9.62732e+08	1.20577e+09	1.24229e+09	1.28382e+09	0.325594	0.171	unchanged		Znf518b	B2RRE4	1.29226e+08	1.28613e+08	1.43713e+08	1.44144e+08	1.23402e+08	1.2644e+08	0.812845	-0.0289	unchanged		Ddx39b	Q9Z1N5	1.38855e+09	1.00853e+09	9.62732e+08	1.20577e+09	1.24229e+09	1.28382e+09	0.325594	0.171	unchanged		Aco2	Q99KI0	133673574	1.06872e+08	1.17574e+08	1.31713e+08	1.14713e+08	1.17618e+08	0.835385	0.0271	unchanged		Rps6ka1	P18653
Tcf20	Q9EPQ8	7.7116e+07	1.02217e+08	8.73375e+07	1.12012e+08	9.64285e+07	1.0882e+08	0.110107	0.257	unchanged		Ddx56	Q9D0R4	8.14241e+08	8.45491e+08	7.37818e+08	7.10843e+08	6.7448e+08	6.56945e+08	0.0751409	-0.23	unchanged		Tcf20	Q9EPQ8	7.7116e+07	1.02217e+08	8.73375e+07	1.12012e+08	9.64285e+07	1.0882e+08	0.110107	0.257	unchanged		Atp1a1	Q8VDN2	2.31617e+08	2.44041e+08	2.70581e+08	2.77827e+08	2.34394e+08	2.49406e+08	0.813296	0.0289	unchanged		Ahcy	P50247
Baz1a	O88379	1.26828e+08	1.72889e+08	1.52732e+08	1.65788e+08	1.63e+08	1.76881e+08	0.259271	0.171	unchanged		Cul4b	A2A432	3.69403e+08	2.92893e+08	4.13038e+08	3.68605e+08	3.19546e+08	3.41619e+08	0.752563	-0.0505	unchanged		Baz1a	O88379	1.26828e+08	1.72889e+08	1.52732e+08	1.65788e+08	1.63e+08	1.76881e+08	0.259271	0.171	unchanged		Ap1b1	O35643	1.06778e+08	8.47805e+07	1.02809e+08	1.1311e+08	1.0116e+08	1.05118e+08	0.363988	0.123	unchanged		Copb2	O55029
Ddx56	Q9D0R4	6.00467e+08	5.0273e+08	5.60131e+08	5.74075e+08	5.62211e+08	5.84403e+08	0.631681	0.0526	unchanged		Dhx8	A2A4P0	2.1046e+08	1.9139e+08	2.3296e+08	2.63387e+08	2.4367e+08	2.14888e+08	0.204192	0.185	unchanged		Ddx56	Q9D0R4	6.00467e+08	5.0273e+08	5.60131e+08	5.74075e+08	5.62211e+08	5.84403e+08	0.631681	0.0526	unchanged		Atp5f1a	Q03265	1421215773	1.431e+09	1.31907e+09	1.4772e+09	1.42154e+09	1.35426e+09	0.782847	0.028	unchanged		Atxn2l	Q7TQH0
Rcc1	Q8VE37	1.85523e+09	1.97282e+09	1.90411e+09	1.83413e+09	1.90923e+09	1.87598e+09	0.756424	-0.0284	unchanged		Noc4l	Q8BHY2	4.34255e+08	5.38558e+08	4.49507e+08	4.79591e+08	5.22805e+08	4.79562e+08	0.622961	0.0646	unchanged		Rcc1	Q8VE37	1.85523e+09	1.97282e+09	1.90411e+09	1.83413e+09	1.90923e+09	1.87598e+09	0.756424	-0.0284	unchanged		Sfpq	Q8VIJ6	6.20957e+08	5.73238e+08	5.89749e+08	6.28323e+08	6.05024e+08	6.07582e+08	0.638811	0.046	unchanged		Nedd4	P46935
Gnl3	Q8CI11	9.73632e+08	7.62229e+08	9.3708e+08	9.39486e+08	9.79337e+08	7.89734e+08	0.888531	0.0211	unchanged		Ints3	Q7TPD0	2.59453e+08	2.17137e+08	2.97149e+08	2.60342e+08	2.3321e+08	2.30858e+08	0.574541	-0.0854	unchanged		Gnl3	Q8CI11	9.73632e+08	7.62229e+08	9.3708e+08	9.39486e+08	9.79337e+08	7.89734e+08	0.888531	0.0211	unchanged		Baz1b	Q9Z277	5.28356e+07	5.2151e+07	5.80084e+07	5.41403e+07	5.49702e+07	5.7372e+07	0.757119	0.0317	unchanged		Pgd	Q9DCD0
Pabpc1	P29341	6.85879e+08	6.78187e+08	6.73558e+08	7.41503e+08	6.99305e+08	6.57289e+08	0.679844	0.0405	unchanged		Ddx52	Q8K301	4.11171e+08	4.29622e+08	3.87132e+08	3.78917e+08	3.65615e+08	3.71319e+08	0.227935	-0.137	unchanged		Pabpc1	P29341	6.85879e+08	6.78187e+08	6.73558e+08	7.41503e+08	6.99305e+08	6.57289e+08	0.679844	0.0405	unchanged		Rpsa	P14206	9.54505e+08	9.00607e+08	7.48313e+08	9.32403e+08	9.24598e+08	1.01916e+09	0.280419	0.15	unchanged		Cars1	Q9ER72
Srrm2	Q8BTI8	1.86113e+08	1.99557e+08	1.82012e+08	1.64126e+08	1.72308e+08	1.75808e+08	0.162712	-0.148	unchanged		Srbd1	Q497V5	2.80808e+08	2.39077e+08	3.00162e+08	3.01477e+08	2.35722e+08	2.68119e+08	0.857506	-0.0269	unchanged		Srrm2	Q8BTI8	1.86113e+08	1.99557e+08	1.82012e+08	1.64126e+08	1.72308e+08	1.75808e+08	0.162712	-0.148	unchanged		Rpl3	P27659	7.94351e+08	7.29458e+08	6.37103e+08	8.0845e+08	8.34864e+08	7.79764e+08	0.193181	0.171	unchanged		Rrm1	P07742
Snd1	Q78PY7	1.56567e+08	1.92333e+08	1.8923e+08	1.89145e+08	2.03008e+08	1.80861e+08	0.4595	0.0951	unchanged		Nol8	Q3UHX0	8.733e+08	6.75465e+08	8.93954e+08	1.02354e+09	9.3567e+08	9.43294e+08	0.10999	0.259	unchanged		Snd1	Q78PY7	1.56567e+08	1.92333e+08	1.8923e+08	1.89145e+08	2.03008e+08	1.80861e+08	0.4595	0.0951	unchanged		Copb1	Q9JIF7	1.50507e+08	1.25933e+08	1.40427e+08	1.39886e+08	1.29338e+08	1.31721e+08	0.644822	-0.0531	unchanged		Mki67	E9PVX6
Gtf2i	Q9ESZ8	2.05747e+08	2.73796e+08	2.57604e+08	2.85323e+08	2.7655e+08	2.74716e+08	0.194182	0.193	unchanged		Jade1	Q6ZPI0	5.50528e+08	4.50464e+08	5.98504e+08	7.03499e+08	4.81387e+08	5.48587e+08	0.568622	0.108	unchanged		Gtf2i	Q9ESZ8	2.05747e+08	2.73796e+08	2.57604e+08	2.85323e+08	2.7655e+08	2.74716e+08	0.194182	0.193	unchanged		Copb2	O55029	1.07119e+08	8.87051e+07	9.95745e+07	1.0967e+08	9.37349e+07	9.5886e+07	0.876922	0.0197	unchanged		Psme4	Q5SSW2
Psip1	Q99JF8	2.20886e+09	2.29818e+09	2.22594e+09	2.14023e+09	2.15269e+09	1.97538e+09	0.296181	-0.104	unchanged		Fanci	Q8K368	1.81903e+08	1.73059e+08	2.34261e+08	2.58864e+08	1.88436e+08	1.85353e+08	0.611016	0.098	unchanged		Psip1	Q99JF8	2.20886e+09	2.29818e+09	2.22594e+09	2.14023e+09	2.15269e+09	1.97538e+09	0.296181	-0.104	unchanged		Shmt2	Q9CZN7	337384372	3.50982e+08	3.2118e+08	3.81792e+08	3.45802e+08	3.43268e+08	0.434265	0.0843	unchanged		Myo1b	P46735
Gapdh	P16858	4.80031e+08	4.88277e+08	4.60143e+08	5.66702e+08	6.1364e+08	6.20238e+08	0.0110311	0.333	unchanged		Ppp1cb	P62141	1.63466e+08	2.22506e+08	2.45674e+08	1.81984e+08	2.25029e+08	2.55346e+08	0.712794	0.0756	unchanged		Gapdh	P16858	4.80031e+08	4.88277e+08	4.60143e+08	5.66702e+08	6.1364e+08	6.20238e+08	0.0110311	0.333	unchanged		Eef1g	Q9D8N0	9.95254e+08	9.96396e+08	8.77111e+08	9.85841e+08	9.86544e+08	1.03132e+09	0.52596	0.0685	unchanged		Ogt	Q8CGY8
Kmt2a	P55200	4.51209e+07	6.22757e+07	5.86637e+07	6.57532e+07	6.77714e+07	6.12184e+07	0.149642	0.242	unchanged		Ssrp1	Q08943	1.52008e+09	1.28078e+09	1.49876e+09	1.79876e+09	1.50738e+09	1.66129e+09	0.144653	0.209	unchanged		Kmt2a	P55200	4.51209e+07	6.22757e+07	5.86637e+07	6.57532e+07	6.77714e+07	6.12184e+07	0.149642	0.242	unchanged		Eif3d	O70194	1.98656e+08	1.65382e+08	1.50916e+08	1.63172e+08	1.39365e+08	1.42097e+08	0.189381	-0.206	unchanged		Tubb3	Q9ERD7
Usp48	Q3V0C5	2.41405e+08	3.17947e+08	2.87849e+08	2.75085e+08	3.00882e+08	2.76809e+08	0.897759	0.0175	unchanged		Pabpc1	P29341	7.74768e+08	7.36356e+08	6.97865e+08	7.45442e+08	6.79668e+08	7.12838e+08	0.674667	-0.0469	unchanged		Usp48	Q3V0C5	2.41405e+08	3.17947e+08	2.87849e+08	2.75085e+08	3.00882e+08	2.76809e+08	0.897759	0.0175	unchanged		Ahctf1	Q8CJF7	2.86643e+07	3.41395e+07	3.88385e+07	3.58011e+07	3.40594e+07	3.27456e+07	0.868193	0.0237	unchanged		Cdc5l	Q6A068
Utp6	Q8VCY6	5.49932e+08	5.06799e+08	5.43042e+08	5.26205e+08	5.27013e+08	4.64017e+08	0.471743	-0.078	unchanged		Raver1	Q9CW46	2.29405e+08	1.94472e+08	2.43035e+08	2.40086e+08	1.92782e+08	2.34891e+08	0.993034	0.0013	unchanged		Utp6	Q8VCY6	5.49932e+08	5.06799e+08	5.43042e+08	5.26205e+08	5.27013e+08	4.64017e+08	0.471743	-0.078	unchanged		Anxa6	P14824	1.56861e+08	1.32021e+08	1.2082e+08	1.40708e+08	1.12203e+08	1.1449e+08	0.334284	-0.156	unchanged		Atp5f1a	Q03265
Macroh2a1	Q9QZQ8	2.33884e+09	2.54778e+09	2.1962e+09	2.45665e+09	2.38267e+09	2.6342e+09	0.475685	0.0789	unchanged		Rbbp4	Q60972	2.86433e+09	2.70627e+09	2.60015e+09	2.47029e+09	2.62822e+09	2.64539e+09	0.487616	-0.077	unchanged		Macroh2a1	Q9QZQ8	2.33884e+09	2.54778e+09	2.1962e+09	2.45665e+09	2.38267e+09	2.6342e+09	0.475685	0.0789	unchanged		Gpi	P06745	2.83735e+08	2.80654e+08	2.33574e+08	2.84944e+08	2.59169e+08	2.43132e+08	0.896869	-0.017	unchanged		Tars1	Q9D0R2
Ppp1ca	P62137	1.10073e+09	8.22669e+08	9.81685e+08	9.88104e+08	8.04383e+08	9.28905e+08	0.567724	-0.0893	unchanged		Mov10	P23249	2.87623e+08	2.67825e+08	3.20836e+08	3.65639e+08	3.14327e+08	3.60605e+08	0.0863066	0.249	unchanged		Ppp1ca	P62137	1.10073e+09	8.22669e+08	9.81685e+08	9.88104e+08	8.04383e+08	9.28905e+08	0.567724	-0.0893	unchanged		Rrbp1	Q99PL5	6.80611e+07	6.69951e+07	7.39859e+07	6.35244e+07	6.21268e+07	6.93998e+07	0.364702	-0.1	unchanged		Ap2a1	P17426
Riox2	Q8CD15	2.42088e+08	2.34945e+08	2.13268e+08	1.85748e+08	1.93403e+08	1.72815e+08	0.0195569	-0.322	unchanged		Kifc1	Q9QWT9	3.43919e+08	3.24765e+08	2.99905e+08	3.28279e+08	3.05794e+08	3.0503e+08	0.706222	-0.0432	unchanged		Riox2	Q8CD15	2.42088e+08	2.34945e+08	2.13268e+08	1.85748e+08	1.93403e+08	1.72815e+08	0.0195569	-0.322	unchanged		Ddx1	Q91VR5	1.42476e+08	1.1279e+08	1.20916e+08	1.47182e+08	1.26376e+08	1.25079e+08	0.538374	0.0866	unchanged		Uba6	Q8C7R4
Cdc40	Q9DC48	1.70211e+08	1.42631e+08	1.70387e+08	1.63615e+08	1.6656e+08	1.44793e+08	0.856335	-0.0227	unchanged		Mta1	Q8K4B0	5.5006e+08	4.80576e+08	4.87145e+08	5.26862e+08	4.83023e+08	5.03274e+08	0.981963	-0.00262	unchanged		Cdc40	Q9DC48	1.70211e+08	1.42631e+08	1.70387e+08	1.63615e+08	1.6656e+08	1.44793e+08	0.856335	-0.0227	unchanged		Smarca4	Q3TKT4	7.71288e+07	8.37247e+07	8.83831e+07	7.80887e+07	7.57932e+07	8.17267e+07	0.465064	-0.0796	unchanged		Ogdh	Q60597
Kat6b	Q8BRB7	1.68108e+08	1.64739e+08	2.52838e+08	2.33403e+08	1.94432e+08	1.54587e+08	0.996992	0.000903	unchanged		Pole	Q9WVF7	9.31103e+07	9.90996e+07	1.10809e+08	1.05283e+08	7.78162e+07	8.07175e+07	0.21231	-0.21	unchanged		Kat6b	Q8BRB7	1.68108e+08	1.64739e+08	2.52838e+08	2.33403e+08	1.94432e+08	1.54587e+08	0.996992	0.000903	unchanged		Arid1a	A2BH40	4.04272e+07	4.11017e+07	4.35663e+07	4.62727e+07	4.44123e+07	4.51573e+07	0.244039	0.119	unchanged		Ago2	Q8CJG0
Pes1	Q9EQ61	1.52033e+09	1.39808e+09	1.36099e+09	1.27766e+09	1.39058e+09	1.30055e+09	0.308644	-0.108	unchanged		Rfc1	P35601	3.17304e+08	2.90714e+08	3.43085e+08	3.60105e+08	2.9839e+08	3.11606e+08	0.836786	0.0271	unchanged		Pes1	Q9EQ61	1.52033e+09	1.39808e+09	1.36099e+09	1.27766e+09	1.39058e+09	1.30055e+09	0.308644	-0.108	unchanged		Khsrp	Q3U0V1	1.88013e+08	1.53627e+08	1.67076e+08	2.04272e+08	1.70184e+08	1.76633e+08	0.398468	0.116	unchanged		Smchd1	Q6P5D8
Sympk	Q80X82	1.2227e+08	1.73863e+08	1.52989e+08	1.72004e+08	1.85989e+08	1.57727e+08	0.225441	0.211	unchanged		Sart1	Q9Z315	3.59407e+08	3.16316e+08	3.4202e+08	3.85896e+08	3.3762e+08	3.39526e+08	0.609041	0.062	unchanged		Sympk	Q80X82	1.2227e+08	1.73863e+08	1.52989e+08	1.72004e+08	1.85989e+08	1.57727e+08	0.225441	0.211	unchanged		Cdc5l	Q6A068	8.82321e+07	5.82781e+07	8.14792e+07	6.33e+07	6.21197e+07	6.36186e+07	0.193638	-0.248	unchanged		Nop58	Q6DFW4
Znf518b	B2RRE4	1.13928e+08	1.33595e+08	1.30567e+08	1.41387e+08	1.48233e+08	1.18987e+08	0.427224	0.109	unchanged		LRWD1	Q8BUI3	3.90233e+08	3.45345e+08	3.49458e+08	4.72635e+08	4.18397e+08	4.01975e+08	0.0718302	0.252	unchanged		Znf518b	B2RRE4	1.13928e+08	1.33595e+08	1.30567e+08	1.41387e+08	1.48233e+08	1.18987e+08	0.427224	0.109	unchanged		Cul2	Q9D4H8	8.61741e+07	6.6144e+07	7.42976e+07	8.13198e+07	6.79817e+07	6.90555e+07	0.734484	-0.0499	unchanged		Matr3	Q8K310
Nup85	Q8R480	3.56913e+08	3.16021e+08	3.28159e+08	3.44602e+08	3.41327e+08	3.37545e+08	0.732228	0.0337	unchanged		Sf3a3	Q9D554	4.96564e+08	5.25027e+08	4.82873e+08	5.27636e+08	5.24745e+08	5.22869e+08	0.52836	0.0672	unchanged		Nup85	Q8R480	3.56913e+08	3.16021e+08	3.28159e+08	3.44602e+08	3.41327e+08	3.37545e+08	0.732228	0.0337	unchanged		Trap1	Q9CQN1	1.9465e+08	1.73882e+08	1.67341e+08	1.81645e+08	1.60379e+08	1.61039e+08	0.450403	-0.0906	unchanged		Birc6	O88738
Iqgap1	Q9JKF1	8.63906e+07	6.50873e+07	6.75125e+07	1.58708e+08	1.37425e+08	9.30113e+07	0.0121718	0.806	unchanged		Riox2	Q8CD15	2.09948e+08	2.23372e+08	2.08779e+08	1.8007e+08	1.99373e+08	2.02051e+08	0.223284	-0.144	unchanged		Iqgap1	Q9JKF1	8.63906e+07	6.50873e+07	6.75125e+07	1.58708e+08	1.37425e+08	9.30113e+07	0.0121718	0.806	unchanged		Tbl3	Q8C4J7	8.63041e+07	6.27487e+07	7.34394e+07	8.2818e+07	7.37994e+07	7.07427e+07	0.794296	0.0402	unchanged		Khsrp	Q3U0V1
Nop9	Q8BMC4	2.65445e+08	3.03226e+08	3.27014e+08	3.34882e+08	3.1517e+08	2.36787e+08	0.88568	-0.0249	unchanged		Zscan10	Q3URR7	1.66972e+08	1.52121e+08	1.72747e+08	1.80079e+08	1.38977e+08	1.77154e+08	0.97251	0.00499	unchanged		Nop9	Q8BMC4	2.65445e+08	3.03226e+08	3.27014e+08	3.34882e+08	3.1517e+08	2.36787e+08	0.88568	-0.0249	unchanged		Nop58	Q6DFW4	1.42189e+08	1.54589e+08	1.28429e+08	1.70145e+08	1.50193e+08	1.49161e+08	0.265336	0.144	unchanged		Pold1	P52431
Ylpm1	Q9R0I7	8.2801e+07	9.74098e+07	8.78736e+07	9.27354e+07	8.69484e+07	8.75165e+07	0.984417	-0.0021	unchanged		Ino80	Q6ZPV2	1.42707e+08	1.24105e+08	1.83471e+08	1.9858e+08	1.53127e+08	1.10979e+08	0.942154	0.0182	unchanged		Ylpm1	Q9R0I7	8.2801e+07	9.74098e+07	8.78736e+07	9.27354e+07	8.69484e+07	8.75165e+07	0.984417	-0.0021	unchanged		Gmps	Q3THK7	1.86452e+08	1.66261e+08	1.70484e+08	1.83177e+08	1.61552e+08	1.63228e+08	0.700103	-0.0433	unchanged		Ncl	P09405
Rbm25	B2RY56	4.60489e+08	5.35147e+08	5.19179e+08	4.7901e+08	4.99801e+08	4.67805e+08	0.553503	-0.064	unchanged		Eef1a1	P10126	1.18385e+09	1.25809e+09	1.22791e+09	1.0998e+09	1.26508e+09	1.25568e+09	0.84874	-0.022	unchanged		Rbm25	B2RY56	4.60489e+08	5.35147e+08	5.19179e+08	4.7901e+08	4.99801e+08	4.67805e+08	0.553503	-0.064	unchanged		Immt	Q8CAQ8	1.49693e+08	1.2251e+08	1.38523e+08	1.37304e+08	1.35157e+08	1.23002e+08	0.676112	-0.0514	unchanged		Gpd2	Q64521
Rrs1	Q9CYH6	8.83587e+08	9.8678e+08	8.80948e+08	8.0406e+08	9.02318e+08	1.01791e+09	0.883384	-0.0189	unchanged		Kpna2	P52293	1.74884e+09	1.81698e+09	1.66383e+09	1.53628e+09	1.7347e+09	1.66996e+09	0.471131	-0.0828	unchanged		Rrs1	Q9CYH6	8.83587e+08	9.8678e+08	8.80948e+08	8.0406e+08	9.02318e+08	1.01791e+09	0.883384	-0.0189	unchanged		Tnpo1	Q8BFY9	2.20259e+08	1.57902e+08	1.83742e+08	1.9662e+08	1.80538e+08	1.84548e+08	0.936645	0.0119	unchanged		Ap1b1	O35643
Ppan	Q91YU8	4.46942e+08	4.68396e+08	4.3747e+08	5.24543e+08	4.35238e+08	4.47805e+08	0.648506	0.0529	unchanged		Snrnp40	Q6PE01	7.25783e+08	7.54103e+08	7.41773e+08	6.38935e+08	7.4219e+08	7.82567e+08	0.726223	-0.0432	unchanged		Ppan	Q91YU8	4.46942e+08	4.68396e+08	4.3747e+08	5.24543e+08	4.35238e+08	4.47805e+08	0.648506	0.0529	unchanged		Lonp1	Q8CGK3	8.64108e+07	7.58008e+07	7.6333e+07	7.95587e+07	7.37851e+07	7.08875e+07	0.443508	-0.0883	unchanged		Vim	P20152
Raver1	Q9CW46	175987029	1.78172e+08	1.81748e+08	1.97054e+08	1.95109e+08	1.5934e+08	0.776242	0.0348	unchanged		Xpo1	Q6P5F9	3.14385e+08	2.68971e+08	3.40004e+08	3.72381e+08	2.90392e+08	3.57374e+08	0.371049	0.142	unchanged		Raver1	Q9CW46	175987029	1.78172e+08	1.81748e+08	1.97054e+08	1.95109e+08	1.5934e+08	0.776242	0.0348	unchanged		G3bp1	P97855	2.50488e+08	2.315e+08	2.29106e+08	2.51531e+08	2.61244e+08	2.33328e+08	0.520809	0.0689	unchanged		Ide	Q9JHR7
Hcfc1	Q61191	2.75741e+08	3.24248e+08	3.42016e+08	3.33903e+08	3.07806e+08	3.25366e+08	0.7242	0.043	unchanged		Rbm19	Q8R3C6	5.66335e+08	5.01642e+08	6.33605e+08	7.1397e+08	5.05066e+08	5.55589e+08	0.765313	0.0515	unchanged		Hcfc1	Q61191	2.75741e+08	3.24248e+08	3.42016e+08	3.33903e+08	3.07806e+08	3.25366e+08	0.7242	0.043	unchanged		Gpd2	Q64521	1.22606e+08	1.05423e+08	9.71623e+07	1.08326e+08	9.87322e+07	1.01272e+08	0.580035	-0.0712	unchanged		Ctnnd1	P30999
Smpd4	Q6ZPR5	2.93232e+08	2.64497e+08	3.20619e+08	3.26655e+08	3.44334e+08	2.70518e+08	0.502549	0.097	unchanged		Prpf3	Q922U1	2.61405e+08	2.1413e+08	2.46944e+08	3.01139e+08	2.63924e+08	2.72593e+08	0.126678	0.216	unchanged		Smpd4	Q6ZPR5	2.93232e+08	2.64497e+08	3.20619e+08	3.26655e+08	3.44334e+08	2.70518e+08	0.502549	0.097	unchanged		Nup214	Q80U93	3.63679e+07	4.01207e+07	4.44775e+07	4.16635e+07	4.14707e+07	4.29765e+07	0.580765	0.0648	unchanged		Mov10	P23249
Ddx39a	Q8VDW0	2.08857e+08	1.8546e+08	1.97834e+08	1.98239e+08	1.89546e+08	1.87112e+08	0.678755	-0.0414	unchanged		Ppan	Q91YU8	5.26825e+08	4.97936e+08	5.02999e+08	5.58352e+08	4.53377e+08	5.03487e+08	0.892595	-0.0167	unchanged		Ddx39a	Q8VDW0	2.08857e+08	1.8546e+08	1.97834e+08	1.98239e+08	1.89546e+08	1.87112e+08	0.678755	-0.0414	unchanged		Rrp12	Q6P5B0	7.77895e+07	8.37239e+07	8.77407e+07	8.55068e+07	8.26877e+07	8.72401e+07	0.721549	0.0367	unchanged		Hnrnpk	P61979
Eef2	P58252	2.20381e+08	1.96564e+08	2.49454e+08	2.786e+08	2.82865e+08	2.72874e+08	0.0292373	0.331	unchanged		Eif4a3	Q91VC3	1.41271e+09	1.54625e+09	1.56283e+09	1.39453e+09	1.66337e+09	1.51747e+09	0.903876	0.0147	unchanged		Eef2	P58252	2.20381e+08	1.96564e+08	2.49454e+08	2.786e+08	2.82865e+08	2.72874e+08	0.0292373	0.331	unchanged		Cct6a	P80317	6.90228e+08	6.66793e+08	6.22309e+08	7.21707e+08	6.1108e+08	5.8946e+08	0.707818	-0.0466	unchanged		Immt	Q8CAQ8
Kif22	Q3V300	3.16441e+08	3.10094e+08	3.16922e+08	2.70547e+08	2.92192e+08	2.57544e+08	0.0739968	-0.204	unchanged		Ddx47	Q9CWX9	1.10049e+09	1.13022e+09	1.13543e+09	1.02835e+09	1.15541e+09	1.52618e+09	0.479103	0.12	unchanged		Kif22	Q3V300	3.16441e+08	3.10094e+08	3.16922e+08	2.70547e+08	2.92192e+08	2.57544e+08	0.0739968	-0.204	unchanged		Dhx30	Q99PU8	6.06715e+07	6.44318e+07	6.75689e+07	6.60662e+07	6.03104e+07	5.88008e+07	0.596504	-0.0577	unchanged		Tdh	Q8K3F7
Wdr43	Q6ZQL4	6.36885e+08	5.65939e+08	7.82866e+08	7.07186e+08	6.70814e+08	5.34545e+08	0.774113	-0.0514	unchanged		Morf4l1	P60762	2.53831e+08	3.18549e+08	2.97371e+08	1.87772e+08	2.252e+08	2.19317e+08	0.0121379	-0.458	unchanged		Wdr43	Q6ZQL4	6.36885e+08	5.65939e+08	7.82866e+08	7.07186e+08	6.70814e+08	5.34545e+08	0.774113	-0.0514	unchanged		Tdh	Q8K3F7	3.43117e+08	3.31212e+08	3.49886e+08	3.00915e+08	3.77806e+08	3.73223e+08	0.808695	0.0312	unchanged		Xrn2	Q9DBR1
Upf1	Q9EPU0	1.2151e+08	1.48e+08	1.54724e+08	1.53039e+08	1.48063e+08	1.44579e+08	0.54375	0.0785	unchanged		Rprd2	Q6NXI6	1.36621e+08	1.48374e+08	1.80661e+08	1.44371e+08	1.32538e+08	1.44108e+08	0.350345	-0.136	unchanged		Upf1	Q9EPU0	1.2151e+08	1.48e+08	1.54724e+08	1.53039e+08	1.48063e+08	1.44579e+08	0.54375	0.0785	unchanged		Ppa1	Q9D819	184690497	2.02668e+08	1.83711e+08	1.87402e+08	2.21562e+08	2.24564e+08	0.253221	0.146	unchanged		Rpl3	P27659
Chd2	E9PZM4	1.00157e+08	1.19823e+08	1.20639e+08	1.23264e+08	1.23793e+08	1.43215e+08	0.160969	0.198	unchanged		Msh6	P54276	2.55908e+08	2.60591e+08	3.234e+08	3.07636e+08	2.26922e+08	2.17901e+08	0.366336	-0.168	unchanged		Chd2	E9PZM4	1.00157e+08	1.19823e+08	1.20639e+08	1.23264e+08	1.23793e+08	1.43215e+08	0.160969	0.198	unchanged		Myo1b	P46735	4.61893e+07	4.92948e+07	4.84509e+07	4.99028e+07	4.2918e+07	4.30885e+07	0.452863	-0.0858	unchanged		Sdha	Q8K2B3
Igf2bp1	O88477	1.40511e+09	1.47296e+09	1.46514e+09	1.51665e+09	1.4175e+09	1.3153e+09	0.743885	-0.0336	unchanged		Pcid2	Q8BFV2	2.63397e+08	3.15907e+08	2.66504e+08	2.71295e+08	3.68079e+08	3.66348e+08	0.176457	0.241	unchanged		Igf2bp1	O88477	1.40511e+09	1.47296e+09	1.46514e+09	1.51665e+09	1.4175e+09	1.3153e+09	0.743885	-0.0336	unchanged		Pold1	P52431	6.45915e+07	6.25164e+07	6.21839e+07	6.78213e+07	5.68307e+07	5.58544e+07	0.539541	-0.074	unchanged		Eif4g2	Q62448
Tex10	Q3URQ0	2.59105e+08	2.88501e+08	3.04075e+08	2.61385e+08	2.48433e+08	2.02013e+08	0.0992291	-0.264	unchanged		Cpsf2	O35218	1.62283e+08	1.35315e+08	1.81154e+08	2.42084e+08	1.75232e+08	2.08453e+08	0.0565354	0.384	unchanged		Tex10	Q3URQ0	2.59105e+08	2.88501e+08	3.04075e+08	2.61385e+08	2.48433e+08	2.02013e+08	0.0992291	-0.264	unchanged		Rps6ka1	P18653	9.41945e+07	7.95037e+07	8.18327e+07	9.3107e+07	8.44388e+07	8.82437e+07	0.611099	0.0596	unchanged		Prep	Q9QUR6
Sf3a3	Q9D554	5.06558e+08	4.52432e+08	4.55787e+08	4.91656e+08	4.18052e+08	4.09577e+08	0.404106	-0.104	unchanged		Rbm25	B2RY56	4.05994e+08	3.75795e+08	4.20417e+08	5.16158e+08	4.44818e+08	4.57593e+08	0.0784692	0.237	unchanged		Sf3a3	Q9D554	5.06558e+08	4.52432e+08	4.55787e+08	4.91656e+08	4.18052e+08	4.09577e+08	0.404106	-0.104	unchanged		P4hb	P09103	3.87238e+08	3.67372e+08	3.52418e+08	3.95002e+08	3.73946e+08	3.63515e+08	0.746581	0.033	unchanged		Shmt2	Q9CZN7
Zmym2	Q9CU65	1.19858e+08	1.65316e+08	1.63351e+08	1.6774e+08	1.63316e+08	1.62855e+08	0.340091	0.154	unchanged		Lyar	Q08288	3.54583e+08	3.46336e+08	3.1866e+08	3.26742e+08	3.65537e+08	3.42254e+08	0.853799	0.021	unchanged		Zmym2	Q9CU65	1.19858e+08	1.65316e+08	1.63351e+08	1.6774e+08	1.63316e+08	1.62855e+08	0.340091	0.154	unchanged		Dnaja1	P63037	1.02443e+08	1.02961e+08	8.90356e+07	9.24934e+07	1.13892e+08	1.17953e+08	0.356612	0.135	unchanged		Ddx17	Q501J6
Brd4	Q9ESU6	3.10642e+08	3.99117e+08	4.02241e+08	3.92742e+08	3.57027e+08	3.60824e+08	0.960571	0.00693	unchanged		Utp15	Q8C7V3	8.25465e+08	8.47647e+08	7.56093e+08	8.17353e+08	8.50621e+08	8.24054e+08	0.727063	0.0383	unchanged		Brd4	Q9ESU6	3.10642e+08	3.99117e+08	4.02241e+08	3.92742e+08	3.57027e+08	3.60824e+08	0.960571	0.00693	unchanged		Mov10	P23249	1.2403e+08	1.16028e+08	1.18074e+08	1.24377e+08	1.06822e+08	1.10444e+08	0.527116	-0.0705	unchanged		Usp5	P56399
Lig3	P97386	2.61098e+08	3.0103e+08	2.97199e+08	3.14437e+08	3.05838e+08	2.67187e+08	0.704757	0.0458	unchanged		Safb	D3YXK2	3.50976e+08	2.99795e+08	3.86528e+08	5.31402e+08	3.62789e+08	3.5966e+08	0.216017	0.257	unchanged		Lig3	P97386	2.61098e+08	3.0103e+08	2.97199e+08	3.14437e+08	3.05838e+08	2.67187e+08	0.704757	0.0458	unchanged		Elp1	Q7TT37	1.23862e+08	1.16722e+08	1.1587e+08	1.06054e+08	1.16337e+08	1.19358e+08	0.558386	-0.062	unchanged		P4hb	P09103
Ppp1cb	P62141	5.36932e+07	4.83413e+07	4.88386e+07	5.86259e+07	5.92411e+07	4.23869e+07	0.665041	0.0719	unchanged		Rpf2	Q9JJ80	1.04004e+09	1.13031e+09	1.04128e+09	8.18726e+08	1.02135e+09	1.00926e+09	0.206772	-0.179	unchanged		Ppp1cb	P62141	5.36932e+07	4.83413e+07	4.88386e+07	5.86259e+07	5.92411e+07	4.23869e+07	0.665041	0.0719	unchanged		Ctnnd1	P30999	7.91066e+07	6.69754e+07	6.81576e+07	7.46365e+07	7.33363e+07	6.93907e+07	0.832161	0.0243	unchanged		Syncrip	Q7TMK9
Zdbf2	Q5SS00	1.27695e+08	1.35898e+08	1.39323e+08	1.41239e+08	1.30722e+08	1.50294e+08	0.535425	0.0663	unchanged		Hcfc1	Q61191	4.44838e+08	4.04108e+08	4.94049e+08	5.05451e+08	4.20775e+08	4.42966e+08	0.834127	0.0284	unchanged		Zdbf2	Q5SS00	1.27695e+08	1.35898e+08	1.39323e+08	1.41239e+08	1.30722e+08	1.50294e+08	0.535425	0.0663	unchanged		Prep	Q9QUR6	1.28073e+08	1.12561e+08	1.02071e+08	1.19363e+08	1.02873e+08	1.07225e+08	0.686956	-0.0535	unchanged		Ilf3	Q9Z1X4
Rbm15	Q0VBL3	2.58364e+08	2.88436e+08	2.97787e+08	2.66574e+08	3.03821e+08	2.48208e+08	0.704865	-0.0475	unchanged		Seh1l	Q8R2U0	2.74063e+08	3.05673e+08	2.5702e+08	2.83569e+08	3.41746e+08	3.35874e+08	0.168488	0.199	unchanged		Rbm15	Q0VBL3	2.58364e+08	2.88436e+08	2.97787e+08	2.66574e+08	3.03821e+08	2.48208e+08	0.704865	-0.0475	unchanged		Atxn10	P28658	1.35996e+08	1.29126e+08	1.11626e+08	1.25758e+08	1.32126e+08	1.43483e+08	0.459984	0.0941	unchanged		Nup214	Q80U93
Nup54	Q8BTS4	3.4292e+08	3.38199e+08	3.55976e+08	4.00376e+08	3.87311e+08	4.0096e+08	0.0631248	0.197	unchanged		Rrs1	Q9CYH6	1.19125e+09	1.34166e+09	1.34009e+09	1.03424e+09	1.25701e+09	1.22547e+09	0.294939	-0.142	unchanged		Nup54	Q8BTS4	3.4292e+08	3.38199e+08	3.55976e+08	4.00376e+08	3.87311e+08	4.0096e+08	0.0631248	0.197	unchanged		Gtpbp4	Q99ME9	1.47933e+08	1.25127e+08	1.29783e+08	1.39442e+08	1.18654e+08	1.23645e+08	0.540439	-0.0773	unchanged		Hdlbp	Q8VDJ3
Cpsf2	O35218	1.11059e+08	1.37502e+08	1.65089e+08	1.56433e+08	1.64861e+08	1.39e+08	0.353083	0.169	unchanged		Hdac1	O09106	1.81839e+09	1.82148e+09	1.72963e+09	1.77309e+09	1.71135e+09	1.76328e+09	0.75236	-0.0329	unchanged		Cpsf2	O35218	1.11059e+08	1.37502e+08	1.65089e+08	1.56433e+08	1.64861e+08	1.39e+08	0.353083	0.169	unchanged		Uba6	Q8C7R4	4.73278e+07	4.61761e+07	5.72981e+07	6.18018e+07	4.92897e+07	5.2034e+07	0.452032	0.113	unchanged		G3bp1	P97855
Rprd2	Q6NXI6	1.26683e+08	1.51432e+08	1.52643e+08	1.56369e+08	1.52341e+08	1.46708e+08	0.476181	0.0851	unchanged		Dnttip2	Q8R2M2	7.36311e+08	6.71892e+08	8.32038e+08	9.34006e+08	7.22155e+08	6.9123e+08	0.713283	0.0599	unchanged		Rprd2	Q6NXI6	1.26683e+08	1.51432e+08	1.52643e+08	1.56369e+08	1.52341e+08	1.46708e+08	0.476181	0.0851	unchanged		Cand2	Q6ZQ73	3.00787e+07	3.01437e+07	3.40504e+07	3.62657e+07	2.78259e+07	2.88535e+07	0.844658	-0.0282	unchanged		Baz1b	Q9Z277
Rpl3	P27659	1.61441e+09	1.61441e+09	1.46747e+09	1.60754e+09	1.51836e+09	1.4383e+09	0.691966	-0.0412	unchanged		Kdm5a	Q3UXZ9	1.09543e+08	1.11317e+08	1.11628e+08	1.31858e+08	1.08526e+08	9.88057e+07	0.89585	0.0183	unchanged		Rpl3	P27659	1.61441e+09	1.61441e+09	1.46747e+09	1.60754e+09	1.51836e+09	1.4383e+09	0.691966	-0.0412	unchanged		Rcc2	Q8BK67	4.41183e+08	4.28593e+08	3.45316e+08	4.67131e+08	4.01971e+08	3.65869e+08	0.875058	0.0244	unchanged		Diaph1	O08808
Kdm5a	Q3UXZ9	1.20793e+08	1.5151e+08	1.33848e+08	1.44916e+08	1.44888e+08	1.47665e+08	0.357122	0.113	unchanged		Champ1	Q8K327	2.93836e+08	2.71358e+08	2.96058e+08	3.82199e+08	3.13576e+08	3.05064e+08	0.144455	0.21	unchanged		Kdm5a	Q3UXZ9	1.20793e+08	1.5151e+08	1.33848e+08	1.44916e+08	1.44888e+08	1.47665e+08	0.357122	0.113	unchanged		Hnrnpk	P61979	6.73913e+08	5.8415e+08	5.16471e+08	6.73162e+08	5.20519e+08	5.56462e+08	0.89929	-0.0201	unchanged		Rrp12	Q6P5B0
Rrp1b	Q91YK2	5.38701e+08	6.10198e+08	6.2421e+08	6.5458e+08	6.41889e+08	5.56571e+08	0.607036	0.0629	unchanged		Ylpm1	Q9R0I7	9.39987e+07	9.33356e+07	9.4647e+07	1.23721e+08	1.05615e+08	1.03424e+08	0.0820263	0.234	unchanged		Rrp1b	Q91YK2	5.38701e+08	6.10198e+08	6.2421e+08	6.5458e+08	6.41889e+08	5.56571e+08	0.607036	0.0629	unchanged		Hdlbp	Q8VDJ3	7.70878e+07	7.44156e+07	8.16122e+07	8.23147e+07	7.38446e+07	7.41136e+07	0.861726	-0.0185	unchanged		Ddx46	Q569Z5
U2surp	Q6NV83	2.84391e+08	3.66816e+08	3.76554e+08	3.57001e+08	3.41935e+08	3.48278e+08	0.787173	0.038	unchanged		Tp53bp1	P70399	1.20522e+08	1.10164e+08	1.25757e+08	1.13063e+08	9.07753e+07	9.26351e+07	0.0772323	-0.271	unchanged		U2surp	Q6NV83	2.84391e+08	3.66816e+08	3.76554e+08	3.57001e+08	3.41935e+08	3.48278e+08	0.787173	0.038	unchanged		Calr	P14211	4.75939e+08	4.81163e+08	4.23273e+08	5.08041e+08	4.40509e+08	4.15788e+08	0.876191	-0.0196	unchanged		Rpsa	P14206
Kdm3b	Q6ZPY7	4.44941e+07	5.32952e+07	5.52393e+07	6.11841e+07	6.08526e+07	5.90148e+07	0.0737548	0.249	unchanged		Psip1	Q99JF8	2.11355e+09	1.88647e+09	2.01841e+09	2.18331e+09	1.9772e+09	1.98204e+09	0.79645	0.0295	unchanged		Kdm3b	Q6ZPY7	4.44941e+07	5.32952e+07	5.52393e+07	6.11841e+07	6.08526e+07	5.90148e+07	0.0737548	0.249	unchanged		Gspt1	Q8R050	1.38738e+08	1.14002e+08	1.21605e+08	1.28838e+08	1.20027e+08	1.21551e+08	0.925227	-0.011	unchanged		Cul2	Q9D4H8
Rpf2	Q9JJ80	7.09987e+08	7.80505e+08	6.9503e+08	7.57325e+08	7.0052e+08	8.22254e+08	0.599447	0.0599	unchanged		Mphosph10	Q810V0	5.05608e+08	5.03516e+08	5.18247e+08	5.92983e+08	4.8222e+08	4.90013e+08	0.819119	0.0289	unchanged		Rpf2	Q9JJ80	7.09987e+08	7.80505e+08	6.9503e+08	7.57325e+08	7.0052e+08	8.22254e+08	0.599447	0.0599	unchanged		Eif4g2	Q62448	1.33628e+08	1.04856e+08	1.15143e+08	1.25654e+08	1.19777e+08	1.17296e+08	0.734207	0.0433	unchanged		Uhrf1	Q8VDF2
Rreb1	Q3UH06	5.6545e+07	8.78914e+07	8.95163e+07	9.72775e+07	8.2733e+07	9.54783e+07	0.242703	0.263	unchanged		Lig3	P97386	3.06087e+08	2.75196e+08	2.92127e+08	3.45159e+08	2.87176e+08	3.23392e+08	0.319472	0.127	unchanged		Rreb1	Q3UH06	5.6545e+07	8.78914e+07	8.95163e+07	9.72775e+07	8.2733e+07	9.54783e+07	0.242703	0.263	unchanged		Smchd1	Q6P5D8	3.24128e+07	3.29841e+07	3.53707e+07	3.32509e+07	3.17157e+07	3.44733e+07	0.851934	-0.0189	unchanged		Ahctf1	Q8CJF7
Rack1	P68040	1.36785e+09	1.04286e+09	1.21952e+09	1.40982e+09	1.1992e+09	1.45344e+09	0.287326	0.166	unchanged		Sympk	Q80X82	1.75193e+08	1.59336e+08	1.96323e+08	2.16296e+08	1.80545e+08	1.56795e+08	0.741242	0.0533	unchanged		Rack1	P68040	1.36785e+09	1.04286e+09	1.21952e+09	1.40982e+09	1.1992e+09	1.45344e+09	0.287326	0.166	unchanged		Tjp1	P39447	2.93257e+07	3.11616e+07	3.15568e+07	2.91354e+07	2.85737e+07	3.14354e+07	0.64939	-0.0467	unchanged		Rack1	P68040
Ddx47	Q9CWX9	9.36935e+08	9.783e+08	8.70905e+08	8.64084e+08	8.70076e+08	8.26268e+08	0.249344	-0.121	unchanged		Cdca2	Q14B71	1.68234e+08	1.368e+08	1.70919e+08	2.07552e+08	1.32023e+08	1.22071e+08	0.732382	-0.078	unchanged		Ddx47	Q9CWX9	9.36935e+08	9.783e+08	8.70905e+08	8.64084e+08	8.70076e+08	8.26268e+08	0.249344	-0.121	unchanged		Dis3	Q9CSH3	6.17952e+07	5.01455e+07	5.48966e+07	5.97925e+07	5.34751e+07	5.42614e+07	0.939096	0.00948	unchanged		Eif2a	Q8BJW6
Ctr9	Q62018	1.25834e+08	1.28295e+08	1.42402e+08	1.18078e+08	1.27776e+08	1.25007e+08	0.373082	-0.0952	unchanged		Crnkl1	P63154	2.29559e+08	2.17517e+08	2.2373e+08	2.49726e+08	2.31314e+08	2.52009e+08	0.258048	0.127	unchanged		Ctr9	Q62018	1.25834e+08	1.28295e+08	1.42402e+08	1.18078e+08	1.27776e+08	1.25007e+08	0.373082	-0.0952	unchanged		Pfkp	Q9WUA3	1.33469e+08	1.13592e+08	1.1136e+08	1.23472e+08	1.06684e+08	1.04198e+08	0.457148	-0.0996	unchanged		Rpl4	Q9D8E6
Dhx8	A2A4P0	1.53113e+08	1.81794e+08	1.79245e+08	1.70518e+08	1.50746e+08	1.6317e+08	0.490348	-0.0835	unchanged		Ilf2	Q9CXY6	2.06198e+09	2.39306e+09	2.38871e+09	1.95647e+09	2.34578e+09	2.40513e+09	0.81788	-0.0316	unchanged		Dhx8	A2A4P0	1.53113e+08	1.81794e+08	1.79245e+08	1.70518e+08	1.50746e+08	1.6317e+08	0.490348	-0.0835	unchanged		Eif2a	Q8BJW6	1.22702e+08	1.18041e+08	1.07184e+08	1.22567e+08	1.06121e+08	1.12853e+08	0.81509	-0.0269	unchanged		Sfpq	Q8VIJ6
Dnmt3a	O88508	4.61138e+08	4.93054e+08	4.88267e+08	4.42581e+08	4.77237e+08	4.1507e+08	0.295697	-0.114	unchanged		Ddx50	Q99MJ9	3.41895e+08	2.60115e+08	3.11331e+08	3.67751e+08	3.04549e+08	3.46334e+08	0.297949	0.162	unchanged		Dnmt3a	O88508	4.61138e+08	4.93054e+08	4.88267e+08	4.42581e+08	4.77237e+08	4.1507e+08	0.295697	-0.114	unchanged		Ddx39a	Q8VDW0	419850184	3.99279e+08	3.63071e+08	4.43346e+08	4.00795e+08	3.90926e+08	0.583663	0.0636	unchanged		Ddx1	Q91VR5
Nup50	Q9JIH2	3.89112e+08	3.57113e+08	3.44306e+08	4.4285e+08	3.78746e+08	3.46292e+08	0.486627	0.0933	unchanged		Ctnnb1	Q02248	2.55604e+08	1.90726e+08	2.40343e+08	2.46589e+08	1.86699e+08	2.17381e+08	0.65601	-0.0758	unchanged		Nup50	Q9JIH2	3.89112e+08	3.57113e+08	3.44306e+08	4.4285e+08	3.78746e+08	3.46292e+08	0.486627	0.0933	unchanged		Uhrf1	Q8VDF2	1.011e+08	8.81399e+07	9.66534e+07	9.17836e+07	8.49994e+07	8.20728e+07	0.227128	-0.143	unchanged		Ppa1	Q9D819
Rpsa	P14206	1.12944e+09	1.21695e+09	1.13625e+09	1.13664e+09	9.98054e+08	1.07932e+09	0.280614	-0.117	unchanged		Brix1	Q9DCA5	1.9492e+09	2.4068e+09	2.27808e+09	1.96334e+09	2.26299e+09	2.17352e+09	0.714478	-0.0487	unchanged		Rpsa	P14206	1.12944e+09	1.21695e+09	1.13625e+09	1.13664e+09	9.98054e+08	1.07932e+09	0.280614	-0.117	unchanged		Ezr	P26040	3.53051e+08	3.06706e+08	3.09295e+08	3.24969e+08	2.85672e+08	2.72819e+08	0.299174	-0.134	unchanged		Elp1	Q7TT37
Ep400	Q8CHI8	7.26853e+07	9.13769e+07	8.82175e+07	8.59991e+07	7.82489e+07	8.53294e+07	0.939742	-0.00971	unchanged		Macroh2a1	Q9QZQ8	2.65214e+09	2.93836e+09	2.72286e+09	2.43994e+09	2.94704e+09	2.8647e+09	0.909773	-0.0143	unchanged		Ep400	Q8CHI8	7.26853e+07	9.13769e+07	8.82175e+07	8.59991e+07	7.82489e+07	8.53294e+07	0.939742	-0.00971	unchanged		Mthfd1l	Q3V3R1	1.407e+08	1.19398e+08	1.29585e+08	1.34887e+08	1.29453e+08	1.2243e+08	0.938397	-0.00873	unchanged		Dnm2	P39054
Jarid2	Q62315	1.6384e+08	2.14168e+08	2.27344e+08	1.97951e+08	1.86147e+08	2.04878e+08	0.86368	-0.0265	unchanged		Msh2	P43247	1.60127e+08	1.26058e+08	1.51963e+08	1.36087e+08	1.20148e+08	1.41821e+08	0.358039	-0.135	unchanged		Jarid2	Q62315	1.6384e+08	2.14168e+08	2.27344e+08	1.97951e+08	1.86147e+08	2.04878e+08	0.86368	-0.0265	unchanged		Psmc5	P62196	1.64308e+08	1.65275e+08	1.4949e+08	1.54827e+08	1.64332e+08	1.8169e+08	0.588776	0.0625	unchanged		Cand2	Q6ZQ73
Eed	Q921E6	8.38597e+08	7.70772e+08	8.59687e+08	8.81305e+08	7.70491e+08	6.99174e+08	0.554733	-0.0757	unchanged		Brd4	Q9ESU6	3.21759e+08	3.16453e+08	3.50703e+08	3.43767e+08	2.73875e+08	2.76449e+08	0.284866	-0.152	unchanged		Eed	Q921E6	8.38597e+08	7.70772e+08	8.59687e+08	8.81305e+08	7.70491e+08	6.99174e+08	0.554733	-0.0757	unchanged		Msn	P26041	1.02718e+08	9.04546e+07	9.51968e+07	1.08526e+08	9.82685e+07	1.02937e+08	0.351265	0.104	unchanged		Dhx36	Q8VHK9
Orc4	O88708	2.43173e+08	2.32338e+08	2.07087e+08	1.98623e+08	2.16607e+08	2.34099e+08	0.55359	-0.0721	unchanged		Tet1	Q3URK3	1.13319e+08	1.03457e+08	1.19184e+08	1.33714e+08	1.00171e+08	9.59582e+07	0.804441	-0.0402	unchanged		Orc4	O88708	2.43173e+08	2.32338e+08	2.07087e+08	1.98623e+08	2.16607e+08	2.34099e+08	0.55359	-0.0721	unchanged		Rsl1d1	Q8BVY0	1.21657e+08	1.20733e+08	9.5606e+07	1.42251e+08	1.20904e+08	1.15899e+08	0.288442	0.168	unchanged		Sf3a1	Q8K4Z5
Brix1	Q9DCA5	1.43319e+09	1.50941e+09	1.29609e+09	1.37311e+09	1.30002e+09	1.35213e+09	0.500631	-0.0721	unchanged		Smc2	Q8CG48	1.07007e+08	9.79009e+07	1.21557e+08	1.23657e+08	9.49283e+07	1.04754e+08	0.911331	-0.0168	unchanged		Brix1	Q9DCA5	1.43319e+09	1.50941e+09	1.29609e+09	1.37311e+09	1.30002e+09	1.35213e+09	0.500631	-0.0721	unchanged		Csde1	Q91W50	1.28025e+08	9.81099e+07	1.176e+08	1.21334e+08	1.13491e+08	1.0673e+08	0.986057	-0.00242	unchanged		Ppp2r1a	Q76MZ3
Tet1	Q3URK3	8.61035e+07	1.05803e+08	8.93692e+07	1.12916e+08	1.03621e+08	1.12847e+08	0.0926315	0.233	unchanged		Rbm28	Q8CGC6	9.17363e+08	7.52555e+08	9.49536e+08	9.14667e+08	7.78488e+08	8.16704e+08	0.684255	-0.0576	unchanged		Tet1	Q3URK3	8.61035e+07	1.05803e+08	8.93692e+07	1.12916e+08	1.03621e+08	1.12847e+08	0.0926315	0.233	unchanged		Ap3d1	O54774	3.715e+07	3.75964e+07	4.25533e+07	4.19773e+07	4.37744e+07	4.30841e+07	0.223894	0.138	unchanged		Tnpo1	Q8BFY9
Rpl5	P47962	1.07239e+09	8.98057e+08	9.85524e+08	1.04105e+09	9.7613e+08	1.00551e+09	0.747539	0.0355	unchanged		Rreb1	Q3UH06	8.84061e+07	9.01082e+07	1.09909e+08	1.2378e+08	8.13008e+07	9.07688e+07	0.915091	0.0204	unchanged		Rpl5	P47962	1.07239e+09	8.98057e+08	9.85524e+08	1.04105e+09	9.7613e+08	1.00551e+09	0.747539	0.0355	unchanged		Rack1	P68040	1150827687	1.28812e+09	1.23369e+09	1.02906e+09	1.41902e+09	1.389e+09	0.755104	0.0498	unchanged		Cebpz	P53569
Cpsf1	Q9EPU4	2.15838e+08	2.64269e+08	2.88684e+08	2.98639e+08	2.50255e+08	3.01961e+08	0.347365	0.152	unchanged		Orc2	Q60862	5.34405e+08	5.10506e+08	5.54506e+08	4.92413e+08	5.00269e+08	4.74117e+08	0.264281	-0.124	unchanged		Cpsf1	Q9EPU4	2.15838e+08	2.64269e+08	2.88684e+08	2.98639e+08	2.50255e+08	3.01961e+08	0.347365	0.152	unchanged		Larp1	Q6ZQ58	8.46219e+07	9.07973e+07	8.51142e+07	9.45691e+07	8.44172e+07	8.79871e+07	0.741009	0.0344	unchanged		Mapk1	P63085
Snrnp40	Q6PE01	6.31905e+08	5.77571e+08	5.10411e+08	5.34628e+08	5.28221e+08	5.4817e+08	0.454515	-0.089	unchanged		Rpsa	P14206	9.42062e+08	9.55733e+08	9.66615e+08	1.01551e+09	1.17188e+09	1.18037e+09	0.0777472	0.23	unchanged		Snrnp40	Q6PE01	6.31905e+08	5.77571e+08	5.10411e+08	5.34628e+08	5.28221e+08	5.4817e+08	0.454515	-0.089	unchanged		Ppp2r1a	Q76MZ3	2.55661e+08	2.52867e+08	2.12566e+08	2.98506e+08	2.22793e+08	2.20983e+08	0.84563	0.0323	unchanged		Shmt1	P50431
Grwd1	Q810D6	3.27311e+08	2.57063e+08	2.90411e+08	2.58644e+08	2.39359e+08	2.21274e+08	0.0721471	-0.278	unchanged		Rbm14	Q8C2Q3	1.7086e+09	1.51128e+09	1.52893e+09	1.76693e+09	1.65508e+09	1.71671e+09	0.322112	0.116	unchanged		Grwd1	Q810D6	3.27311e+08	2.57063e+08	2.90411e+08	2.58644e+08	2.39359e+08	2.21274e+08	0.0721471	-0.278	unchanged		Psmd13	Q9WVJ2	1.48573e+08	1.3002e+08	1.10457e+08	1.42736e+08	1.57283e+08	1.59787e+08	0.117968	0.25	unchanged		Calr	P14211
Rps4x	P62702	2.02832e+09	1.89372e+09	1.83488e+09	1.99188e+09	1.77053e+09	2.05961e+09	0.89501	0.0145	unchanged		Igf2bp1	O88477	1.39452e+09	1.36835e+09	1.43691e+09	1.59346e+09	1.50726e+09	1.56225e+09	0.176778	0.151	unchanged		Rps4x	P62702	2.02832e+09	1.89372e+09	1.83488e+09	1.99188e+09	1.77053e+09	2.05961e+09	0.89501	0.0145	unchanged		Ppid	Q9CR16	2.44873e+08	2.42253e+08	2.08764e+08	2.38265e+08	2.42202e+08	2.62456e+08	0.417184	0.0968	unchanged		Pgam1	Q9DBJ1
Utp15	Q8C7V3	5.76731e+08	5.19721e+08	5.56054e+08	5.19034e+08	5.51918e+08	5.2997e+08	0.648225	-0.0449	unchanged		Rbm34	Q8C5L7	6.02365e+08	6.29226e+08	5.33051e+08	4.88026e+08	5.61268e+08	6.06452e+08	0.496454	-0.0941	unchanged		Utp15	Q8C7V3	5.76731e+08	5.19721e+08	5.56054e+08	5.19034e+08	5.51918e+08	5.2997e+08	0.648225	-0.0449	unchanged		Tfrc	Q62351	2.33798e+08	2.01611e+08	2.06913e+08	2.49533e+08	2.18839e+08	2.20222e+08	0.408105	0.101	unchanged		Llgl2	Q3TJ91
Rbm34	Q8C5L7	2.90413e+08	2.9917e+08	2.57502e+08	2.80549e+08	2.55239e+08	2.62696e+08	0.455981	-0.0834	unchanged		Myef2	Q8C854	9.25769e+08	9.01912e+08	8.99886e+08	9.51393e+08	9.30893e+08	1.02058e+09	0.415536	0.0889	unchanged		Rbm34	Q8C5L7	2.90413e+08	2.9917e+08	2.57502e+08	2.80549e+08	2.55239e+08	2.62696e+08	0.455981	-0.0834	unchanged		Ankrd17	Q99NH0	3.33954e+07	3.42364e+07	4.41645e+07	3.91335e+07	3.73615e+07	3.38238e+07	0.946607	-0.01	unchanged		Hyou1	Q9JKR6
Pcid2	Q8BFV2	2.07587e+08	2.07378e+08	2.00907e+08	1.9987e+08	1.76689e+08	2.05412e+08	0.432446	-0.0846	unchanged		Ctr9	Q62018	1.54636e+08	1.22586e+08	1.44462e+08	1.78628e+08	1.43329e+08	1.47873e+08	0.315327	0.156	unchanged		Pcid2	Q8BFV2	2.07587e+08	2.07378e+08	2.00907e+08	1.9987e+08	1.76689e+08	2.05412e+08	0.432446	-0.0846	unchanged		Cluh	Q5SW19	7.17369e+07	7.45e+07	7.49727e+07	7.89122e+07	6.73388e+07	7.08354e+07	0.782772	-0.0301	unchanged		Psmc5	P62196
Cbx5	Q61686	1.05496e+09	5.27776e+08	6.82476e+08	8.82422e+08	7.37817e+08	9.09692e+08	0.445347	0.213	unchanged		Cdc40	Q9DC48	2.69331e+08	2.31799e+08	2.14388e+08	2.68287e+08	2.53021e+08	2.44582e+08	0.435505	0.104	unchanged		Cbx5	Q61686	1.05496e+09	5.27776e+08	6.82476e+08	8.82422e+08	7.37817e+08	9.09692e+08	0.445347	0.213	unchanged		Sdha	Q8K2B3	182453936	1.70881e+08	1.61232e+08	1.72739e+08	1.7414e+08	1.56366e+08	0.770718	-0.032	unchanged		L1td1	Q587J6
Ddx3y	Q62095	3.32683e+07	3.39289e+07	3.38959e+07	3.43909e+07	3.22355e+07	3.53824e+07	0.898675	0.012	unchanged		Las1l	A2BE28	5.299e+08	4.88365e+08	5.25469e+08	4.59369e+08	4.09057e+08	4.60167e+08	0.0884187	-0.218	unchanged		Ddx3y	Q62095	3.32683e+07	3.39289e+07	3.38959e+07	3.43909e+07	3.22355e+07	3.53824e+07	0.898675	0.012	unchanged		Ago2	Q8CJG0	4.47019e+07	2.92267e+07	3.73876e+07	4.10143e+07	3.46168e+07	3.48384e+07	0.974051	0.00603	unchanged		Rps3	P62908
Tmpo.1	Q61029	2.61184e+08	2.82315e+08	2.56705e+08	2.83546e+08	2.61621e+08	2.76784e+08	0.694076	0.0391	unchanged		Ik	Q9Z1M8	3.17402e+08	2.6775e+08	2.49613e+08	3.17898e+08	2.61023e+08	2.68561e+08	0.871756	0.0237	unchanged		Tmpo.1	Q61029	2.61184e+08	2.82315e+08	2.56705e+08	2.83546e+08	2.61621e+08	2.76784e+08	0.694076	0.0391	unchanged		Atxn2l	Q7TQH0	8.26651e+07	8.31312e+07	9.45146e+07	9.04377e+07	8.7045e+07	8.75533e+07	0.789339	0.0285	unchanged		Rsl1d1	Q8BVY0
Ddx52	Q8K301	2.73908e+08	2.44639e+08	2.69829e+08	2.64408e+08	2.46981e+08	2.41643e+08	0.531918	-0.0654	unchanged		Ssb	P32067	3.87151e+08	4.26147e+08	3.98194e+08	3.15586e+08	3.7176e+08	3.54208e+08	0.0975448	-0.22	unchanged		Ddx52	Q8K301	2.73908e+08	2.44639e+08	2.69829e+08	2.64408e+08	2.46981e+08	2.41643e+08	0.531918	-0.0654	unchanged		Ogt	Q8CGY8	7.64237e+07	7.0578e+07	7.70964e+07	7.74409e+07	7.03757e+07	7.27543e+07	0.824894	-0.0229	unchanged		Pdia4	P08003
Ilf2	Q9CXY6	2.07128e+09	2.04284e+09	1.83786e+09	1.76386e+09	2.00481e+09	2.0372e+09	0.746512	-0.0368	unchanged		Safb2	Q80YR5	6.20396e+07	5.57595e+07	6.31848e+07	7.78868e+07	5.66573e+07	5.29599e+07	0.853098	0.0322	unchanged		Ilf2	Q9CXY6	2.07128e+09	2.04284e+09	1.83786e+09	1.76386e+09	2.00481e+09	2.0372e+09	0.746512	-0.0368	unchanged		Tufm	Q8BFR5	1.34073e+08	1.29528e+08	1.20807e+08	1.3511e+08	1.4626e+08	1.48177e+08	0.159449	0.16	unchanged		Ly75	Q60767
Safb2	Q80YR5	6.16114e+07	7.0619e+07	6.84585e+07	7.10233e+07	6.79694e+07	7.11914e+07	0.510187	0.0688	unchanged		Nup50	Q9JIH2	4.6721e+08	4.62961e+08	4.17809e+08	4.59228e+08	4.45603e+08	3.88693e+08	0.621871	-0.0614	unchanged		Safb2	Q80YR5	6.16114e+07	7.0619e+07	6.84585e+07	7.10233e+07	6.79694e+07	7.11914e+07	0.510187	0.0688	unchanged		Cebpz	P53569	5.76566e+07	5.82361e+07	6.16084e+07	6.02196e+07	5.48685e+07	5.63383e+07	0.617773	-0.0507	unchanged		Sugt1	Q9CX34
Crnkl1	P63154	1.83869e+08	1.82067e+08	1.85383e+08	1.85407e+08	1.63725e+08	1.69462e+08	0.376622	-0.0902	unchanged		Ruvbl2	Q9WTM5	2.00728e+09	2.0263e+09	1.92462e+09	1.5156e+09	1.72635e+09	1.68236e+09	0.0374944	-0.277	unchanged		Crnkl1	P63154	1.83869e+08	1.82067e+08	1.85383e+08	1.85407e+08	1.63725e+08	1.69462e+08	0.376622	-0.0902	unchanged		Etf1	Q8BWY3	2.00997e+08	1.91291e+08	1.5639e+08	1.99334e+08	1.73091e+08	1.83722e+08	0.854776	0.0254	unchanged		Gtpbp4	Q99ME9
Hdac1	O09106	1.16965e+09	1.17321e+09	1.1771e+09	1.2324e+09	1.15701e+09	1.04721e+09	0.719884	-0.0378	unchanged		Kdm2b	Q6P1G2	5.11001e+08	4.26087e+08	4.60081e+08	5.8243e+08	4.26451e+08	4.47149e+08	0.757807	0.0496	unchanged		Hdac1	O09106	1.16965e+09	1.17321e+09	1.1771e+09	1.2324e+09	1.15701e+09	1.04721e+09	0.719884	-0.0378	unchanged		Ddx17	Q501J6	1.57631e+08	1.45722e+08	1.45018e+08	1.69319e+08	1.4643e+08	1.48578e+08	0.667535	0.0484	unchanged		Csde1	Q91W50
Rfc1	P35601	2.80608e+08	3.30412e+08	3.26024e+08	2.79884e+08	2.84087e+08	2.57558e+08	0.138064	-0.187	unchanged		Orc4	O88708	2.82423e+08	3.42496e+08	3.07918e+08	2.73791e+08	3.08765e+08	3.04562e+08	0.584265	-0.0701	unchanged		Rfc1	P35601	2.80608e+08	3.30412e+08	3.26024e+08	2.79884e+08	2.84087e+08	2.57558e+08	0.138064	-0.187	unchanged		Lamc1	P02468	3.12728e+07	3.56179e+07	3.71924e+07	2.84585e+07	2.63141e+07	2.92273e+07	0.0325243	-0.307	unchanged		Lonp1	Q8CGK3
Xab2	Q9DCD2	1.68759e+08	1.71664e+08	1.88893e+08	1.70954e+08	1.77375e+08	1.39317e+08	0.36817	-0.124	unchanged		Cpsf1	Q9EPU4	2.7863e+08	2.4817e+08	2.88048e+08	3.91393e+08	2.9186e+08	3.03062e+08	0.116011	0.266	unchanged		Xab2	Q9DCD2	1.68759e+08	1.71664e+08	1.88893e+08	1.70954e+08	1.77375e+08	1.39317e+08	0.36817	-0.124	unchanged		Dpp3	Q99KK7	1.29247e+08	1.01349e+08	1.03548e+08	1.1555e+08	1.03458e+08	1.02632e+08	0.728399	-0.0482	unchanged		Eif3d	O70194
Ddx42	Q810A7	2.23488e+08	2.86051e+08	2.83485e+08	2.62567e+08	2.62435e+08	2.49618e+08	0.850496	-0.0251	unchanged		Rbbp7	Q60973	1.2302e+08	1.32355e+08	1.0323e+08	1.19621e+08	1.41606e+08	1.25279e+08	0.442366	0.112	unchanged		Ddx42	Q810A7	2.23488e+08	2.86051e+08	2.83485e+08	2.62567e+08	2.62435e+08	2.49618e+08	0.850496	-0.0251	unchanged		Diaph1	O08808	4.37966e+07	4.44859e+07	5.16634e+07	4.21859e+07	4.42466e+07	4.4395e+07	0.420468	-0.0935	unchanged		Pole	Q9WVF7
Msh2	P43247	8.95501e+07	1.04579e+08	1.12404e+08	1.10756e+08	1.08731e+08	9.27692e+07	0.83579	0.0286	unchanged		Bend3	Q6PAL0	88011629	7.6507e+07	1.0095e+08	1.07305e+08	8.26886e+07	9.34348e+07	0.555665	0.0955	unchanged		Msh2	P43247	8.95501e+07	1.04579e+08	1.12404e+08	1.10756e+08	1.08731e+08	9.27692e+07	0.83579	0.0286	unchanged		Psmd6	Q99JI4	1.56785e+08	1.50051e+08	1.2216e+08	1.51034e+08	1.65093e+08	1.72715e+08	0.190523	0.195	unchanged		Mthfd1l	Q3V3R1
Brwd1	Q921C3	8.40935e+07	1.14796e+08	1.11759e+08	1.1608e+08	1.04442e+08	1.11372e+08	0.492336	0.108	unchanged		Utp18	Q5SSI6	1.02284e+09	9.22873e+08	7.56844e+08	1.0116e+09	8.93407e+08	8.08384e+08	0.94628	0.0108	unchanged		Brwd1	Q921C3	8.40935e+07	1.14796e+08	1.11759e+08	1.1608e+08	1.04442e+08	1.11372e+08	0.492336	0.108	unchanged		Ptpn23	Q6PB44	2.68711e+07	2.87167e+07	3.27294e+07	3.09005e+07	2.94751e+07	2.91091e+07	0.841927	0.0234	unchanged		Cct6a	P80317
Rbbp4	Q60972	1.84701e+09	1.79449e+09	1.64337e+09	1.70574e+09	1.55942e+09	1.48133e+09	0.188093	-0.156	unchanged		Mta2	Q9R190	7.98175e+08	7.57937e+08	7.9333e+08	7.62351e+08	7.39426e+08	8.08109e+08	0.814898	-0.0251	unchanged		Rbbp4	Q60972	1.84701e+09	1.79449e+09	1.64337e+09	1.70574e+09	1.55942e+09	1.48133e+09	0.188093	-0.156	unchanged		Cat	P24270	1.03708e+08	9.88644e+07	8.88735e+07	9.70579e+07	8.7097e+07	8.82537e+07	0.413029	-0.0962	unchanged		Msn	P26041
Kifc1	Q9QWT9	2.04023e+08	1.96291e+08	2.21083e+08	2.18663e+08	2.12773e+08	1.89661e+08	0.988305	-0.00162	unchanged		Men1	O88559	2.85671e+08	2.42481e+08	2.50149e+08	2.97464e+08	2.68526e+08	2.89876e+08	0.271461	0.139	unchanged		Kifc1	Q9QWT9	2.04023e+08	1.96291e+08	2.21083e+08	2.18663e+08	2.12773e+08	1.89661e+08	0.988305	-0.00162	unchanged		Dhx36	Q8VHK9	41700275	3.3909e+07	3.59573e+07	3.96032e+07	3.75888e+07	3.77275e+07	0.690188	0.0478	unchanged		Dnaja1	P63037
Hnrnpab	Q99020	5.87545e+09	6.31657e+09	5.16984e+09	5.4837e+09	5.10738e+09	5.56283e+09	0.407375	-0.1	unchanged		Pwp1	Q99LL5	4.58408e+08	2.79902e+08	3.5786e+08	3.94616e+08	2.86614e+08	2.97609e+08	0.506721	-0.149	unchanged		Hnrnpab	Q99020	5.87545e+09	6.31657e+09	5.16984e+09	5.4837e+09	5.10738e+09	5.56283e+09	0.407375	-0.1	unchanged		Rpap1	Q80TE0	4.12452e+07	4.04124e+07	4.31134e+07	3.77743e+07	3.81706e+07	3.88583e+07	0.235946	-0.12	unchanged		Supt5h	O55201
H4c1	P62806	2.91495e+10	1.03175e+10	1.01446e+10	1.02471e+10	2.08004e+10	2.61254e+10	0.604518	0.289	unchanged		Plrg1	Q922V4	2.90241e+08	2.77975e+08	2.22288e+08	2.96183e+08	3.29818e+08	2.89432e+08	0.161113	0.219	unchanged		H4c1	P62806	2.91495e+10	1.03175e+10	1.01446e+10	1.02471e+10	2.08004e+10	2.61254e+10	0.604518	0.289	unchanged		Xpo5	Q924C1	6.99169e+07	6.65498e+07	6.9956e+07	6.44202e+07	6.0291e+07	6.85389e+07	0.367823	-0.0967	unchanged		Top3b	Q9Z321
U2af2	P26369	2.5473e+08	2.20734e+08	2.0766e+08	1.96596e+08	2.29074e+08	1.82024e+08	0.253998	-0.17	unchanged		Cstf3	Q99LI7	2.1874e+08	1.75254e+08	1.79535e+08	2.61136e+08	2.2677e+08	2.18016e+08	0.0636238	0.303	unchanged		U2af2	P26369	2.5473e+08	2.20734e+08	2.0766e+08	1.96596e+08	2.29074e+08	1.82024e+08	0.253998	-0.17	unchanged		Atrx	Q61687	2.9571e+07	2.69077e+07	3.42075e+07	2.75632e+07	3.09554e+07	2.77159e+07	0.612	-0.0676	unchanged		Ubr2	Q6WKZ8
Eif4a3	Q91VC3	1.31356e+09	1.30535e+09	1.16706e+09	1.18255e+09	1.16338e+09	1.19575e+09	0.361994	-0.0942	unchanged		Ccar2	Q8VDP4	1.9561e+08	1.52575e+08	2.30267e+08	2.42579e+08	1.81129e+08	1.74073e+08	0.802972	0.0515	unchanged		Eif4a3	Q91VC3	1.31356e+09	1.30535e+09	1.16706e+09	1.18255e+09	1.16338e+09	1.19575e+09	0.361994	-0.0942	unchanged		Xrn2	Q9DBR1	6.2956e+07	5.54461e+07	6.15631e+07	7.18473e+07	6.32217e+07	5.58872e+07	0.557094	0.0801	unchanged		Xpo5	Q924C1
Rbm14	Q8C2Q3	1.33858e+09	1.3333e+09	1.30759e+09	1.35699e+09	1.32778e+09	1.21682e+09	0.757379	-0.03	unchanged		Cbx5	Q61686	1.08485e+09	1.32542e+09	6.52292e+08	8.49551e+08	1.17445e+09	1.0429e+09	0.858371	0.0499	unchanged		Rbm14	Q8C2Q3	1.33858e+09	1.3333e+09	1.30759e+09	1.35699e+09	1.32778e+09	1.21682e+09	0.757379	-0.03	unchanged		Ide	Q9JHR7	7.79673e+07	7.21789e+07	7.65689e+07	7.71147e+07	6.87712e+07	7.32592e+07	0.634392	-0.0498	unchanged		Ap2a2	P17427
Myef2	Q8C854	6.31085e+08	6.75108e+08	6.30666e+08	7.44477e+08	6.7598e+08	6.30511e+08	0.472393	0.08	unchanged		Tmpo.1	Q61029	3.96048e+08	3.89689e+08	4.08539e+08	3.39457e+08	3.79433e+08	3.50066e+08	0.169082	-0.161	unchanged		Myef2	Q8C854	6.31085e+08	6.75108e+08	6.30666e+08	7.44477e+08	6.7598e+08	6.30511e+08	0.472393	0.08	unchanged		Mapk1	P63085	1.1132e+08	1.24817e+08	1.10622e+08	1.07466e+08	1.36956e+08	1.39648e+08	0.349586	0.14	unchanged		Tfrc	Q62351
Seh1l	Q8R2U0	1.94826e+08	1.61184e+08	1.71128e+08	1.85485e+08	1.49877e+08	1.33736e+08	0.293979	-0.177	unchanged		Kif2c	Q922S8	2.57526e+08	2.04229e+08	2.34577e+08	2.78369e+08	2.27224e+08	2.62652e+08	0.336164	0.143	unchanged		Seh1l	Q8R2U0	1.94826e+08	1.61184e+08	1.71128e+08	1.85485e+08	1.49877e+08	1.33736e+08	0.293979	-0.177	unchanged		Pdia4	P08003	1.59873e+08	1.33644e+08	1.48267e+08	1.65066e+08	1.51439e+08	1.43473e+08	0.62526	0.0597	unchanged		Tufm	Q8BFR5
Pwp1	Q99LL5	2.49696e+08	1.74988e+08	2.72792e+08	2.15658e+08	2.26876e+08	1.73964e+08	0.454516	-0.162	unchanged		Rfc5	Q9D0F6	5.62814e+08	6.08957e+08	6.3114e+08	4.80689e+08	5.86289e+08	6.04608e+08	0.407999	-0.115	unchanged		Pwp1	Q99LL5	2.49696e+08	1.74988e+08	2.72792e+08	2.15658e+08	2.26876e+08	1.73964e+08	0.454516	-0.162	unchanged		Actc1	P68033	2.84066e+08	2.66048e+08	2.58908e+08	2.64934e+08	2.85943e+08	2.83385e+08	0.663345	0.0446	unchanged		Paics	Q9DCL9
Ik	Q9Z1M8	2.4536e+08	2.55584e+08	2.49082e+08	2.5573e+08	2.49779e+08	2.33438e+08	0.813982	-0.0223	unchanged		Ints6	Q6PCM2	1.39609e+08	1.13861e+08	1.45194e+08	1.43342e+08	1.05152e+08	1.19978e+08	0.488699	-0.117	unchanged		Ik	Q9Z1M8	2.4536e+08	2.55584e+08	2.49082e+08	2.5573e+08	2.49779e+08	2.33438e+08	0.813982	-0.0223	unchanged		Sugt1	Q9CX34	114508005	1.11235e+08	1.02182e+08	1.13824e+08	1.31028e+08	1.36436e+08	0.108999	0.215	unchanged		Ddx3y	Q62095
Ppp2r1a	Q76MZ3	1.74639e+08	1.49033e+08	1.6566e+08	1.54564e+08	1.81363e+08	1.49557e+08	0.915391	-0.0135	unchanged		Stag2	O35638	7.29743e+07	6.42045e+07	8.04724e+07	1.0421e+08	7.00245e+07	7.71285e+07	0.313845	0.193	unchanged		Ppp2r1a	Q76MZ3	1.74639e+08	1.49033e+08	1.6566e+08	1.54564e+08	1.81363e+08	1.49557e+08	0.915391	-0.0135	unchanged		Psmd11	Q8BG32	2.10479e+08	2.01673e+08	1.99089e+08	2.03224e+08	2.08157e+08	2.26935e+08	0.554101	0.0613	unchanged		Actc1	P68033
Noc4l	Q8BHY2	3.94504e+08	3.44756e+08	3.29624e+08	3.11162e+08	3.48513e+08	3.76646e+08	0.728735	-0.0448	unchanged		Ddx3y	Q62095	13400506	1.28077e+07	1.46955e+07	1.54649e+07	1.49412e+07	1.57316e+07	0.148756	0.176	unchanged		Noc4l	Q8BHY2	3.94504e+08	3.44756e+08	3.29624e+08	3.11162e+08	3.48513e+08	3.76646e+08	0.728735	-0.0448	unchanged		Usp48	Q3V0C5	6.76362e+07	6.86101e+07	7.32587e+07	8.525e+07	6.45811e+07	6.52406e+07	0.855478	0.0265	unchanged		Igf2bp1	O88477
Fxr1	Q61584	2.87571e+08	2.83552e+08	2.80087e+08	2.72508e+08	2.89348e+08	2.42454e+08	0.441459	-0.0855	unchanged		Gapdh	P16858	3.60552e+08	3.82146e+08	3.46373e+08	2.56772e+08	3.11035e+08	3.14335e+08	0.0425313	-0.309	unchanged		Fxr1	Q61584	2.87571e+08	2.83552e+08	2.80087e+08	2.72508e+08	2.89348e+08	2.42454e+08	0.441459	-0.0855	unchanged		Pole	Q9WVF7	2.01728e+07	2.75212e+07	2.70764e+07	2.00723e+07	1.80865e+07	1.83539e+07	0.0385075	-0.391	unchanged		Ncbp1	Q3UYV9
Wdr46	Q9Z0H1	4.20439e+08	3.79548e+08	4.2637e+08	4.73914e+08	4.03797e+08	3.50079e+08	0.958944	-0.00745	unchanged		Rrp1	P56183	7.61599e+08	7.92924e+08	6.93425e+08	6.71522e+08	6.26878e+08	5.98106e+08	0.0667237	-0.245	unchanged		Wdr46	Q9Z0H1	4.20439e+08	3.79548e+08	4.2637e+08	4.73914e+08	4.03797e+08	3.50079e+08	0.958944	-0.00745	unchanged		Rbbp7	Q60973	2.21553e+08	2.26465e+08	1.9341e+08	2.33985e+08	1.99185e+08	2.08958e+08	0.988908	0.00171	unchanged		Prpf6	Q91YR7
Kpna2	P52293	1.01083e+09	9.8703e+08	1.02733e+09	8.66656e+08	8.2544e+08	7.97966e+08	0.0194887	-0.281	unchanged		Usp48	Q3V0C5	2.50004e+08	2.26451e+08	2.78125e+08	3.68534e+08	2.32523e+08	2.77544e+08	0.324041	0.198	unchanged		Kpna2	P52293	1.01083e+09	9.8703e+08	1.02733e+09	8.66656e+08	8.2544e+08	7.97966e+08	0.0194887	-0.281	unchanged		Oat	P29758	1.366e+08	1.42142e+08	1.20498e+08	1.45707e+08	1.59852e+08	1.66775e+08	0.075104	0.244	unchanged		Ddx42	Q810A7
Dpf2	Q61103	2.00793e+08	1.91004e+08	1.54814e+08	1.75785e+08	1.96735e+08	2.02579e+08	0.576865	0.0796	unchanged		Sdad1	Q80UZ2	3.78196e+08	2.63073e+08	3.03582e+08	3.2361e+08	2.84533e+08	3.11955e+08	0.88154	-0.0242	unchanged		Dpf2	Q61103	2.00793e+08	1.91004e+08	1.54814e+08	1.75785e+08	1.96735e+08	2.02579e+08	0.576865	0.0796	unchanged		Pitrm1	Q8K411	5.56776e+07	4.83308e+07	5.39502e+07	5.11036e+07	4.91961e+07	4.45767e+07	0.304038	-0.124	unchanged		Naa15	Q80UM3
Men1	O88559	2.13329e+08	2.03498e+08	2.15478e+08	2.15615e+08	2.32614e+08	2.00328e+08	0.742709	0.0344	unchanged		Brca1	P48754	1.14668e+08	1.17926e+08	1.3582e+08	1.36712e+08	9.91032e+07	1.02787e+08	0.42786	-0.133	unchanged		Men1	O88559	2.13329e+08	2.03498e+08	2.15478e+08	2.15615e+08	2.32614e+08	2.00328e+08	0.742709	0.0344	unchanged		Ruvbl1	P60122	2.51826e+08	2.51507e+08	2.19531e+08	2.53145e+08	2.21513e+08	2.20943e+08	0.645081	-0.0555	unchanged		Dpp3	Q99KK7
Ctnnb1	Q02248	1.37518e+08	1.45328e+08	1.62428e+08	1.78741e+08	1.75116e+08	1.56055e+08	0.131488	0.197	unchanged		Tcf20	Q9EPQ8	9.97631e+07	9.17039e+07	1.09596e+08	1.27222e+08	9.02707e+07	9.05453e+07	0.919543	0.0175	unchanged		Ctnnb1	Q02248	1.37518e+08	1.45328e+08	1.62428e+08	1.78741e+08	1.75116e+08	1.56055e+08	0.131488	0.197	unchanged		Ddx46	Q569Z5	7.55521e+07	7.46937e+07	7.68453e+07	7.76192e+07	6.73481e+07	7.21052e+07	0.52573	-0.0674	unchanged		Lamc1	P02468
Pygb	Q8CI94	7.27276e+07	8.12587e+07	8.2321e+07	1.28103e+08	1.1541e+08	9.3109e+07	0.0134278	0.5	unchanged		Hnrnph1	O35737	7.26233e+08	7.39317e+08	5.2439e+08	6.69441e+08	7.90513e+08	7.22206e+08	0.400813	0.147	unchanged		Pygb	Q8CI94	7.27276e+07	8.12587e+07	8.2321e+07	1.28103e+08	1.1541e+08	9.3109e+07	0.0134278	0.5	unchanged		Adsl	P54822	9.075e+07	8.79385e+07	7.51798e+07	8.90486e+07	8.90308e+07	8.85662e+07	0.518523	0.0756	unchanged		Nomo1	Q6GQT9
Spen	Q62504	1.35604e+08	1.45725e+08	1.59524e+08	1.30776e+08	1.07567e+08	1.51568e+08	0.264973	-0.188	unchanged		Nup88	Q8CEC0	2.43534e+08	2.01585e+08	2.00854e+08	2.57921e+08	1.96215e+08	2.19408e+08	0.71026	0.0571	unchanged		Spen	Q62504	1.35604e+08	1.45725e+08	1.59524e+08	1.30776e+08	1.07567e+08	1.51568e+08	0.264973	-0.188	unchanged		Sf3a1	Q8K4Z5	9.23236e+07	9.71867e+07	1.04786e+08	1.11055e+08	9.78039e+07	1.03357e+08	0.452331	0.0853	unchanged		Nisch	Q80TM9
Morc3	F7BJB9	1.12799e+08	1.40661e+08	1.45211e+08	1.1186e+08	1.03653e+08	1.19234e+08	0.114876	-0.246	unchanged		Smpd4	Q6ZPR5	2.31284e+08	1.88137e+08	1.97978e+08	2.31787e+08	1.97105e+08	2.08736e+08	0.716942	0.0489	unchanged		Morc3	F7BJB9	1.12799e+08	1.40661e+08	1.45211e+08	1.1186e+08	1.03653e+08	1.19234e+08	0.114876	-0.246	unchanged		Hells	Q60848	1.00565e+08	8.46767e+07	8.98258e+07	1.0014e+08	8.84399e+07	7.96418e+07	0.773793	-0.039	unchanged		Psmc2	P46471
Plrg1	Q922V4	2.40301e+08	1.90174e+08	2.29998e+08	2.26639e+08	1.86559e+08	1.59636e+08	0.249802	-0.213	unchanged		Wdr46	Q9Z0H1	5.49178e+08	4.32544e+08	4.48374e+08	6.14707e+08	5.16073e+08	4.9832e+08	0.23181	0.19	unchanged		Plrg1	Q922V4	2.40301e+08	1.90174e+08	2.29998e+08	2.26639e+08	1.86559e+08	1.59636e+08	0.249802	-0.213	unchanged		Abcf1	Q6P542	7.62872e+07	7.02586e+07	7.26815e+07	7.8615e+07	7.15494e+07	7.13495e+07	0.889932	0.0143	unchanged		Uso1	Q9Z1Z0
Ddx50	Q99MJ9	2.63018e+08	2.69847e+08	3.29165e+08	2.76781e+08	2.77737e+08	2.34102e+08	0.387816	-0.126	unchanged		Wdr12	Q9JJA4	1.01921e+09	1.01189e+09	8.37982e+08	8.76552e+08	1.00464e+09	9.54505e+08	0.919514	-0.0134	unchanged		Ddx50	Q99MJ9	2.63018e+08	2.69847e+08	3.29165e+08	2.76781e+08	2.77737e+08	2.34102e+08	0.387816	-0.126	unchanged		Psmc2	P46471	2.12833e+08	2.16353e+08	1.86039e+08	2.0853e+08	2.19479e+08	2.15045e+08	0.548263	0.0668	unchanged		Larp1	Q6ZQ58
Orc2	Q60862	3.61703e+08	3.29825e+08	3.16514e+08	3.53047e+08	3.68758e+08	3.15953e+08	0.720445	0.0412	unchanged		Rbm15	Q0VBL3	2.59655e+08	2.10805e+08	2.4459e+08	3.20023e+08	2.54013e+08	3.08332e+08	0.0710525	0.302	unchanged		Orc2	Q60862	3.61703e+08	3.29825e+08	3.16514e+08	3.53047e+08	3.68758e+08	3.15953e+08	0.720445	0.0412	unchanged		Ddx18	Q8K363	1.22399e+08	8.65684e+07	1.00114e+08	1.0991e+08	1.01509e+08	9.9362e+07	0.89155	0.0212	unchanged		Ap3d1	O54774
Rbm10	Q99KG3	1.96651e+08	2.29674e+08	2.42177e+08	2.16053e+08	2.35212e+08	2.18792e+08	0.947795	0.00787	unchanged		Smc5	Q8CG46	1.45522e+08	1.28754e+08	1.67129e+08	1.91475e+08	1.50996e+08	1.56158e+08	0.281611	0.176	unchanged		Rbm10	Q99KG3	1.96651e+08	2.29674e+08	2.42177e+08	2.16053e+08	2.35212e+08	2.18792e+08	0.947795	0.00787	unchanged		Abcf2	Q99LE6	138285946	1.12057e+08	1.22581e+08	1.3763e+08	1.16501e+08	1.29133e+08	0.751932	0.0415	unchanged		Prdx1	P35700
Atad5	Q4QY64	1.78582e+08	2.00232e+08	2.26717e+08	1.94166e+08	2.29439e+08	1.99603e+08	0.745607	0.0445	unchanged		Tfcp2l1	Q3UNW5	2.87394e+08	2.78662e+08	2.35515e+08	2.94116e+08	2.94171e+08	2.70733e+08	0.422597	0.104	unchanged		Atad5	Q4QY64	1.78582e+08	2.00232e+08	2.26717e+08	1.94166e+08	2.29439e+08	1.99603e+08	0.745607	0.0445	unchanged		Lmna	P48678	8.72749e+07	8.47745e+07	8.65276e+07	1.14526e+08	9.19016e+07	8.38355e+07	0.305349	0.154	unchanged		Gmps	Q3THK7
Tfcp2l1	Q3UNW5	3.40088e+08	2.89298e+08	3.30637e+08	3.33381e+08	3.34402e+08	3.30264e+08	0.581217	0.0596	unchanged		Actl6a	Q9Z2N8	1.04538e+09	1.07927e+09	9.65205e+08	8.41897e+08	9.47548e+08	9.23002e+08	0.13422	-0.188	unchanged		Tfcp2l1	Q3UNW5	3.40088e+08	2.89298e+08	3.30637e+08	3.33381e+08	3.34402e+08	3.30264e+08	0.581217	0.0596	unchanged		Nudc	O35685	1.83601e+08	1.89191e+08	1.94463e+08	1.85257e+08	2.11399e+08	2.28514e+08	0.279395	0.135	unchanged		Hells	Q60848
H2bc14	P10854	2.1028e+10	1.86995e+10	1.52935e+10	1.80187e+10	1.80798e+10	1.89183e+10	0.934738	0.0118	unchanged		Mtf2	Q02395	6.60329e+08	6.22534e+08	5.30205e+08	6.63538e+08	6.19879e+08	5.35777e+08	0.970638	0.0053	unchanged		H2bc14	P10854	2.1028e+10	1.86995e+10	1.52935e+10	1.80187e+10	1.80798e+10	1.89183e+10	0.934738	0.0118	unchanged		Nat10	Q8K224	1.04795e+08	1.04648e+08	1.132e+08	1.18167e+08	1.11736e+08	1.13231e+08	0.381738	0.0894	unchanged		Ctps1	P70698
Wdr33	Q8K4P0	9.4966e+07	1.19351e+08	1.1756e+08	1.19715e+08	1.0769e+08	1.51224e+08	0.316523	0.183	unchanged		Bysl	O54825	5.10149e+08	5.43067e+08	5.16248e+08	5.77279e+08	6.66819e+08	6.95835e+08	0.0367043	0.302	unchanged		Wdr33	Q8K4P0	9.4966e+07	1.19351e+08	1.1756e+08	1.19715e+08	1.0769e+08	1.51224e+08	0.316523	0.183	unchanged		Plaa	P27612	9.62598e+07	6.46723e+07	7.14605e+07	7.50911e+07	7.55442e+07	8.15574e+07	0.912991	0.0189	unchanged		Etf1	Q8BWY3
Prpf4	Q9DAW6	2.10722e+08	1.74009e+08	1.94832e+08	1.84844e+08	1.71109e+08	1.66515e+08	0.238282	-0.147	unchanged		Ints4	Q8CIM8	1.66594e+08	1.5102e+08	1.70336e+08	1.53937e+08	1.20704e+08	1.49606e+08	0.165814	-0.208	unchanged		Prpf4	Q9DAW6	2.10722e+08	1.74009e+08	1.94832e+08	1.84844e+08	1.71109e+08	1.66515e+08	0.238282	-0.147	unchanged		Nup107	Q8BH74	6.55503e+07	5.81062e+07	6.45928e+07	6.538e+07	5.80327e+07	6.07457e+07	0.776916	-0.0314	unchanged		Dhx30	Q99PU8
Emg1	O35130	4.96738e+08	3.79043e+08	3.80585e+08	5.20995e+08	4.29344e+08	4.83771e+08	0.231562	0.198	unchanged		Hnrnpd	Q60668	2.81305e+09	3.09569e+09	2.9292e+09	2.65572e+09	2.9915e+09	2.92055e+09	0.690064	-0.0456	unchanged		Emg1	O35130	4.96738e+08	3.79043e+08	3.80585e+08	5.20995e+08	4.29344e+08	4.83771e+08	0.231562	0.198	unchanged		Paics	Q9DCL9	2.71207e+08	2.61849e+08	2.12907e+08	2.53728e+08	2.73253e+08	2.83975e+08	0.36213	0.127	unchanged		Kif5b	Q61768
Ints6	Q6PCM2	9.93231e+07	1.11504e+08	1.18889e+08	1.17821e+08	1.12584e+08	1.08189e+08	0.714169	0.0414	unchanged		Gnl3l	Q6PGG6	2.96801e+08	3.13034e+08	2.90607e+08	3.80757e+08	3.57428e+08	3.59104e+08	0.0275484	0.285	unchanged		Ints6	Q6PCM2	9.93231e+07	1.11504e+08	1.18889e+08	1.17821e+08	1.12584e+08	1.08189e+08	0.714169	0.0414	unchanged		Hmgcs1	Q8JZK9	1.25582e+08	1.27751e+08	1.02397e+08	1.33671e+08	1.23882e+08	1.12046e+08	0.675947	0.0585	unchanged		Wdr1	O88342
Mta2	Q9R190	6.05262e+08	5.97193e+08	5.99876e+08	6.21919e+08	5.60811e+08	5.66889e+08	0.647872	-0.0444	unchanged		Sall1	Q9ER74	2.27534e+08	2.19779e+08	2.19595e+08	2.38978e+08	1.93633e+08	1.94557e+08	0.466415	-0.0955	unchanged		Mta2	Q9R190	6.05262e+08	5.97193e+08	5.99876e+08	6.21919e+08	5.60811e+08	5.66889e+08	0.647872	-0.0444	unchanged		Dars1	Q922B2	3.26046e+08	3.19814e+08	2.77366e+08	3.52539e+08	3.16507e+08	3.13535e+08	0.452345	0.0915	unchanged		Psmd11	Q8BG32
Gys1	Q9Z1E4	1.75133e+08	1.91364e+08	2.03904e+08	2.41941e+08	2.30738e+08	1.89994e+08	0.156631	0.211	unchanged		Prc1	Q99K43	2.62952e+08	2.36402e+08	2.24935e+08	2.369e+08	2.16823e+08	2.36225e+08	0.569252	-0.0682	unchanged		Gys1	Q9Z1E4	1.75133e+08	1.91364e+08	2.03904e+08	2.41941e+08	2.30738e+08	1.89994e+08	0.156631	0.211	unchanged		Ncbp1	Q3UYV9	5.94429e+07	4.21539e+07	4.56642e+07	4.86118e+07	4.76068e+07	4.90409e+07	0.97973	-0.00393	unchanged		Hk1	P17710
Khsrp	Q3U0V1	2.71882e+08	2.69658e+08	2.44265e+08	2.53356e+08	2.51315e+08	2.28585e+08	0.359845	-0.0997	unchanged		Upf1	Q9EPU0	1.10912e+08	1.0391e+08	1.25115e+08	1.30562e+08	1.02496e+08	1.03104e+08	0.886586	-0.0212	unchanged		Khsrp	Q3U0V1	2.71882e+08	2.69658e+08	2.44265e+08	2.53356e+08	2.51315e+08	2.28585e+08	0.359845	-0.0997	unchanged		Nap1l1	P28656	2.98759e+08	2.57456e+08	2.33074e+08	2.72721e+08	2.47546e+08	2.4634e+08	0.784893	-0.0361	unchanged		Cluh	Q5SW19
Smc5	Q8CG46	1.11412e+08	1.25895e+08	1.32521e+08	1.09396e+08	1.2139e+08	1.2835e+08	0.73321	-0.0417	unchanged		Hnrnpab	Q99020	6.22367e+09	6.64715e+09	7.31659e+09	5.87163e+09	6.74794e+09	6.44743e+09	0.514605	-0.0816	unchanged		Smc5	Q8CG46	1.11412e+08	1.25895e+08	1.32521e+08	1.09396e+08	1.2139e+08	1.2835e+08	0.73321	-0.0417	unchanged		Ttll12	Q3UDE2	4.45039e+07	3.65822e+07	4.03476e+07	4.39001e+07	4.48833e+07	4.42567e+07	0.258592	0.136	unchanged		Ezr	P26040
Hnrnpd	Q60668	2.21971e+09	2.37742e+09	2.12085e+09	2.05911e+09	1.99391e+09	2.1038e+09	0.233508	-0.125	unchanged		Dnmt3l	Q9CWR8	1.0278e+09	1.0902e+09	9.73752e+08	1.01041e+09	1.12836e+09	1.09029e+09	0.585826	0.0627	unchanged		Hnrnpd	Q60668	2.21971e+09	2.37742e+09	2.12085e+09	2.05911e+09	1.99391e+09	2.1038e+09	0.233508	-0.125	unchanged		Pcnt	P48725	1.96882e+07	2.17908e+07	2.56143e+07	2.21666e+07	2.22235e+07	2.11164e+07	0.840657	-0.0264	unchanged		Nup188	Q6ZQH8
Nup35	Q8R4R6	4.48165e+08	5.00708e+08	3.85621e+08	4.54788e+08	5.03482e+08	4.1059e+08	0.784978	0.0399	unchanged		Wdr33	Q8K4P0	1.50386e+08	1.286e+08	1.45364e+08	2.01803e+08	1.47482e+08	1.4654e+08	0.22663	0.211	unchanged		Nup35	Q8R4R6	4.48165e+08	5.00708e+08	3.85621e+08	4.54788e+08	5.03482e+08	4.1059e+08	0.784978	0.0399	unchanged		Psmc6	P62334	1.66149e+08	1.64866e+08	1.43634e+08	1.54034e+08	1.92515e+08	1.89048e+08	0.242518	0.17	unchanged		Lmna	P48678
Pole	Q9WVF7	5.91848e+07	8.04128e+07	6.76606e+07	5.00252e+07	5.04678e+07	5.30781e+07	0.0200145	-0.422	unchanged		Jmjd1c	Q69ZK6	6.80943e+07	6.31303e+07	8.07044e+07	9.14356e+07	6.27201e+07	6.21629e+07	0.946158	0.0131	unchanged		Pole	Q9WVF7	5.91848e+07	8.04128e+07	6.76606e+07	5.00252e+07	5.04678e+07	5.30781e+07	0.0200145	-0.422	unchanged		Apex1	P28352	8.87872e+07	1.18792e+08	8.83175e+07	1.0777e+08	1.23323e+08	1.30802e+08	0.102403	0.3	unchanged		Nsf	P46460
Gtf3c4	Q8BMQ2	1.49232e+08	1.54683e+08	1.76829e+08	1.68811e+08	1.80458e+08	1.53033e+08	0.605783	0.0639	unchanged		U2af2	P26369	4.16748e+08	3.63772e+08	3.11023e+08	4.37761e+08	4.36703e+08	4.57473e+08	0.0637134	0.297	unchanged		Gtf3c4	Q8BMQ2	1.49232e+08	1.54683e+08	1.76829e+08	1.68811e+08	1.80458e+08	1.53033e+08	0.605783	0.0639	unchanged		Srm	Q64674	1.28384e+08	1.26402e+08	1.20774e+08	1.22205e+08	1.4595e+08	1.38892e+08	0.339741	0.113	unchanged		Dis3	Q9CSH3
Ptbp3	Q8BHD7	2.69056e+08	2.20407e+08	2.19191e+08	2.11581e+08	1.94168e+08	2.04863e+08	0.127867	-0.209	unchanged		Hnrnph2	P70333	8.56018e+08	8.50039e+08	6.6071e+08	7.66007e+08	9.31487e+08	8.40158e+08	0.49643	0.106	unchanged		Ptbp3	Q8BHD7	2.69056e+08	2.20407e+08	2.19191e+08	2.11581e+08	1.94168e+08	2.04863e+08	0.127867	-0.209	unchanged		Sars1	P26638	1.50077e+08	1.4042e+08	1.2382e+08	1.50283e+08	1.30284e+08	1.19585e+08	0.709026	-0.0521	unchanged		Abcf1	Q6P542
Rae1	Q8C570	5.23861e+08	5.90804e+08	4.89492e+08	5.02743e+08	4.82126e+08	4.87805e+08	0.30587	-0.119	unchanged		U2surp	Q6NV83	2.94913e+08	3.22015e+08	3.38836e+08	4.47003e+08	3.24148e+08	3.21149e+08	0.302839	0.177	unchanged		Rae1	Q8C570	5.23861e+08	5.90804e+08	4.89492e+08	5.02743e+08	4.82126e+08	4.87805e+08	0.30587	-0.119	unchanged		Sart3	Q9JLI8	5.54658e+07	5.68751e+07	6.06636e+07	6.10052e+07	5.60695e+07	5.30731e+07	0.815559	-0.0254	unchanged		Ecpas	Q6PDI5
Csnk2a1	Q60737	5.59034e+08	5.54361e+08	5.12555e+08	4.54855e+08	5.1741e+08	5.19673e+08	0.268944	-0.126	unchanged		Ddx31	Q6NZQ2	2.45005e+08	2.34665e+08	2.40111e+08	2.30539e+08	2.23396e+08	2.51927e+08	0.786696	-0.0298	unchanged		Csnk2a1	Q60737	5.59034e+08	5.54361e+08	5.12555e+08	4.54855e+08	5.1741e+08	5.19673e+08	0.268944	-0.126	unchanged		Naa15	Q80UM3	1.22122e+08	9.50192e+07	1.03967e+08	1.22494e+08	1.10686e+08	1.01509e+08	0.659081	0.0634	unchanged		Psmd13	Q9WVJ2
Kif2c	Q922S8	2.40339e+08	2.3586e+08	2.78862e+08	2.73963e+08	2.76837e+08	2.21091e+08	0.840212	0.0284	unchanged		Zmym2	Q9CU65	1.48676e+08	1.33079e+08	1.62931e+08	1.82121e+08	1.37518e+08	1.27127e+08	0.97236	-0.00597	unchanged		Kif2c	Q922S8	2.40339e+08	2.3586e+08	2.78862e+08	2.73963e+08	2.76837e+08	2.21091e+08	0.840212	0.0284	unchanged		Ap2a1	P17426	2.52033e+08	2.40588e+08	1.90779e+08	2.77199e+08	2.27823e+08	2.39761e+08	0.415452	0.129	unchanged		Rcc2	Q8BK67
Smc2	Q8CG48	6.59622e+07	8.07405e+07	7.74105e+07	7.4674e+07	7.76464e+07	7.18927e+07	0.964232	0.0053	unchanged		Rae1	Q8C570	5.5485e+08	5.68344e+08	4.89504e+08	4.68546e+08	5.89254e+08	5.77538e+08	0.911703	0.0156	unchanged		Smc2	Q8CG48	6.59622e+07	8.07405e+07	7.74105e+07	7.4674e+07	7.76464e+07	7.18927e+07	0.964232	0.0053	unchanged		Prmt5	Q8CIG8	7.64819e+07	6.45793e+07	6.11054e+07	6.8677e+07	5.74634e+07	5.54778e+07	0.309416	-0.154	unchanged		Umps	P13439
Rbm39	Q8VH51	1.01061e+09	9.83738e+08	1.01481e+09	1.1626e+09	1.05532e+09	9.04059e+08	0.717697	0.0456	unchanged		Incenp	Q9WU62	4.25887e+08	3.67405e+08	4.17741e+08	4.76862e+08	3.42647e+08	3.69804e+08	0.813806	-0.0378	unchanged		Rbm39	Q8VH51	1.01061e+09	9.83738e+08	1.01481e+09	1.1626e+09	1.05532e+09	9.04059e+08	0.717697	0.0456	unchanged		Naa25	Q8BWZ3	5.45147e+07	5.0287e+07	5.43143e+07	5.49661e+07	4.5504e+07	4.52803e+07	0.307365	-0.132	unchanged		Nudc	O35685
Mphosph10	Q810V0	2.8601e+08	3.60112e+08	4.15122e+08	3.70495e+08	3.44778e+08	3.47436e+08	0.91115	0.0179	unchanged		H2bc7	P10853	1.85201e+10	2.1093e+10	2.13863e+10	2.20334e+10	2.28888e+10	2.42437e+10	0.151263	0.183	unchanged		Mphosph10	Q810V0	2.8601e+08	3.60112e+08	4.15122e+08	3.70495e+08	3.44778e+08	3.47436e+08	0.91115	0.0179	unchanged		Eif2s2	Q99L45	3.1931e+08	3.13709e+08	2.6074e+08	2.93304e+08	2.91408e+08	2.78226e+08	0.712347	-0.0451	unchanged		Adsl	P54822
Nup88	Q8CEC0	2.07345e+08	1.94733e+08	2.5283e+08	2.59768e+08	2.56215e+08	2.05369e+08	0.393326	0.14	unchanged		Snd1	Q78PY7	1.65494e+08	1.09023e+08	1.63309e+08	1.9324e+08	1.61225e+08	1.85889e+08	0.127181	0.325	unchanged		Nup88	Q8CEC0	2.07345e+08	1.94733e+08	2.5283e+08	2.59768e+08	2.56215e+08	2.05369e+08	0.393326	0.14	unchanged		Psmd3	P14685	1.87452e+08	1.7826e+08	1.72164e+08	1.93012e+08	1.66062e+08	1.66878e+08	0.757408	-0.035	unchanged		Rpap1	Q80TE0
Rfc5	Q9D0F6	5.16696e+08	5.36786e+08	4.98714e+08	4.43919e+08	4.4917e+08	4.60952e+08	0.0673219	-0.197	unchanged		Emg1	O35130	6.1296e+08	6.99531e+08	6.30499e+08	5.86675e+08	7.80122e+08	7.03062e+08	0.568972	0.0837	unchanged		Rfc5	Q9D0F6	5.16696e+08	5.36786e+08	4.98714e+08	4.43919e+08	4.4917e+08	4.60952e+08	0.0673219	-0.197	unchanged		Rps3	P62908	1183326557	1.15641e+09	1.1892e+09	1.13317e+09	1.25568e+09	1.27453e+09	0.614506	0.0521	unchanged		Eif3l	Q8QZY1
Srrt	Q99MR6	1.82275e+08	2.36699e+08	2.39847e+08	2.16268e+08	2.20249e+08	2.19669e+08	0.969518	0.00534	unchanged		Ppp2r1a	Q76MZ3	2.64961e+08	2.55303e+08	1.9979e+08	2.33816e+08	2.42933e+08	2.04986e+08	0.643264	-0.0717	unchanged		Srrt	Q99MR6	1.82275e+08	2.36699e+08	2.39847e+08	2.16268e+08	2.20249e+08	2.19669e+08	0.969518	0.00534	unchanged		Nup188	Q6ZQH8	3.64652e+07	3.82939e+07	4.37199e+07	4.04499e+07	3.87295e+07	4.07811e+07	0.848098	0.0218	unchanged		Ywhaz	P63101
Blm	O88700	8.8355e+07	8.56796e+07	9.25384e+07	7.86716e+07	9.83483e+07	7.81361e+07	0.58966	-0.0709	unchanged		Nsun5	Q8K4F6	3.32256e+08	3.59422e+08	3.03907e+08	2.86298e+08	3.05969e+08	3.07857e+08	0.249755	-0.143	unchanged		Blm	O88700	8.8355e+07	8.56796e+07	9.25384e+07	7.86716e+07	9.83483e+07	7.81361e+07	0.58966	-0.0709	unchanged		Pck2	Q8BH04	1.4676e+08	1.36799e+08	1.22031e+08	1.35616e+08	1.15925e+08	1.2419e+08	0.394725	-0.109	unchanged		Rpl7	P14148
Nop53	Q8BK35	2.30232e+08	2.3772e+08	2.28535e+08	2.44556e+08	2.43797e+08	2.40333e+08	0.472488	0.0654	unchanged		Nup35	Q8R4R6	5.52739e+08	5.5646e+08	6.20809e+08	4.75974e+08	5.89959e+08	6.56757e+08	0.913023	-0.0167	unchanged		Nop53	Q8BK35	2.30232e+08	2.3772e+08	2.28535e+08	2.44556e+08	2.43797e+08	2.40333e+08	0.472488	0.0654	unchanged		Epb41l2	O70318	3.38383e+07	3.48433e+07	4.12764e+07	3.84577e+07	3.53801e+07	3.89212e+07	0.742513	0.0406	unchanged		Ruvbl2	Q9WTM5
Ccar2	Q8VDP4	1.00038e+08	1.3388e+08	1.60689e+08	1.49027e+08	1.38626e+08	1.59344e+08	0.316951	0.204	unchanged		Kif23	E9Q5G3	3.27856e+08	2.26217e+08	3.31745e+08	3.42645e+08	2.61008e+08	3.02274e+08	0.81709	0.0453	unchanged		Ccar2	Q8VDP4	1.00038e+08	1.3388e+08	1.60689e+08	1.49027e+08	1.38626e+08	1.59344e+08	0.316951	0.204	unchanged		Sympk	Q80X82	4.6653e+07	4.32525e+07	4.62226e+07	4.37097e+07	4.14664e+07	4.22744e+07	0.351586	-0.0946	unchanged		Psmc6	P62334
Ipo5	Q8BKC5	7.64411e+07	8.3544e+07	1.02335e+08	1.25448e+08	1.287e+08	9.27134e+07	0.0675931	0.399	unchanged		Wdr18	Q4VBE8	5.32012e+08	5.99127e+08	5.66931e+08	4.42871e+08	5.39191e+08	5.01139e+08	0.147522	-0.198	unchanged		Ipo5	Q8BKC5	7.64411e+07	8.3544e+07	1.02335e+08	1.25448e+08	1.287e+08	9.27134e+07	0.0675931	0.399	unchanged		Rpl7a	P12970	8.3452e+08	8.92612e+08	9.1374e+08	8.15626e+08	1.00768e+09	1.00875e+09	0.471072	0.0949	unchanged		Sec31a	Q3UPL0
Ints4	Q8CIM8	1.10915e+08	1.27688e+08	1.30318e+08	1.31498e+08	1.33466e+08	1.07908e+08	0.92713	0.0124	unchanged		Smu1	Q3UKJ7	6.78049e+08	6.6426e+08	6.25969e+08	7.16775e+08	7.49834e+08	8.43876e+08	0.0849908	0.229	unchanged		Ints4	Q8CIM8	1.10915e+08	1.27688e+08	1.30318e+08	1.31498e+08	1.33466e+08	1.07908e+08	0.92713	0.0124	unchanged		Psmc3	O88685	1.42666e+08	1.24804e+08	1.2913e+08	1.33748e+08	1.46354e+08	1.28229e+08	0.711669	0.0422	unchanged		Rpn1	Q91YQ5
Abcf1	Q6P542	1.17439e+08	1.30201e+08	1.42502e+08	1.43802e+08	1.54541e+08	1.44915e+08	0.136418	0.188	unchanged		Orc5	Q9WUV0	5.44871e+08	6.25081e+08	5.34167e+08	4.86892e+08	5.32013e+08	5.55798e+08	0.376654	-0.113	unchanged		Abcf1	Q6P542	1.17439e+08	1.30201e+08	1.42502e+08	1.43802e+08	1.54541e+08	1.44915e+08	0.136418	0.188	unchanged		Eif3e	P60229	2.68257e+08	2.69371e+08	2.40064e+08	2.73749e+08	2.66117e+08	2.76029e+08	0.499072	0.071	unchanged		Niban1	Q3UW53
Wdr12	Q9JJA4	6.33425e+08	5.55041e+08	5.75103e+08	5.76892e+08	4.96914e+08	4.70508e+08	0.152823	-0.195	unchanged		Dnmt3a	O88508	2.3426e+08	1.98063e+08	2.20189e+08	2.67146e+08	1.98547e+08	2.29643e+08	0.578335	0.0846	unchanged		Wdr12	Q9JJA4	6.33425e+08	5.55041e+08	5.75103e+08	5.76892e+08	4.96914e+08	4.70508e+08	0.152823	-0.195	unchanged		Rpl7	P14148	8.94052e+08	9.57596e+08	9.94693e+08	7.97764e+08	9.93163e+08	1.0431e+09	0.9178	-0.0144	unchanged		Plaa	P27612
Hnrnph1	O35737	5.46976e+08	4.28653e+08	4.82185e+08	4.64818e+08	4.34103e+08	3.85959e+08	0.226947	-0.179	unchanged		Pwp2	Q8BU03	4.74086e+08	4.77437e+08	5.76775e+08	6.74732e+08	5.83708e+08	6.93462e+08	0.0322836	0.355	unchanged		Hnrnph1	O35737	5.46976e+08	4.28653e+08	4.82185e+08	4.64818e+08	4.34103e+08	3.85959e+08	0.226947	-0.179	unchanged		Dkc1	Q9ESX5	9.89448e+07	8.06552e+07	7.07302e+07	9.87349e+07	8.33504e+07	8.06568e+07	0.641875	0.0779	unchanged		Kdm5b	Q80Y84
Mta1	Q8K4B0	1.87959e+08	1.76994e+08	2.14452e+08	1.70903e+08	1.67516e+08	1.4316e+08	0.0766277	-0.267	unchanged		Ddx42	Q810A7	2.21856e+08	2.04796e+08	2.48876e+08	3.09501e+08	2.49198e+08	2.7477e+08	0.0587276	0.302	unchanged		Mta1	Q8K4B0	1.87959e+08	1.76994e+08	2.14452e+08	1.70903e+08	1.67516e+08	1.4316e+08	0.0766277	-0.267	unchanged		Supt5h	O55201	5.41479e+07	6.12978e+07	6.53041e+07	6.8122e+07	6.20666e+07	6.38182e+07	0.385425	0.105	unchanged		Pa2g4	P50580
Arid4a	F8VPQ2	4.27795e+07	5.52088e+07	6.00351e+07	5.97948e+07	4.50564e+07	5.74958e+07	0.819466	0.0425	unchanged		Senp1	P59110	1.59517e+08	1.36769e+08	1.33723e+08	1.5257e+08	1.38438e+08	1.37154e+08	0.978303	-0.0034	unchanged		Arid4a	F8VPQ2	4.27795e+07	5.52088e+07	6.00351e+07	5.97948e+07	4.50564e+07	5.74958e+07	0.819466	0.0425	unchanged		Bop1	P97452	7.82384e+07	6.5416e+07	7.29327e+07	7.62912e+07	6.84681e+07	7.19982e+07	0.975385	0.00361	unchanged		Oat	P29758
Wdr75	Q3U821	1.00581e+08	1.30728e+08	1.33856e+08	1.48496e+08	1.40669e+08	1.80754e+08	0.063699	0.367	unchanged		Pcbp1	P60335	5.58226e+08	5.73811e+08	5.44553e+08	4.89289e+08	6.16817e+08	5.97792e+08	0.90165	0.0162	unchanged		Wdr75	Q3U821	1.00581e+08	1.30728e+08	1.33856e+08	1.48496e+08	1.40669e+08	1.80754e+08	0.063699	0.367	unchanged		Kif5b	Q61768	7.29192e+07	6.619e+07	6.76586e+07	6.96417e+07	6.74047e+07	6.18693e+07	0.601913	-0.0564	unchanged		Ints1	Q6P4S8
Tmem43	Q9DBS1	1.97156e+08	1.79918e+08	1.61801e+08	1.61806e+08	1.72799e+08	1.78756e+08	0.575562	-0.0665	unchanged		Phf20	Q8BLG0	9.77037e+07	9.245e+07	1.09618e+08	1.29325e+08	8.67849e+07	8.59144e+07	0.946815	-0.0127	unchanged		Tmem43	Q9DBS1	1.97156e+08	1.79918e+08	1.61801e+08	1.61806e+08	1.72799e+08	1.78756e+08	0.575562	-0.0665	unchanged		Pa2g4	P50580	3.6779e+08	3.56793e+08	2.95795e+08	3.67015e+08	3.98448e+08	4.08587e+08	0.141622	0.207	unchanged		Yars1	Q91WQ3
Tfip11	Q9ERA6	9.81867e+07	1.18792e+08	1.24365e+08	1.14026e+08	1.20308e+08	9.30369e+07	0.69572	-0.0616	unchanged		Eef2	P58252	1.53627e+08	1.45711e+08	1.71171e+08	1.76576e+08	1.12185e+08	1.2532e+08	0.296376	-0.209	unchanged		Tfip11	Q9ERA6	9.81867e+07	1.18792e+08	1.24365e+08	1.14026e+08	1.20308e+08	9.30369e+07	0.69572	-0.0616	unchanged		Prrc2c	Q3TLH4	3.48637e+07	3.61969e+07	4.72187e+07	4.5215e+07	5.26202e+07	3.45129e+07	0.467302	0.154	unchanged		Wdr3	Q8BHB4
Cbx1	P83917	2.09788e+09	1.64727e+09	1.39692e+09	1.71897e+09	2.14621e+09	1.75965e+09	0.460853	0.142	unchanged		Wdr75	Q3U821	1.52392e+08	1.63502e+08	1.96881e+08	2.68164e+08	1.82993e+08	1.72739e+08	0.224286	0.263	unchanged		Cbx1	P83917	2.09788e+09	1.64727e+09	1.39692e+09	1.71897e+09	2.14621e+09	1.75965e+09	0.460853	0.142	unchanged		Mtor	Q9JLN9	2.4459e+07	2.42377e+07	2.30167e+07	2.2408e+07	2.30534e+07	2.3044e+07	0.498826	-0.0656	unchanged		Gsr	P47791
Srbd1	Q497V5	1.5325e+08	1.91737e+08	2.04513e+08	1.83394e+08	1.91315e+08	1.68768e+08	0.960942	-0.00709	unchanged		Racgap1	Q9WVM1	4.13554e+08	4.47915e+08	4.61004e+08	4.07786e+08	4.44285e+08	4.47159e+08	0.822519	-0.0253	unchanged		Srbd1	Q497V5	1.5325e+08	1.91737e+08	2.04513e+08	1.83394e+08	1.91315e+08	1.68768e+08	0.960942	-0.00709	unchanged		Rpl5	P47962	5.50962e+08	5.37167e+08	5.22847e+08	5.32498e+08	6.04301e+08	6.3372e+08	0.262259	0.133	unchanged		Dars1	Q922B2
Thoc1	Q8R3N6	1.5596e+08	1.6011e+08	1.77239e+08	1.70637e+08	1.81614e+08	1.54241e+08	0.748788	0.037	unchanged		Ep400	Q8CHI8	95730566	9.87667e+07	1.12695e+08	2.18721e+07	2.2024e+07	2.31376e+07	2.32868e-07	-2.19	down		Thoc1	Q8R3N6	1.5596e+08	1.6011e+08	1.77239e+08	1.70637e+08	1.81614e+08	1.54241e+08	0.748788	0.037	unchanged		Igf2bp1	O88477	4.77011e+08	4.49112e+08	4.23731e+08	4.59761e+08	4.10809e+08	4.27178e+08	0.603412	-0.0567	unchanged		Rpl5	P47962
Esf1	Q3V1V3	1.55199e+08	2.03267e+08	2.20866e+08	2.0786e+08	1.97642e+08	2.0903e+08	0.531048	0.101	unchanged		Rfc2	Q9WUK4	3.44082e+08	3.84888e+08	3.6108e+08	2.91858e+08	3.68482e+08	3.4785e+08	0.389869	-0.118	unchanged		Esf1	Q3V1V3	1.55199e+08	2.03267e+08	2.20866e+08	2.0786e+08	1.97642e+08	2.0903e+08	0.531048	0.101	unchanged		Ddx3y	Q62095	7.08039e+06	5.56033e+06	6.04538e+06	6.51359e+06	4.44373e+06	5.3763e+06	0.283514	-0.204	unchanged		Pitrm1	Q8K411
Ssb	P32067	3.79643e+08	3.81294e+08	3.37046e+08	3.4889e+08	3.48049e+08	3.49861e+08	0.515049	-0.0665	unchanged		Rbm10	Q99KG3	2.24631e+08	1.926e+08	2.17724e+08	2.8571e+08	2.27777e+08	2.45407e+08	0.0955148	0.254	unchanged		Ssb	P32067	3.79643e+08	3.81294e+08	3.37046e+08	3.4889e+08	3.48049e+08	3.49861e+08	0.515049	-0.0665	unchanged		Mthfd2	P18155	6.71848e+07	7.54967e+07	7.29862e+07	7.15143e+07	7.87392e+07	8.76515e+07	0.283097	0.138	unchanged		Glud1	P26443
Puf60	Q3UEB3	2.55217e+08	2.49492e+08	2.54316e+08	2.63957e+08	2.41875e+08	2.46155e+08	0.877934	-0.0144	unchanged		Nup54	Q8BTS4	3.77327e+08	4.00147e+08	3.74441e+08	3.71245e+08	3.67453e+08	3.76315e+08	0.65853	-0.0464	unchanged		Puf60	Q3UEB3	2.55217e+08	2.49492e+08	2.54316e+08	2.63957e+08	2.41875e+08	2.46155e+08	0.877934	-0.0144	unchanged		Alpl	P09242	1.29891e+08	9.82756e+07	1.11062e+08	1.37229e+08	1.26522e+08	1.20345e+08	0.214443	0.187	unchanged		Ruvbl1	P60122
Rnf17	Q99MV7	6.86099e+07	8.39379e+07	8.73339e+07	8.33328e+07	8.74208e+07	8.39115e+07	0.471578	0.0938	unchanged		Ahdc1	Q6PAL7	9.17741e+07	9.25832e+07	1.04427e+08	1.12892e+08	8.8569e+07	7.60276e+07	0.66606	-0.0744	unchanged		Rnf17	Q99MV7	6.86099e+07	8.39379e+07	8.73339e+07	8.33328e+07	8.74208e+07	8.39115e+07	0.471578	0.0938	unchanged		Rad50	P70388	4.3116e+07	4.75302e+07	4.92772e+07	4.68008e+07	4.28412e+07	4.48069e+07	0.605816	-0.0562	unchanged		Nat10	Q8K224
Pcbp1	P60335	5.23976e+08	5.15271e+08	4.73191e+08	4.8112e+08	4.90178e+08	4.54487e+08	0.409885	-0.0844	unchanged		Rpl5	P47962	1.18939e+09	1.3162e+09	1.05231e+09	1.07499e+09	1.33882e+09	1.2992e+09	0.680134	0.0609	unchanged		Pcbp1	P60335	5.23976e+08	5.15271e+08	4.73191e+08	4.8112e+08	4.90178e+08	4.54487e+08	0.409885	-0.0844	unchanged		Rpn1	Q91YQ5	2.2784e+08	2.09422e+08	2.06214e+08	2.15534e+08	1.93742e+08	1.88634e+08	0.349778	-0.107	unchanged		Aldh2	P47738
Lyar	Q08288	1.69262e+08	1.62357e+08	1.60817e+08	1.33719e+08	1.34447e+08	1.32997e+08	0.0135087	-0.295	unchanged		Eif4a1	P60843	3.95022e+08	4.28352e+08	4.25872e+08	3.53893e+08	3.96929e+08	3.72489e+08	0.196721	-0.154	unchanged		Lyar	Q08288	1.69262e+08	1.62357e+08	1.60817e+08	1.33719e+08	1.34447e+08	1.32997e+08	0.0135087	-0.295	unchanged		Ola1	Q9CZ30	9.01822e+07	8.94423e+07	7.28863e+07	8.48991e+07	9.34378e+07	9.26206e+07	0.419067	0.107	unchanged		Rpl7a	P12970
H3c2	P84228	7.93591e+08	6.10099e+08	1.12368e+09	5.22434e+08	7.33342e+08	1.54019e+09	0.931177	0.0391	unchanged		Dcaf13	Q6PAC3	6.10425e+08	5.93244e+08	5.94149e+08	5.68857e+08	6.55324e+08	6.52756e+08	0.608682	0.0592	unchanged		H3c2	P84228	7.93591e+08	6.10099e+08	1.12368e+09	5.22434e+08	7.33342e+08	1.54019e+09	0.931177	0.0391	unchanged		Pcbp1	P60335	4.95048e+08	4.48677e+08	3.6541e+08	4.47511e+08	5.48584e+08	5.56649e+08	0.160353	0.251	unchanged		Eif2s2	Q99L45
Stag2	O35638	3.8142e+07	5.07093e+07	6.22991e+07	5.56153e+07	5.57988e+07	5.38033e+07	0.431976	0.157	unchanged		Tfip11	Q9ERA6	1.13761e+08	1.05791e+08	1.05226e+08	1.45793e+08	1.22493e+08	1.42367e+08	0.0244638	0.335	unchanged		Stag2	O35638	3.8142e+07	5.07093e+07	6.22991e+07	5.56153e+07	5.57988e+07	5.38033e+07	0.431976	0.157	unchanged		Prdx1	P35700	1290662452	1.61568e+09	1.57223e+09	1.4143e+09	1.6643e+09	1.66157e+09	0.55153	0.0848	unchanged		Pck2	Q8BH04
Ruvbl2	Q9WTM5	1.61208e+09	1.68319e+09	1.47593e+09	9.76244e+08	1.0105e+09	1.03255e+09	0.000467379	-0.658	unchanged		Rad50	P70388	1.35264e+08	1.25871e+08	1.49957e+08	1.60663e+08	1.26269e+08	1.13165e+08	0.757194	-0.0511	unchanged		Ruvbl2	Q9WTM5	1.61208e+09	1.68319e+09	1.47593e+09	9.76244e+08	1.0105e+09	1.03255e+09	0.000467379	-0.658	unchanged		Wdr3	Q8BHB4	4.79525e+07	4.53361e+07	4.50802e+07	5.08607e+07	4.53001e+07	4.41987e+07	0.86449	0.0184	unchanged		Naa25	Q8BWZ3
Dnmt3l	Q9CWR8	8.30419e+08	8.40557e+08	8.3389e+08	7.54594e+08	7.31265e+08	7.20277e+08	0.0749462	-0.183	unchanged		Riox1	Q9JJF3	2.54859e+08	2.42339e+08	2.75474e+08	3.20281e+08	2.61112e+08	2.65002e+08	0.352436	0.127	unchanged		Dnmt3l	Q9CWR8	8.30419e+08	8.40557e+08	8.3389e+08	7.54594e+08	7.31265e+08	7.20277e+08	0.0749462	-0.183	unchanged		Acin1	Q9JIX8	5.61445e+07	5.13689e+07	5.39673e+07	6.10306e+07	6.10545e+07	5.73501e+07	0.161027	0.152	unchanged		Top1	Q04750
Cdca2	Q14B71	5.09969e+07	6.96332e+07	8.1733e+07	7.43601e+07	7.53626e+07	7.69351e+07	0.336434	0.19	unchanged		Gtf3c4	Q8BMQ2	2.24715e+08	1.86722e+08	2.0205e+08	2.32188e+08	2.03041e+08	2.24826e+08	0.40776	0.107	unchanged		Cdca2	Q14B71	5.09969e+07	6.96332e+07	8.1733e+07	7.43601e+07	7.53626e+07	7.69351e+07	0.336434	0.19	unchanged		Pfkl	P12382	7.76478e+07	7.29631e+07	6.85529e+07	7.71432e+07	7.20834e+07	7.05177e+07	0.965338	0.00462	unchanged		Sars1	P26638
Morf4l1	P60762	1.40717e+08	1.85675e+08	1.62143e+08	1.09878e+08	9.67236e+07	1.05465e+08	0.00283109	-0.639	unchanged		Smarcd2	Q99JR8	1.04945e+08	9.48549e+07	8.35602e+07	9.39616e+07	1.01136e+08	9.13713e+07	0.874027	0.0206	unchanged		Morf4l1	P60762	1.40717e+08	1.85675e+08	1.62143e+08	1.09878e+08	9.67236e+07	1.05465e+08	0.00283109	-0.639	unchanged		Eif2s1	Q6ZWX6	1.8793e+08	1.91837e+08	1.7316e+08	1.80049e+08	1.96871e+08	2.17778e+08	0.404038	0.102	unchanged		Cops4	O88544
Rps6	P62754	8.86901e+08	9.64967e+08	8.2076e+08	1.01998e+09	8.373e+08	8.1318e+08	0.967776	-0.00547	unchanged		Kdm3b	Q6ZPY7	5.38702e+07	5.09475e+07	6.45159e+07	6.96547e+07	5.009e+07	4.29826e+07	0.69982	-0.0799	unchanged		Rps6	P62754	8.86901e+08	9.64967e+08	8.2076e+08	1.01998e+09	8.373e+08	8.1318e+08	0.967776	-0.00547	unchanged		Ctps1	P70698	9.67454e+07	8.18146e+07	8.58742e+07	9.79537e+07	8.42524e+07	8.23051e+07	0.99796	-0.000325	unchanged		Utp14a	Q640M1
Snw1	Q9CSN1	2.56875e+08	2.79127e+08	2.67502e+08	2.68954e+08	2.66022e+08	2.78684e+08	0.842508	0.0187	unchanged		Ercc3	P49135	1.2409e+08	1.00813e+08	1.26146e+08	1.82095e+08	1.20271e+08	1.4466e+08	0.106123	0.335	unchanged		Snw1	Q9CSN1	2.56875e+08	2.79127e+08	2.67502e+08	2.68954e+08	2.66022e+08	2.78684e+08	0.842508	0.0187	unchanged		Wapl	Q65Z40	3.25309e+07	3.33814e+07	3.6146e+07	3.62544e+07	3.2967e+07	3.41256e+07	0.860269	0.0184	unchanged		Psmc3	O88685
Pnkp	Q9JLV6	2.15228e+08	2.11521e+08	2.261e+08	2.35353e+08	2.08894e+08	2.22272e+08	0.774327	0.0288	unchanged		Puf60	Q3UEB3	2.08038e+08	2.2059e+08	1.72511e+08	2.69569e+08	2.8461e+08	2.73869e+08	0.00788166	0.469	unchanged		Pnkp	Q9JLV6	2.15228e+08	2.11521e+08	2.261e+08	2.35353e+08	2.08894e+08	2.22272e+08	0.774327	0.0288	unchanged		Hyou1	Q9JKR6	7.87173e+07	7.73775e+07	8.41177e+07	8.32648e+07	7.57165e+07	8.0343e+07	0.957029	-0.00551	unchanged		Tnpo3	Q6P2B1
Actl6a	Q9Z2N8	9.89433e+08	9.68541e+08	9.11173e+08	6.46038e+08	6.57791e+08	6.47539e+08	0.000730994	-0.555	unchanged		Srrt	Q99MR6	2.90711e+08	2.26214e+08	3.00998e+08	3.87391e+08	2.71547e+08	2.87399e+08	0.302258	0.204	unchanged		Actl6a	Q9Z2N8	9.89433e+08	9.68541e+08	9.11173e+08	6.46038e+08	6.57791e+08	6.47539e+08	0.000730994	-0.555	unchanged		Herc4	Q6PAV2	3.52613e+07	3.32775e+07	3.69182e+07	3.48923e+07	3.16746e+07	3.07336e+07	0.303258	-0.117	unchanged		Dkc1	Q9ESX5
Sun2	Q8BJS4	7.36487e+07	7.55656e+07	8.09133e+07	7.81708e+07	8.39244e+07	7.15669e+07	0.854465	0.0201	unchanged		Nup43	P59235	3.82672e+08	3.76349e+08	3.80109e+08	3.19018e+08	4.24798e+08	4.72152e+08	0.654527	0.075	unchanged		Sun2	Q8BJS4	7.36487e+07	7.55656e+07	8.09133e+07	7.81708e+07	8.39244e+07	7.15669e+07	0.854465	0.0201	unchanged		Ywhaz	P63101	3.09705e+08	3.80071e+08	3.98354e+08	3.07116e+08	4.34649e+08	4.46067e+08	0.558764	0.115	unchanged		Ttll12	Q3UDE2
Jmjd1c	Q69ZK6	5.20378e+07	6.87075e+07	7.38138e+07	6.25246e+07	6.25661e+07	6.32148e+07	0.841717	-0.0313	unchanged		Hdac2	P70288	1.54126e+08	1.43306e+08	1.25347e+08	1.42943e+08	1.46136e+08	1.40239e+08	0.825206	0.0272	unchanged		Jmjd1c	Q69ZK6	5.20378e+07	6.87075e+07	7.38138e+07	6.25246e+07	6.25661e+07	6.32148e+07	0.841717	-0.0313	unchanged		Atp6v1a	P50516	9.71803e+07	9.22304e+07	8.53489e+07	1.02423e+08	9.19403e+07	8.73631e+07	0.764911	0.035	unchanged		Dhx29	Q6PGC1
Utp18	Q5SSI6	5.75359e+08	4.98736e+08	6.33564e+08	6.17926e+08	5.8272e+08	4.32027e+08	0.681757	-0.075	unchanged		Usp39	Q3TIX9	2.38462e+08	2.33224e+08	1.93699e+08	2.86746e+08	2.60546e+08	2.48479e+08	0.082884	0.262	unchanged		Utp18	Q5SSI6	5.75359e+08	4.98736e+08	6.33564e+08	6.17926e+08	5.8272e+08	4.32027e+08	0.681757	-0.075	unchanged		Eif3l	Q8QZY1	2.97625e+08	2.67335e+08	2.69506e+08	3.10115e+08	2.59769e+08	2.59475e+08	0.920475	-0.0123	unchanged		Cobl	Q5NBX1
Ddx46	Q569Z5	1.6525e+08	1.89315e+08	1.9766e+08	1.74609e+08	1.90169e+08	1.72552e+08	0.751886	-0.0367	unchanged		Prpf4	Q9DAW6	2.96609e+08	2.81218e+08	2.49381e+08	2.99443e+08	3.10677e+08	2.79976e+08	0.387032	0.108	unchanged		Ddx46	Q569Z5	1.6525e+08	1.89315e+08	1.9766e+08	1.74609e+08	1.90169e+08	1.72552e+08	0.751886	-0.0367	unchanged		Usp15	Q8R5H1	4.2015e+07	4.25176e+07	4.19786e+07	4.18157e+07	4.0079e+07	3.89972e+07	0.495225	-0.0661	unchanged		Pdcd6ip	Q9WU78
Hnrnpdl	Q9Z130	4.28169e+08	5.70302e+08	4.26492e+08	4.50296e+08	3.51499e+08	3.70104e+08	0.144739	-0.277	unchanged		Sun2	Q8BJS4	1.02136e+08	8.26238e+07	9.33134e+07	9.09845e+07	7.84257e+07	9.00566e+07	0.474171	-0.0978	unchanged		Hnrnpdl	Q9Z130	4.28169e+08	5.70302e+08	4.26492e+08	4.50296e+08	3.51499e+08	3.70104e+08	0.144739	-0.277	unchanged		Aldh2	P47738	177121527	1.72079e+08	1.49593e+08	1.68623e+08	1.61411e+08	1.60351e+08	0.851903	-0.021	unchanged		Nup107	Q8BH74
Ctcf	Q61164	1.21857e+08	2.48411e+08	2.57454e+08	2.51242e+08	2.73461e+08	2.46045e+08	0.258237	0.372	unchanged		Esf1	Q3V1V3	2.52035e+08	2.19212e+08	2.81671e+08	2.99994e+08	2.09992e+08	2.21936e+08	0.775792	-0.0515	unchanged		Ctcf	Q61164	1.21857e+08	2.48411e+08	2.57454e+08	2.51242e+08	2.73461e+08	2.46045e+08	0.258237	0.372	unchanged		Nomo1	Q6GQT9	3.35315e+07	3.43131e+07	3.57246e+07	3.22304e+07	3.19468e+07	3.04362e+07	0.207975	-0.13	unchanged		Cul1	Q9WTX6
Mtf2	Q02395	5.94663e+08	4.53395e+08	5.48082e+08	5.01778e+08	5.08675e+08	5.11889e+08	0.654882	-0.0592	unchanged		Rps4x	P62702	2.08668e+09	2.52682e+09	1.84132e+09	1.86364e+09	2.4155e+09	2.23651e+09	0.917603	0.0175	unchanged		Mtf2	Q02395	5.94663e+08	4.53395e+08	5.48082e+08	5.01778e+08	5.08675e+08	5.11889e+08	0.654882	-0.0592	unchanged		Gnl3	Q8CI11	8.36977e+07	7.2497e+07	7.24071e+07	8.27273e+07	7.80328e+07	7.72188e+07	0.589696	0.0607	unchanged		Kif11	Q6P9P6
Senp1	P59110	1.26502e+08	1.26524e+08	1.33799e+08	1.41872e+08	1.35025e+08	1.29264e+08	0.477264	0.0698	unchanged		Atad5	Q4QY64	7.23803e+07	7.62411e+07	8.79781e+07	9.34414e+07	7.55344e+07	7.02902e+07	0.946293	0.0104	unchanged		Senp1	P59110	1.26502e+08	1.26524e+08	1.33799e+08	1.41872e+08	1.35025e+08	1.29264e+08	0.477264	0.0698	unchanged		Hnrnpf	Q9Z2X1	4.11818e+08	4.40235e+08	3.73229e+08	4.13523e+08	4.47297e+08	4.6426e+08	0.340064	0.115	unchanged		Eif3e	P60229
Ybx1	P62960	1.57796e+08	1.52308e+08	1.24532e+08	1.33173e+08	1.30331e+08	1.49311e+08	0.612777	-0.0693	unchanged		Senp3	Q9EP97	4.9867e+08	5.14803e+08	4.95433e+08	4.38489e+08	4.56425e+08	4.55727e+08	0.152094	-0.16	unchanged		Ybx1	P62960	1.57796e+08	1.52308e+08	1.24532e+08	1.33173e+08	1.30331e+08	1.49311e+08	0.612777	-0.0693	unchanged		NARS1	Q8BP47	369876959	3.46225e+08	3.26187e+08	3.87687e+08	3.2704e+08	3.05689e+08	0.785567	-0.036	unchanged		Tex10	Q3URQ0
Wdr18	Q4VBE8	3.13156e+08	2.93568e+08	2.90668e+08	2.68104e+08	2.55675e+08	2.61525e+08	0.0753781	-0.192	unchanged		Chd7	A2AJK6	8.83148e+07	8.43354e+07	1.02175e+08	1.01195e+08	7.31225e+07	8.22887e+07	0.512423	-0.107	unchanged		Wdr18	Q4VBE8	3.13156e+08	2.93568e+08	2.90668e+08	2.68104e+08	2.55675e+08	2.61525e+08	0.0753781	-0.192	unchanged		Myof	Q69ZN7	2.19452e+07	2.45893e+07	2.44656e+07	2.10129e+07	1.94687e+07	2.21485e+07	0.138934	-0.181	unchanged		Ddx18	Q8K363
Cecr2	E9Q2Z1	7.9955e+07	9.27199e+07	8.89515e+07	7.96595e+07	9.63137e+07	9.36844e+07	0.742094	0.0414	unchanged		Nip7	Q9CXK8	5.58516e+08	6.38996e+08	5.40672e+08	5.75872e+08	6.93001e+08	6.05759e+08	0.423122	0.108	unchanged		Cecr2	E9Q2Z1	7.9955e+07	9.27199e+07	8.89515e+07	7.96595e+07	9.63137e+07	9.36844e+07	0.742094	0.0414	unchanged		Cobl	Q5NBX1	3.05877e+07	3.36264e+07	3.65815e+07	3.06924e+07	2.9727e+07	2.96039e+07	0.184693	-0.159	unchanged		Prrc2c	Q3TLH4
Tcerg1	Q8CGF7	2.01459e+08	2.37783e+08	2.35671e+08	2.26848e+08	2.17376e+08	2.17789e+08	0.828343	-0.024	unchanged		Fus	P56959	1.1432e+09	9.67545e+08	9.38013e+08	1.38111e+09	1.35736e+09	1.33696e+09	0.00901021	0.424	unchanged		Tcerg1	Q8CGF7	2.01459e+08	2.37783e+08	2.35671e+08	2.26848e+08	2.17376e+08	2.17789e+08	0.828343	-0.024	unchanged		Fh	P97807	111323378	1.13259e+08	1.11174e+08	1.11544e+08	1.13718e+08	1.33814e+08	0.435317	0.092	unchanged		Eif2s1	Q6ZWX6
Raly	Q64012	1.94229e+09	2.24438e+09	1.89933e+09	2.05224e+09	1.92796e+09	1.97171e+09	0.796064	-0.0286	unchanged		Gtf2i	Q9ESZ8	2.12217e+08	2.01149e+08	2.37966e+08	2.53002e+08	2.21368e+08	2.22958e+08	0.439429	0.0993	unchanged		Raly	Q64012	1.94229e+09	2.24438e+09	1.89933e+09	2.05224e+09	1.92796e+09	1.97171e+09	0.796064	-0.0286	unchanged		Vps35	Q9EQH3	1.33367e+08	1.05462e+08	1.19249e+08	1.24881e+08	1.20764e+08	1.14546e+08	0.910327	0.0142	unchanged		Arhgef1	Q61210
Irf2bpl	Q8K3X4	7.59685e+07	7.21802e+07	9.21408e+07	1.00543e+08	8.82886e+07	6.68537e+07	0.690371	0.0774	unchanged		Rack1	P68040	8.51111e+08	9.53398e+08	5.25393e+08	8.02097e+08	1.03911e+09	8.2185e+08	0.371459	0.228	unchanged		Irf2bpl	Q8K3X4	7.59685e+07	7.21802e+07	9.21408e+07	1.00543e+08	8.82886e+07	6.68537e+07	0.690371	0.0774	unchanged		Ahsa1	Q8BK64	1.56711e+08	1.5616e+08	1.49237e+08	1.42413e+08	1.5936e+08	1.77084e+08	0.703146	0.046	unchanged		Sympk	Q80X82
Ddx31	Q6NZQ2	2.28856e+08	1.97906e+08	2.21708e+08	1.84216e+08	2.18956e+08	1.88736e+08	0.297397	-0.133	unchanged		Cad	B2RQC6	7.1136e+07	6.91827e+07	8.15972e+07	6.018e+07	6.4477e+07	6.10462e+07	0.0622167	-0.254	unchanged		Ddx31	Q6NZQ2	2.28856e+08	1.97906e+08	2.21708e+08	1.84216e+08	2.18956e+08	1.88736e+08	0.297397	-0.133	unchanged		Pcm1	Q9R0L6	2.47005e+07	2.58568e+07	2.93969e+07	2.72175e+07	3.1498e+07	2.90272e+07	0.288938	0.135	unchanged		Epb41l2	O70318
Incenp	Q9WU62	1.82103e+08	2.294e+08	2.17821e+08	2.25435e+08	1.88461e+08	1.91877e+08	0.707935	-0.0529	unchanged		Ddx49	Q4FZF3	2.65685e+08	2.87126e+08	2.65748e+08	2.34002e+08	2.95876e+08	2.72751e+08	0.79466	-0.0341	unchanged		Incenp	Q9WU62	1.82103e+08	2.294e+08	2.17821e+08	2.25435e+08	1.88461e+08	1.91877e+08	0.707935	-0.0529	unchanged		Ruvbl2	Q9WTM5	2.63337e+08	2.66404e+08	2.34791e+08	2.63163e+08	2.49255e+08	2.56449e+08	0.923474	0.0101	unchanged		Abcf2	Q99LE6
Ercc3	P49135	9.36617e+07	1.05023e+08	1.16359e+08	1.00748e+08	1.10561e+08	8.77077e+07	0.596081	-0.0762	unchanged		Ctcf	Q61164	1.8792e+08	1.29415e+08	2.59016e+08	3.65591e+08	1.50863e+08	1.72081e+08	0.622921	0.197	unchanged		Ercc3	P49135	9.36617e+07	1.05023e+08	1.16359e+08	1.00748e+08	1.10561e+08	8.77077e+07	0.596081	-0.0762	unchanged		Rangap1	P46061	9.66128e+07	8.6463e+07	8.21226e+07	8.81219e+07	7.93626e+07	7.97511e+07	0.403017	-0.0995	unchanged		Dock7	Q8R1A4
Znf281	Q99LI5	5.195e+07	6.27287e+07	5.11153e+07	6.41805e+07	5.67752e+07	5.98748e+07	0.324063	0.13	unchanged		Snw1	Q9CSN1	3.18576e+08	3.29091e+08	3.29347e+08	3.10143e+08	3.45074e+08	3.27193e+08	0.950047	0.00675	unchanged		Znf281	Q99LI5	5.195e+07	6.27287e+07	5.11153e+07	6.41805e+07	5.67752e+07	5.98748e+07	0.324063	0.13	unchanged		Elac2	Q80Y81	6.65108e+07	5.90676e+07	6.16127e+07	6.49964e+07	5.8707e+07	6.07089e+07	0.843501	-0.0211	unchanged		Afdn	Q9QZQ1
Csnk2a2	O54833	2.25165e+08	2.49202e+08	2.15629e+08	2.10791e+08	2.07922e+08	2.21797e+08	0.334227	-0.105	unchanged		Macroh2a2	Q8CCK0	1.96872e+08	2.10152e+08	1.97296e+08	1.75862e+08	2.12135e+08	2.0458e+08	0.792486	-0.0323	unchanged		Csnk2a2	O54833	2.25165e+08	2.49202e+08	2.15629e+08	2.10791e+08	2.07922e+08	2.21797e+08	0.334227	-0.105	unchanged		Sec31a	Q3UPL0	7.72787e+07	7.7851e+07	7.78237e+07	8.46566e+07	7.28295e+07	7.21566e+07	0.824632	-0.0246	unchanged		Sall4	Q8BX22
Rps3a	P97351	1.60111e+09	1.54099e+09	1.46927e+09	1.7147e+09	1.67075e+09	1.7066e+09	0.157582	0.144	unchanged		Pcbp2	Q61990	7.35702e+08	8.06919e+08	6.73115e+08	5.71795e+08	7.23394e+08	7.63507e+08	0.471321	-0.113	unchanged		Rps3a	P97351	1.60111e+09	1.54099e+09	1.46927e+09	1.7147e+09	1.67075e+09	1.7066e+09	0.157582	0.144	unchanged		Nckap1	P28660	4.83412e+07	4.05151e+07	4.17042e+07	4.51338e+07	4.33681e+07	4.22371e+07	0.959651	0.00581	unchanged		Dctn1	O08788
Tjp2	Q9Z0U1	6.77064e+07	7.87124e+07	7.05197e+07	8.49597e+07	8.45733e+07	9.53793e+07	0.0375151	0.289	unchanged		Ptbp3	Q8BHD7	2.35498e+08	2.48401e+08	2.04881e+08	2.24476e+08	2.49127e+08	2.28567e+08	0.80552	0.031	unchanged		Tjp2	Q9Z0U1	6.77064e+07	7.87124e+07	7.05197e+07	8.49597e+07	8.45733e+07	9.53793e+07	0.0375151	0.289	unchanged		Nop14	Q8R3N1	4.43819e+07	4.76327e+07	4.62782e+07	4.45984e+07	4.37224e+07	4.87269e+07	0.891503	-0.0141	unchanged		Ssb	P32067
Nip7	Q9CXK8	5.99072e+08	2.88125e+08	3.25541e+08	3.92899e+08	4.21025e+08	5.10587e+08	0.526493	0.196	unchanged		Lbr	Q3U9G9	3.33774e+08	3.61619e+08	3.613e+08	3.85514e+08	3.65666e+08	3.34034e+08	0.750364	0.0369	unchanged		Nip7	Q9CXK8	5.99072e+08	2.88125e+08	3.25541e+08	3.92899e+08	4.21025e+08	5.10587e+08	0.526493	0.196	unchanged		Yars1	Q91WQ3	1.51073e+08	1.53974e+08	1.38499e+08	1.65129e+08	1.44069e+08	1.40884e+08	0.869842	0.019	unchanged		Wapl	Q65Z40
Elp1	Q7TT37	6.60161e+07	8.75858e+07	9.28069e+07	8.60668e+07	8.9574e+07	9.1169e+07	0.419805	0.13	unchanged		Tcof1	O08784	7.1597e+08	7.5924e+08	8.70936e+08	1.08489e+09	7.06264e+08	7.47716e+08	0.638673	0.0917	unchanged		Elp1	Q7TT37	6.60161e+07	8.75858e+07	9.28069e+07	8.60668e+07	8.9574e+07	9.1169e+07	0.419805	0.13	unchanged		Fscn1	Q61553	2.66265e+08	2.54359e+08	2.05879e+08	2.82371e+08	2.40597e+08	2.27929e+08	0.741935	0.0504	unchanged		Sae1	Q9R1T2
Kdm2b	Q6P1G2	1.49365e+08	1.65348e+08	1.77323e+08	1.74593e+08	1.67757e+08	1.21858e+08	0.577999	-0.0984	unchanged		Gatad2a	Q8CHY6	4.77542e+08	4.5846e+08	4.85942e+08	4.93186e+08	4.75566e+08	4.95247e+08	0.686702	0.0422	unchanged		Kdm2b	Q6P1G2	1.49365e+08	1.65348e+08	1.77323e+08	1.74593e+08	1.67757e+08	1.21858e+08	0.577999	-0.0984	unchanged		L1td1	Q587J6	236969732	1.96178e+08	2.43946e+08	2.33969e+08	2.10054e+08	2.14775e+08	0.789439	-0.0345	unchanged		Mtor	Q9JLN9
Fus	P56959	9.56834e+08	9.53813e+08	9.06876e+08	9.9342e+08	1.03411e+09	1.07727e+09	0.173103	0.14	unchanged		Znf281	Q99LI5	8.86051e+07	6.69101e+07	8.12332e+07	8.34054e+07	7.84953e+07	7.28406e+07	0.973919	-0.00473	unchanged		Fus	P56959	9.56834e+08	9.53813e+08	9.06876e+08	9.9342e+08	1.03411e+09	1.07727e+09	0.173103	0.14	unchanged		Cops4	O88544	7.11658e+07	7.47216e+07	6.42172e+07	7.33954e+07	7.94193e+07	7.99379e+07	0.208588	0.149	unchanged		Jup	Q02257
Pold1	P52431	5.74558e+07	7.30287e+07	7.71993e+07	8.05608e+07	7.43857e+07	6.51799e+07	0.577588	0.09	unchanged		Dpf2	Q61103	1.42006e+08	1.59841e+08	1.4116e+08	1.40209e+08	1.66832e+08	1.53003e+08	0.671455	0.0532	unchanged		Pold1	P52431	5.74558e+07	7.30287e+07	7.71993e+07	8.05608e+07	7.43857e+07	6.51799e+07	0.577588	0.09	unchanged		Glud1	P26443	2.05099e+08	1.98588e+08	1.70355e+08	2.18264e+08	1.83529e+08	1.94018e+08	0.676166	0.0545	unchanged		Acin1	Q9JIX8
Smu1	Q3UKJ7	5.34815e+08	5.1607e+08	5.90498e+08	5.32037e+08	5.3432e+08	4.85522e+08	0.466405	-0.0799	unchanged		Thoc5	Q8BKT7	1.72101e+08	1.37239e+08	1.55563e+08	2.06201e+08	1.61023e+08	1.80356e+08	0.145958	0.235	unchanged		Smu1	Q3UKJ7	5.34815e+08	5.1607e+08	5.90498e+08	5.32037e+08	5.3432e+08	4.85522e+08	0.466405	-0.0799	unchanged		Dctn1	O08788	3.66897e+07	4.01466e+07	4.13331e+07	4.19868e+07	3.94927e+07	4.38865e+07	0.437268	0.0858	unchanged		Psmd6	Q99JI4
Nup43	P59235	3.26057e+08	3.23014e+08	3.03846e+08	2.9153e+08	3.06836e+08	3.36746e+08	0.782214	-0.0291	unchanged		Thrap3	Q569Z6	2.38554e+08	1.924e+08	2.01496e+08	3.59305e+08	3.20468e+08	2.52516e+08	0.0124885	0.551	unchanged		Nup43	P59235	3.26057e+08	3.23014e+08	3.03846e+08	2.9153e+08	3.06836e+08	3.36746e+08	0.782214	-0.0291	unchanged		Ssb	P32067	1.2454e+08	1.15683e+08	9.4982e+07	1.16979e+08	1.26202e+08	1.24987e+08	0.312126	0.144	unchanged		Hcfc1	Q61191
Knop1	Q9Z2Q2	1.89084e+08	1.86356e+08	1.76718e+08	1.74865e+08	1.61058e+08	1.47286e+08	0.110535	-0.195	unchanged		Pold1	P52431	8.45721e+07	7.74245e+07	1.01605e+08	1.00501e+08	7.18344e+07	8.77898e+07	0.893709	-0.0233	unchanged		Knop1	Q9Z2Q2	1.89084e+08	1.86356e+08	1.76718e+08	1.74865e+08	1.61058e+08	1.47286e+08	0.110535	-0.195	unchanged		Ddx39b	Q9Z1N5	7.33499e+07	6.68359e+07	5.39561e+07	7.75078e+07	7.16671e+07	6.73822e+07	0.288987	0.167	unchanged		Atp13a1	Q9EPE9
Rfc2	Q9WUK4	3.20204e+08	2.9848e+08	2.65711e+08	2.46709e+08	2.61005e+08	2.52776e+08	0.0915886	-0.214	unchanged		Mre11	Q61216	2.00749e+08	1.80358e+08	1.54323e+08	1.89676e+08	1.59964e+08	1.77912e+08	0.908437	-0.0166	unchanged		Rfc2	Q9WUK4	3.20204e+08	2.9848e+08	2.65711e+08	2.46709e+08	2.61005e+08	2.52776e+08	0.0915886	-0.214	unchanged		Dnajc7	Q9QYI3	1.23938e+08	1.18076e+08	1.02111e+08	1.31621e+08	1.12017e+08	1.08521e+08	0.80861	0.0329	unchanged		Apex1	P28352
Bysl	O54825	3.52642e+08	3.53439e+08	3.5238e+08	3.8322e+08	3.76558e+08	3.51388e+08	0.468806	0.0691	unchanged		Sgo2	Q7TSY8	9.21295e+07	8.98243e+07	1.13499e+08	1.35823e+08	8.88672e+07	8.47666e+07	0.847677	0.0411	unchanged		Bysl	O54825	3.52642e+08	3.53439e+08	3.5238e+08	3.8322e+08	3.76558e+08	3.51388e+08	0.468806	0.0691	unchanged		Gsr	P47791	1.17977e+08	1.12665e+08	8.78496e+07	1.26846e+08	1.01977e+08	9.90036e+07	0.79496	0.0444	unchanged		Sart3	Q9JLI8
Wdr74	Q8VCG3	3.87381e+08	3.67412e+08	3.49548e+08	3.30526e+08	3.35929e+08	3.18565e+08	0.126176	-0.164	unchanged		Gtf3c2	Q8BL74	1.74396e+08	1.56166e+08	1.7269e+08	2.05767e+08	1.64288e+08	1.80873e+08	0.352175	0.126	unchanged		Wdr74	Q8VCG3	3.87381e+08	3.67412e+08	3.49548e+08	3.30526e+08	3.35929e+08	3.18565e+08	0.126176	-0.164	unchanged		Raver1	Q9CW46	4.79102e+07	4.51631e+07	4.77381e+07	5.26317e+07	4.002e+07	4.66232e+07	0.855959	-0.0243	unchanged		Rpl10	Q6ZWV3
Cstf3	Q99LI7	1.33275e+08	1.37024e+08	1.59275e+08	1.44982e+08	1.56586e+08	1.2847e+08	0.992072	0.0013	unchanged		Rbm39	Q8VH51	1.07407e+09	1.0574e+09	1.04102e+09	1.27662e+09	1.22128e+09	1.2094e+09	0.0591467	0.224	unchanged		Cstf3	Q99LI7	1.33275e+08	1.37024e+08	1.59275e+08	1.44982e+08	1.56586e+08	1.2847e+08	0.992072	0.0013	unchanged		Utp14a	Q640M1	4.65707e+07	3.8749e+07	4.3755e+07	5.29743e+07	4.36127e+07	4.73077e+07	0.257592	0.156	unchanged		Nono	Q99K48
Las1l	A2BE28	2.77454e+08	2.78013e+08	3.02348e+08	2.37375e+08	2.46621e+08	2.68957e+08	0.106907	-0.189	unchanged		Taf6	Q62311	1.28304e+08	1.16167e+08	1.21831e+08	9.49056e+07	9.02122e+07	9.66749e+07	0.00867783	-0.378	unchanged		Las1l	A2BE28	2.77454e+08	2.78013e+08	3.02348e+08	2.37375e+08	2.46621e+08	2.68957e+08	0.106907	-0.189	unchanged		Slc25a5	P51881	1051147394	1.20345e+09	1.19353e+09	1.05214e+09	1.21803e+09	1.28464e+09	0.744904	0.0416	unchanged		Eif4a2	P10630
Fancd2	Q80V62	1.30071e+08	1.2784e+08	1.96602e+08	1.65697e+08	1.54782e+08	1.16985e+08	0.858759	-0.0413	unchanged		Nol11	Q8BJW5	6.22146e+08	4.82815e+08	5.55419e+08	6.79492e+08	5.43324e+08	6.15063e+08	0.338639	0.148	unchanged		Fancd2	Q80V62	1.30071e+08	1.2784e+08	1.96602e+08	1.65697e+08	1.54782e+08	1.16985e+08	0.858759	-0.0413	unchanged		Nup210	Q9QY81	4.3821e+07	5.54688e+07	5.85351e+07	4.73166e+07	5.00739e+07	4.64137e+07	0.400065	-0.124	unchanged		Hadha	Q8BMS1
Rrp1	P56183	5.03665e+08	4.83793e+08	5.23438e+08	4.55956e+08	4.56442e+08	4.5387e+08	0.151346	-0.144	unchanged		H4c1	P62806	7.94689e+09	1.04161e+10	7.73676e+09	1.49606e+10	1.37383e+10	1.66749e+10	0.00121229	0.807	unchanged		Rrp1	P56183	5.03665e+08	4.83793e+08	5.23438e+08	4.55956e+08	4.56442e+08	4.5387e+08	0.151346	-0.144	unchanged		Hcfc1	Q61191	5.96371e+07	6.38979e+07	6.18807e+07	6.56077e+07	6.41624e+07	6.16866e+07	0.636652	0.0464	unchanged		Psmd3	P14685
Ran	P62827	1.69486e+09	1.50158e+09	1.35844e+09	1.51018e+09	1.57105e+09	1.75512e+09	0.49727	0.0895	unchanged		Csnk2a1	Q60737	5.46072e+08	6.64691e+08	6.55758e+08	5.40459e+08	6.40643e+08	6.2147e+08	0.724884	-0.0485	unchanged		Ran	P62827	1.69486e+09	1.50158e+09	1.35844e+09	1.51018e+09	1.57105e+09	1.75512e+09	0.49727	0.0895	unchanged		Mms19	Q9D071	2.90265e+07	2.97495e+07	2.62393e+07	3.11203e+07	2.48538e+07	2.88892e+07	0.958688	-0.0067	unchanged		Thoc2	B1AZI6
Rfc3	Q8R323	2.36346e+08	2.21428e+08	2.17054e+08	2.05616e+08	1.87386e+08	1.96735e+08	0.0843908	-0.195	unchanged		Vcp	Q01853	1.91818e+08	1.41719e+08	1.51635e+08	1.66504e+08	9.75383e+07	1.09191e+08	0.114778	-0.406	unchanged		Rfc3	Q8R323	2.36346e+08	2.21428e+08	2.17054e+08	2.05616e+08	1.87386e+08	1.96735e+08	0.0843908	-0.195	unchanged		Set	Q9EQU5	4.21844e+08	4.14019e+08	4.07905e+08	4.18161e+08	4.8304e+08	4.76246e+08	0.209319	0.144	unchanged		Kdm1a	Q6ZQ88
Phf20	Q8BLG0	6.9416e+07	6.8894e+07	8.12788e+07	7.68419e+07	7.97437e+07	8.43324e+07	0.257033	0.137	unchanged		Exosc3	Q7TQK4	4.30443e+08	4.2244e+08	3.76449e+08	3.33133e+08	4.2874e+08	4.12593e+08	0.616476	-0.072	unchanged		Phf20	Q8BLG0	6.9416e+07	6.8894e+07	8.12788e+07	7.68419e+07	7.97437e+07	8.43324e+07	0.257033	0.137	unchanged		Rpl10	Q6ZWV3	2.73532e+07	4.75737e+07	5.12673e+07	2.98414e+07	5.03476e+07	4.88665e+07	0.887156	0.0461	unchanged		Raver1	Q9CW46
Znf687	Q9D2D7	8.38243e+07	1.07519e+08	1.17564e+08	1.17648e+08	1.08752e+08	1.26025e+08	0.234694	0.202	unchanged		Pak1ip1	Q9DCE5	3.28756e+08	3.21348e+08	2.85424e+08	3.43828e+08	3.47723e+08	3.38708e+08	0.234299	0.142	unchanged		Znf687	Q9D2D7	8.38243e+07	1.07519e+08	1.17564e+08	1.17648e+08	1.08752e+08	1.26025e+08	0.234694	0.202	unchanged		Dhx29	Q6PGC1	3.23292e+07	3.16474e+07	3.51715e+07	3.34789e+07	2.93893e+07	3.2494e+07	0.609282	-0.0569	unchanged		Thop1	Q8C1A5
Rbm28	Q8CGC6	7.159e+08	7.3554e+08	8.05668e+08	7.38135e+08	7.69843e+08	7.31995e+08	0.924054	-0.00949	unchanged		Ppwd1	Q8CEC6	9.7044e+07	7.2556e+07	8.23636e+07	1.23453e+08	9.95979e+07	9.63597e+07	0.0663882	0.344	unchanged		Rbm28	Q8CGC6	7.159e+08	7.3554e+08	8.05668e+08	7.38135e+08	7.69843e+08	7.31995e+08	0.924054	-0.00949	unchanged		Elp2	Q91WG4	4.92121e+07	4.27235e+07	4.36449e+07	4.60318e+07	4.61503e+07	4.19447e+07	0.899815	-0.0141	unchanged		Nop14	Q8R3N1
Kpna4	O35343	2.34881e+08	1.38534e+08	1.97037e+08	2.17387e+08	1.72995e+08	1.4693e+08	0.775278	-0.0715	unchanged		Ints5	Q8CHT3	1.13137e+08	1.27196e+08	1.3737e+08	1.45282e+08	1.17956e+08	1.26481e+08	0.749278	0.0443	unchanged		Kpna4	O35343	2.34881e+08	1.38534e+08	1.97037e+08	2.17387e+08	1.72995e+08	1.4693e+08	0.775278	-0.0715	unchanged		Eps15l1	Q60902	3.29221e+07	3.06347e+07	3.14999e+07	3.25e+07	2.84832e+07	3.04635e+07	0.591221	-0.0573	unchanged		Xpnpep1	Q6P1B1
Mad1l1	Q9WTX8	1.44917e+08	1.3769e+08	1.51203e+08	1.69526e+08	1.44618e+08	1.40196e+08	0.598685	0.0627	unchanged		Dimt1	Q9D0D4	5.10485e+08	5.8491e+08	5.51934e+08	4.55486e+08	5.45566e+08	5.3507e+08	0.430688	-0.103	unchanged		Mad1l1	Q9WTX8	1.44917e+08	1.3769e+08	1.51203e+08	1.69526e+08	1.44618e+08	1.40196e+08	0.598685	0.0627	unchanged		Cul1	Q9WTX6	7.693e+07	5.8726e+07	5.82031e+07	7.35898e+07	6.63309e+07	6.08798e+07	0.709298	0.0588	unchanged		Igf2r	Q07113
Eif4a1	P60843	3.58165e+08	3.71168e+08	3.18292e+08	3.69725e+08	3.28104e+08	3.3414e+08	0.855712	-0.0207	unchanged		Rpa1	Q8VEE4	4.58618e+08	4.17216e+08	3.85359e+08	4.0894e+08	3.65361e+08	3.80909e+08	0.32437	-0.125	unchanged		Eif4a1	P60843	3.58165e+08	3.71168e+08	3.18292e+08	3.69725e+08	3.28104e+08	3.3414e+08	0.855712	-0.0207	unchanged		Pdia6	Q922R8	2.02165e+08	1.94167e+08	1.69273e+08	1.9902e+08	1.85329e+08	1.78386e+08	0.968134	-0.00473	unchanged		Tjp2	Q9Z0U1
Pwp2	Q8BU03	4.26709e+08	4.76066e+08	4.44244e+08	5.00776e+08	4.96252e+08	4.43529e+08	0.383991	0.0962	unchanged		Dppa4	Q8CCG4	2.49113e+08	2.83794e+08	2.45571e+08	2.13361e+08	2.69779e+08	2.77828e+08	0.789556	-0.0395	unchanged		Pwp2	Q8BU03	4.26709e+08	4.76066e+08	4.44244e+08	5.00776e+08	4.96252e+08	4.43529e+08	0.383991	0.0962	unchanged		Ubr5	Q80TP3	2.26938e+07	2.00296e+07	2.29076e+07	1.58742e+07	1.82554e+07	1.94176e+07	0.0495274	-0.296	unchanged		Dnm1l	Q8K1M6
Eif4g1	Q6NZJ6	8.3358e+07	9.61187e+07	8.78902e+07	1.04702e+08	1.01117e+08	1.06544e+08	0.0605299	0.227	unchanged		Nup62	Q63850	2.23073e+08	2.19982e+08	1.94218e+08	1.91013e+08	1.70027e+08	2.29778e+08	0.442803	-0.118	unchanged		Eif4g1	Q6NZJ6	8.3358e+07	9.61187e+07	8.78902e+07	1.04702e+08	1.01117e+08	1.06544e+08	0.0605299	0.227	unchanged		Aimp1	P31230	7.56066e+07	5.14058e+07	6.13973e+07	6.3218e+07	7.05502e+07	7.75963e+07	0.330172	0.179	unchanged		Srrt	Q99MR6
Api5	O35841	1.99803e+08	1.83852e+08	1.88272e+08	2.19444e+08	1.66185e+08	1.8268e+08	0.894521	-0.018	unchanged		Ddx41	Q91VN6	1.80469e+08	1.52428e+08	1.37386e+08	2.14881e+08	1.80134e+08	2.03782e+08	0.041617	0.354	unchanged		Api5	O35841	1.99803e+08	1.83852e+08	1.88272e+08	2.19444e+08	1.66185e+08	1.8268e+08	0.894521	-0.018	unchanged		Wdr75	Q3U821	4.89023e+07	4.28952e+07	4.82627e+07	4.86311e+07	4.60002e+07	4.55663e+07	0.975536	0.00329	unchanged		Hmgcs1	Q8JZK9
Brd3	Q8K2F0	7.14377e+07	8.66903e+07	9.26836e+07	1.09157e+08	8.90505e+07	7.67068e+07	0.491558	0.126	unchanged		Hnrnpdl	Q9Z130	6.72797e+08	6.76013e+08	7.51539e+08	4.87512e+08	6.02154e+08	5.51058e+08	0.023258	-0.36	unchanged		Brd3	Q8K2F0	7.14377e+07	8.66903e+07	9.26836e+07	1.09157e+08	8.90505e+07	7.67068e+07	0.491558	0.126	unchanged		Prpf19	Q99KP6	1.55984e+08	1.36023e+08	1.11606e+08	1.57574e+08	1.45051e+08	1.19526e+08	0.6998	0.0688	unchanged		Dnajc7	Q9QYI3
Sdad1	Q80UZ2	2.20178e+08	2.07383e+08	2.25697e+08	1.85793e+08	2.05736e+08	1.7361e+08	0.0918339	-0.212	unchanged		Rtcb	Q99LF4	2.11191e+08	2.00999e+08	1.90946e+08	2.10934e+08	2.28169e+08	2.39603e+08	0.168048	0.17	unchanged		Sdad1	Q80UZ2	2.20178e+08	2.07383e+08	2.25697e+08	1.85793e+08	2.05736e+08	1.7361e+08	0.0918339	-0.212	unchanged		Ddx24	Q9ESV0	3.68619e+07	3.49596e+07	3.78045e+07	3.99146e+07	3.57334e+07	3.642e+07	0.767843	0.0308	unchanged		Vdac1	Q60932
Dimt1	Q9D0D4	3.07692e+08	2.8144e+08	3.08052e+08	3.36093e+08	2.87818e+08	3.2116e+08	0.513337	0.0733	unchanged		Rps6	P62754	1.95437e+09	1.89845e+09	1.84302e+09	2.34092e+09	2.45671e+09	2.70882e+09	0.00860264	0.396	unchanged		Dimt1	Q9D0D4	3.07692e+08	2.8144e+08	3.08052e+08	3.36093e+08	2.87818e+08	3.2116e+08	0.513337	0.0733	unchanged		Lmnb2	P21619	4.94636e+07	4.58438e+07	4.47209e+07	5.48955e+07	5.25433e+07	4.93892e+07	0.154676	0.163	unchanged		Ankrd17	Q99NH0
Nsun5	Q8K4F6	3.10474e+08	2.98423e+08	2.87251e+08	2.98006e+08	2.8723e+08	2.76594e+08	0.56068	-0.0563	unchanged		Plk1	Q07832	2.00846e+08	2.0444e+08	2.48555e+08	1.97619e+08	1.99486e+08	2.03337e+08	0.3765	-0.116	unchanged		Nsun5	Q8K4F6	3.10474e+08	2.98423e+08	2.87251e+08	2.98006e+08	2.8723e+08	2.76594e+08	0.56068	-0.0563	unchanged		Ppp1ca	P62137	1.44269e+08	1.54874e+08	1.15276e+08	1.41376e+08	1.78132e+08	1.81461e+08	0.139756	0.276	unchanged		Ppp6r3	Q922D4
Actr2	P61161	9.35791e+07	1.19409e+08	9.35145e+07	1.17719e+08	1.05068e+08	1.08405e+08	0.400753	0.12	unchanged		Mad1l1	Q9WTX8	2.0275e+08	1.67135e+08	1.59311e+08	1.58422e+08	1.41678e+08	1.61953e+08	0.198949	-0.19	unchanged		Actr2	P61161	9.35791e+07	1.19409e+08	9.35145e+07	1.17719e+08	1.05068e+08	1.08405e+08	0.400753	0.12	unchanged		Ap2a2	P17427	5.89984e+07	4.91962e+07	5.50837e+07	5.88212e+07	5.21558e+07	4.99691e+07	0.872388	-0.0202	unchanged		Nap1l1	P28656
Orc5	Q9WUV0	4.19949e+08	4.30022e+08	3.73751e+08	3.76881e+08	3.48885e+08	3.70895e+08	0.174758	-0.156	unchanged		Blm	O88700	1.00835e+08	9.32749e+07	1.03905e+08	1.39691e+08	8.66201e+07	8.38159e+07	0.933861	0.0178	unchanged		Orc5	Q9WUV0	4.19949e+08	4.30022e+08	3.73751e+08	3.76881e+08	3.48885e+08	3.70895e+08	0.174758	-0.156	unchanged		Cyb5r3	Q9DCN2	2.89007e+08	2.97777e+08	2.46979e+08	3.22964e+08	2.65872e+08	2.64811e+08	0.815824	0.0324	unchanged		NARS1	Q8BP47
Ppp2cb	P62715	1.4958e+08	1.36115e+08	1.16996e+08	1.41741e+08	1.17962e+08	1.26197e+08	0.678237	-0.0583	unchanged		Wdr74	Q8VCG3	6.08071e+08	6.69407e+08	5.64764e+08	5.298e+08	6.48846e+08	6.06451e+08	0.725947	-0.047	unchanged		Ppp2cb	P62715	1.4958e+08	1.36115e+08	1.16996e+08	1.41741e+08	1.17962e+08	1.26197e+08	0.678237	-0.0583	unchanged		Napa	Q9DB05	5.55364e+07	5.26422e+07	4.67963e+07	5.01543e+07	6.01428e+07	6.11005e+07	0.304134	0.143	unchanged		Kifc1	Q9QWT9
Cad	B2RQC6	4.49126e+07	5.24593e+07	5.60307e+07	6.10172e+07	5.99423e+07	5.84952e+07	0.0880392	0.232	unchanged		Brd1	G5E8P1	1.89563e+08	1.68578e+08	1.90406e+08	2.21536e+08	1.79539e+08	1.81379e+08	0.549364	0.0819	unchanged		Cad	B2RQC6	4.49126e+07	5.24593e+07	5.60307e+07	6.10172e+07	5.99423e+07	5.84952e+07	0.0880392	0.232	unchanged		Rpn2	Q9DBG6	1.12657e+08	9.75545e+07	9.30585e+07	1.07084e+08	1.00457e+08	9.29514e+07	0.930584	-0.0109	unchanged		Morc3	F7BJB9
Vcp	Q01853	1.34833e+08	1.31833e+08	1.77686e+08	1.29361e+08	1.30268e+08	1.13645e+08	0.157126	-0.241	unchanged		Brd9	Q3UQU0	6.89112e+07	5.06454e+07	4.68007e+07	7.55306e+07	5.43612e+07	5.68729e+07	0.410237	0.172	unchanged		Vcp	Q01853	1.34833e+08	1.31833e+08	1.77686e+08	1.29361e+08	1.30268e+08	1.13645e+08	0.157126	-0.241	unchanged		Nono	Q99K48	1.49779e+08	1.29918e+08	1.28386e+08	1.57486e+08	1.33574e+08	1.45071e+08	0.445284	0.0962	unchanged		Cpsf1	Q9EPU4
Bcas2	Q9D287	2.22723e+08	1.76582e+08	1.85076e+08	2.24643e+08	1.94194e+08	1.97366e+08	0.5555	0.0808	unchanged		Diexf	Q8BTT6	1.9981e+08	1.70661e+08	2.12416e+08	2.50358e+08	2.07036e+08	2.25239e+08	0.131902	0.23	unchanged		Bcas2	Q9D287	2.22723e+08	1.76582e+08	1.85076e+08	2.24643e+08	1.94194e+08	1.97366e+08	0.5555	0.0808	unchanged		Srpk1	O70551	6.69552e+07	5.856e+07	6.07762e+07	6.28083e+07	5.71392e+07	5.98773e+07	0.649358	-0.0497	unchanged		Idh2	P54071
Srsf1	Q6PDM2	2.2791e+09	2.10425e+09	1.79407e+09	1.99836e+09	2.06011e+09	2.43046e+09	0.615429	0.0726	unchanged		Khdrbs1	Q60749	8.0595e+08	7.04133e+08	7.18171e+08	7.96128e+08	6.89202e+08	7.61799e+08	0.920453	0.0122	unchanged		Srsf1	Q6PDM2	2.2791e+09	2.10425e+09	1.79407e+09	1.99836e+09	2.06011e+09	2.43046e+09	0.615429	0.0726	unchanged		Hadha	Q8BMS1	8.41387e+07	7.36538e+07	7.42581e+07	8.10349e+07	7.20405e+07	7.29733e+07	0.746199	-0.0371	unchanged		Psmd12	Q9D8W5
Mrto4	Q9D0I8	1.30338e+09	1.09639e+09	1.13714e+09	1.16464e+09	1.08951e+09	1.29033e+09	0.976644	0.00362	unchanged		Wdr5	P61965	7.27388e+08	7.57068e+08	6.80422e+08	6.34824e+08	7.9092e+08	7.81009e+08	0.870295	0.0219	unchanged		Mrto4	Q9D0I8	1.30338e+09	1.09639e+09	1.13714e+09	1.16464e+09	1.08951e+09	1.29033e+09	0.976644	0.00362	unchanged		Sall4	Q8BX22	6.04033e+07	5.45781e+07	5.63427e+07	6.35757e+07	5.57963e+07	5.93404e+07	0.583259	0.0602	unchanged		Rangap1	P46061
Taf6	Q62311	9.06077e+07	9.82059e+07	9.12923e+07	9.17402e+07	1.06903e+08	8.20145e+07	0.971173	-0.00476	unchanged		Znf512	Q69Z99	1.75251e+08	1.46643e+08	1.20269e+08	1.59261e+08	1.64766e+08	1.56012e+08	0.410159	0.135	unchanged		Taf6	Q62311	9.06077e+07	9.82059e+07	9.12923e+07	9.17402e+07	1.06903e+08	8.20145e+07	0.971173	-0.00476	unchanged		Sae1	Q9R1T2	1.29569e+08	1.26749e+08	9.93136e+07	1.24964e+08	1.41427e+08	1.40819e+08	0.193288	0.203	unchanged		Eps15l1	Q60902
Ppp2ca	P63330	6308779	4.01716e+06	4.95779e+06	6.85221e+06	3.91247e+06	4.43081e+06	0.921689	-0.027	unchanged		Ywhae	P62259	3.80397e+08	4.55154e+08	3.29056e+08	2.49774e+08	3.45196e+08	3.50297e+08	0.143478	-0.305	unchanged		Ppp2ca	P63330	6308779	4.01716e+06	4.95779e+06	6.85221e+06	3.91247e+06	4.43081e+06	0.921689	-0.027	unchanged		Uso1	Q9Z1Z0	4.42706e+07	3.30716e+07	3.56416e+07	4.21261e+07	3.91398e+07	3.51844e+07	0.739234	0.0509	unchanged		Ola1	Q9CZ30
Vrk1	Q80X41	4.83109e+08	4.73659e+08	4.56346e+08	4.67654e+08	4.69941e+08	4.69085e+08	0.945104	-0.00619	unchanged		Knop1	Q9Z2Q2	2.40615e+08	2.18306e+08	2.13374e+08	2.38876e+08	2.26811e+08	2.27608e+08	0.680866	0.0459	unchanged		Vrk1	Q80X41	4.83109e+08	4.73659e+08	4.56346e+08	4.67654e+08	4.69941e+08	4.69085e+08	0.945104	-0.00619	unchanged		Ddx42	Q810A7	5.31974e+07	5.2976e+07	5.69856e+07	5.98644e+07	5.07051e+07	5.16432e+07	0.919274	-0.0116	unchanged		Pcm1	Q9R0L6
Prpf4b	Q61136	5.59187e+07	7.73772e+07	7.56748e+07	8.35699e+07	7.19998e+07	6.44895e+07	0.651891	0.0817	unchanged		Ipo7	Q9EPL8	5.87586e+07	5.238e+07	6.28076e+07	6.29597e+07	4.8476e+07	7.32117e+07	0.699563	0.0697	unchanged		Prpf4b	Q61136	5.59187e+07	7.73772e+07	7.56748e+07	8.35699e+07	7.19998e+07	6.44895e+07	0.651891	0.0817	unchanged		Fbl	P35550	2.09816e+08	2.10138e+08	1.81994e+08	1.80529e+08	2.40604e+08	2.39169e+08	0.438645	0.124	unchanged		Rbbp7	Q60973
Sall1	Q9ER74	1.56728e+08	1.92264e+08	1.74661e+08	1.71259e+08	1.71914e+08	1.81981e+08	0.940828	0.00858	unchanged		Actr2	P61161	1.55253e+08	1.5793e+08	1.58658e+08	1.28685e+08	1.54876e+08	1.50123e+08	0.312652	-0.126	unchanged		Sall1	Q9ER74	1.56728e+08	1.92264e+08	1.74661e+08	1.71259e+08	1.71914e+08	1.81981e+08	0.940828	0.00858	unchanged		Hmgb1	P63158	7.01029e+07	1.4904e+08	1.56406e+08	7.4984e+07	1.63556e+08	1.6941e+08	0.799288	0.115	unchanged		Cul3	Q9JLV5
Zscan10	Q3URR7	6.6877e+07	8.04995e+07	7.75595e+07	7.3293e+07	7.35469e+07	5.78687e+07	0.358918	-0.14	unchanged		Exosc7	Q9D0M0	3.13006e+08	3.51373e+08	3.01037e+08	2.13329e+08	3.08155e+08	2.92701e+08	0.160809	-0.261	unchanged		Zscan10	Q3URR7	6.6877e+07	8.04995e+07	7.75595e+07	7.3293e+07	7.35469e+07	5.78687e+07	0.358918	-0.14	unchanged		Csnk2a1	Q60737	1.19176e+08	1.21499e+08	1.14341e+08	1.14561e+08	1.24917e+08	1.2292e+08	0.770257	0.0291	unchanged		Prmt5	Q8CIG8
Smarcc2	Q6PDG5	2.52674e+07	3.88797e+07	4.49634e+07	3.58929e+07	3.12261e+07	4.14675e+07	0.92163	0.0245	unchanged		Cnot1	Q6ZQ08	4.40976e+07	4.39056e+07	4.42045e+07	5.56307e+07	4.4077e+07	4.67806e+07	0.292366	0.141	unchanged		Smarcc2	Q6PDG5	2.52674e+07	3.88797e+07	4.49634e+07	3.58929e+07	3.12261e+07	4.14675e+07	0.92163	0.0245	unchanged		Prmt1	Q9JIF0	1.5396e+08	1.46345e+08	1.14948e+08	1.60231e+08	1.68789e+08	1.82247e+08	0.070559	0.309	unchanged		Pogz	Q8BZH4
Hnrnph2	P70333	6.81661e+08	5.9734e+08	5.02815e+08	6.45005e+08	5.82851e+08	6.05721e+08	0.72175	0.0512	unchanged		H3c2	P84228	3.86072e+08	1.26397e+09	9.3175e+08	1.09961e+09	1.00664e+09	1.22155e+09	0.234888	0.524	unchanged		Hnrnph2	P70333	6.81661e+08	5.9734e+08	5.02815e+08	6.45005e+08	5.82851e+08	6.05721e+08	0.72175	0.0512	unchanged		Septin7	O55131	5.84489e+07	5.0374e+07	4.78161e+07	5.90413e+07	6.45601e+07	5.9305e+07	0.0967217	0.228	unchanged		Fermt2	Q8CIB5
Pkm	P52480	1.70644e+08	1.44861e+08	1.57018e+08	1.88897e+08	1.8365e+08	1.84272e+08	0.0543585	0.24	unchanged		Rnf17	Q99MV7	7.7052e+07	6.44099e+07	8.2941e+07	1.10358e+08	8.25392e+07	7.81308e+07	0.170754	0.263	unchanged		Pkm	P52480	1.70644e+08	1.44861e+08	1.57018e+08	1.88897e+08	1.8365e+08	1.84272e+08	0.0543585	0.24	unchanged		Top1	Q04750	8.26713e+07	7.40956e+07	7.54767e+07	8.79954e+07	7.91547e+07	8.03498e+07	0.407651	0.0919	unchanged		Pelp1	Q9DBD5
Ctnnd1	P30999	6.48421e+07	6.96043e+07	6.56944e+07	7.23261e+07	6.99925e+07	5.94256e+07	0.952676	0.00697	unchanged		Cstf1	Q99LC2	1.84625e+08	1.92956e+08	1.67155e+08	1.97228e+08	2.20289e+08	2.01226e+08	0.149696	0.185	unchanged		Ctnnd1	P30999	6.48421e+07	6.96043e+07	6.56944e+07	7.23261e+07	6.99925e+07	5.94256e+07	0.952676	0.00697	unchanged		Prpf6	Q91YR7	6.09988e+07	5.38312e+07	5.98198e+07	6.47469e+07	5.69376e+07	5.63737e+07	0.815149	0.0271	unchanged		Pcbp1	P60335
Smarca2	Q6DIC0	1.43024e+06	1.93233e+06	1.80289e+06	1.8537e+06	1.66666e+06	1.26575e+06	0.560815	-0.117	unchanged		Aaas	P58742	3.18491e+08	2.91732e+08	2.67347e+08	3.01079e+08	3.07915e+08	2.80526e+08	0.854708	0.0221	unchanged		Smarca2	Q6DIC0	1.43024e+06	1.93233e+06	1.80289e+06	1.8537e+06	1.66666e+06	1.26575e+06	0.560815	-0.117	unchanged		Tex10	Q3URQ0	4.43559e+07	3.2936e+07	3.74002e+07	4.02992e+07	3.55676e+07	3.76783e+07	0.969093	-0.0056	unchanged		Nop2	Q922K7
Thrap3	Q569Z6	2.04182e+08	2.25015e+08	2.01045e+08	2.64682e+08	2.06957e+08	2.67699e+08	0.150939	0.222	unchanged		Rbm17	Q8JZX4	1.86768e+08	1.84977e+08	1.68488e+08	2.11781e+08	2.26323e+08	2.27075e+08	0.0258139	0.301	unchanged		Thrap3	Q569Z6	2.04182e+08	2.25015e+08	2.01045e+08	2.64682e+08	2.06957e+08	2.67699e+08	0.150939	0.222	unchanged		Nop2	Q922K7	1.3248e+08	1.26759e+08	1.35585e+08	1.44913e+08	1.28904e+08	1.32098e+08	0.711176	0.0387	unchanged		Ddx24	Q9ESV0
Ppp1r10	Q80W00	1.12288e+08	1.31967e+08	1.28183e+08	1.08396e+08	1.09988e+08	1.12748e+08	0.156437	-0.166	unchanged		Kdm2a	P59997	1.9969e+08	1.7757e+08	1.93217e+08	2.0102e+08	2.02445e+08	1.98413e+08	0.476351	0.079	unchanged		Ppp1r10	Q80W00	1.12288e+08	1.31967e+08	1.28183e+08	1.08396e+08	1.09988e+08	1.12748e+08	0.156437	-0.166	unchanged		Rtcb	Q99LF4	1.138e+08	1.10096e+08	1.0185e+08	1.26937e+08	1.04771e+08	1.09655e+08	0.601043	0.0642	unchanged		Prpf19	Q99KP6
Ticrr	Q8BQ33	7.78908e+07	9.20702e+07	9.12783e+07	9.54106e+07	9.2142e+07	8.58113e+07	0.562141	0.0682	unchanged		Srsf1	Q6PDM2	2.23334e+09	2.4857e+09	2.93252e+09	2.21195e+09	2.66883e+09	3.11562e+09	0.738604	0.0587	unchanged		Ticrr	Q8BQ33	7.78908e+07	9.20702e+07	9.12783e+07	9.54106e+07	9.2142e+07	8.58113e+07	0.562141	0.0682	unchanged		Pelp1	Q9DBD5	9.16512e+07	9.41728e+07	1.01461e+08	8.88077e+07	8.68864e+07	9.9793e+07	0.582914	-0.0619	unchanged		Elac2	Q80Y81
Smarcd2	Q99JR8	5.97287e+07	5.99547e+07	5.47668e+07	5.67527e+07	5.77275e+07	6.30702e+07	0.807184	0.0251	unchanged		Nop53	Q8BK35	4.63426e+08	3.98355e+08	3.82304e+08	4.08026e+08	3.59184e+08	3.68412e+08	0.333494	-0.129	unchanged		Smarcd2	Q99JR8	5.97287e+07	5.99547e+07	5.47668e+07	5.67527e+07	5.77275e+07	6.30702e+07	0.807184	0.0251	unchanged		Nvl	Q9DBY8	5.28786e+07	4.48396e+07	4.9984e+07	5.61359e+07	4.73401e+07	4.67861e+07	0.858579	0.023	unchanged		Rpn2	Q9DBG6
Rrp9	Q91WM3	4.68799e+08	3.58858e+08	4.07928e+08	4.54567e+08	4.01312e+08	3.71771e+08	0.969061	-0.00569	unchanged		Fancd2	Q80V62	1.77016e+08	1.37315e+08	1.2573e+08	1.66213e+08	1.65422e+08	1.37188e+08	0.555226	0.101	unchanged		Rrp9	Q91WM3	4.68799e+08	3.58858e+08	4.07928e+08	4.54567e+08	4.01312e+08	3.71771e+08	0.969061	-0.00569	unchanged		Ercc6l	Q8BHK9	2.53776e+07	2.42946e+07	2.60917e+07	2.36531e+07	2.29023e+07	2.48326e+07	0.399831	-0.086	unchanged		Ass1	P16460
Znf512	Q69Z99	1.86414e+08	1.4548e+08	1.70781e+08	1.72545e+08	1.76905e+08	1.55e+08	0.938907	0.0102	unchanged		Gys1	Q9Z1E4	1.26034e+08	9.80904e+07	1.16989e+08	1.42426e+08	1.25092e+08	1.48274e+08	0.0746153	0.29	unchanged		Znf512	Q69Z99	1.86414e+08	1.4548e+08	1.70781e+08	1.72545e+08	1.76905e+08	1.55e+08	0.938907	0.0102	unchanged		Xpnpep1	Q6P1B1	8.77797e+07	7.42344e+07	7.20049e+07	8.07596e+07	7.34124e+07	6.97495e+07	0.638845	-0.0607	unchanged		Timeless	Q9R1X4
Smarca1	Q6PGB8	2.96419e+06	3.22676e+06	3.08417e+06	2.46262e+06	2.74059e+06	2.74015e+06	0.060974	-0.225	unchanged		Mta3	Q924K8	1.83084e+08	1.72603e+08	1.60314e+08	1.75217e+08	1.62645e+08	1.6906e+08	0.830645	-0.0241	unchanged		Smarca1	Q6PGB8	2.96419e+06	3.22676e+06	3.08417e+06	2.46262e+06	2.74059e+06	2.74015e+06	0.060974	-0.225	unchanged		Dnm1l	Q8K1M6	9.43306e+07	7.18329e+07	7.70629e+07	8.69546e+07	7.67088e+07	7.73423e+07	0.967307	-0.00583	unchanged		Kntc1	Q8C3Y4
Ddx41	Q91VN6	1.71572e+08	1.28665e+08	1.4592e+08	1.74461e+08	1.71448e+08	1.35042e+08	0.522826	0.109	unchanged		Mrto4	Q9D0I8	1.66171e+09	2.07088e+09	1.84549e+09	1.50268e+09	1.83698e+09	1.71286e+09	0.330459	-0.142	unchanged		Ddx41	Q91VN6	1.71572e+08	1.28665e+08	1.4592e+08	1.74461e+08	1.71448e+08	1.35042e+08	0.522826	0.109	unchanged		Ptbp1	P17225	4.06737e+08	3.87985e+08	2.9121e+08	3.80119e+08	3.40043e+08	3.4412e+08	0.922062	-0.0157	unchanged		Ddx39b	Q9Z1N5
Mbd3	Q9Z2D8	1.43782e+08	1.38227e+08	1.31309e+08	1.39084e+08	1.43247e+08	1.43379e+08	0.646543	0.0435	unchanged		Ints7	Q7TQK1	1.4856e+08	1.11385e+08	1.56143e+08	1.56774e+08	1.16544e+08	1.30373e+08	0.83192	-0.0391	unchanged		Mbd3	Q9Z2D8	1.43782e+08	1.38227e+08	1.31309e+08	1.39084e+08	1.43247e+08	1.43379e+08	0.646543	0.0435	unchanged		Psmc1	P62192	1.9592e+08	1.90177e+08	1.68579e+08	2.02224e+08	1.66822e+08	1.69109e+08	0.723256	-0.0463	unchanged		Cit	P49025
Rbbp7	Q60973	1.03636e+08	9.5089e+07	8.2977e+07	7.64195e+07	7.15741e+07	8.34725e+07	0.064255	-0.28	unchanged		Prr12	E9PYL2	4.38747e+07	4.80345e+07	5.85475e+07	5.11525e+07	4.63781e+07	3.67603e+07	0.363273	-0.167	unchanged		Rbbp7	Q60973	1.03636e+08	9.5089e+07	8.2977e+07	7.64195e+07	7.15741e+07	8.34725e+07	0.064255	-0.28	unchanged		Sart1	Q9Z315	4.01931e+07	3.76855e+07	4.15911e+07	3.90183e+07	3.84446e+07	3.75457e+07	0.590641	-0.0539	unchanged		Vps35	Q9EQH3
Tcof1	O08784	5.42722e+08	6.53099e+08	6.7948e+08	6.7596e+08	6.62309e+08	7.03782e+08	0.316263	0.129	unchanged		Smarcb1	Q9Z0H3	2.44123e+08	2.55787e+08	2.39887e+08	2.14518e+08	2.67821e+08	2.60202e+08	0.994055	-0.000968	unchanged		Tcof1	O08784	5.42722e+08	6.53099e+08	6.7948e+08	6.7596e+08	6.62309e+08	7.03782e+08	0.316263	0.129	unchanged		Upp1	P52624	1.66815e+08	1.75719e+08	1.63424e+08	1.42654e+08	2.0202e+08	2.17345e+08	0.487313	0.129	unchanged		Ddx39a	Q8VDW0
Bend3	Q6PAL0	5.99843e+07	6.4787e+07	5.88726e+07	5.31229e+07	6.25963e+07	5.76795e+07	0.454429	-0.0848	unchanged		Cdk2	P97377	8.18284e+07	1.05858e+08	9.36788e+07	6.59262e+07	7.90659e+07	8.13944e+07	0.0693951	-0.312	unchanged		Bend3	Q6PAL0	5.99843e+07	6.4787e+07	5.88726e+07	5.31229e+07	6.25963e+07	5.76795e+07	0.454429	-0.0848	unchanged		Erc1	Q99MI1	5.3689e+07	4.87817e+07	5.6249e+07	5.38894e+07	5.29249e+07	5.28944e+07	0.913225	0.0114	unchanged		Srpk1	O70551
Pak1ip1	Q9DCE5	2.28014e+08	2.03992e+08	2.15247e+08	2.10977e+08	1.88384e+08	2.15802e+08	0.501808	-0.0744	unchanged		Arid4a	F8VPQ2	4.3278e+07	4.02443e+07	4.85783e+07	7.62714e+07	4.21136e+07	4.26906e+07	0.368537	0.232	unchanged		Pak1ip1	Q9DCE5	2.28014e+08	2.03992e+08	2.15247e+08	2.10977e+08	1.88384e+08	2.15802e+08	0.501808	-0.0744	unchanged		Rnf213	E9Q555	1.11756e+07	1.21598e+07	1.90975e+07	1.08818e+07	1.36861e+07	1.05712e+07	0.334406	-0.24	unchanged		Slc25a5	P51881
Riox1	Q9JJF3	1.79868e+08	1.55423e+08	1.52382e+08	1.70377e+08	1.54988e+08	1.75358e+08	0.733496	0.0401	unchanged		Csnk2a2	O54833	1.49702e+08	2.1299e+08	2.0232e+08	1.62188e+08	1.97279e+08	1.79703e+08	0.748918	-0.0553	unchanged		Riox1	Q9JJF3	1.79868e+08	1.55423e+08	1.52382e+08	1.70377e+08	1.54988e+08	1.75358e+08	0.733496	0.0401	unchanged		Rps3a	P97351	6.60462e+08	7.18062e+08	6.80359e+08	7.00333e+08	7.61475e+08	8.0758e+08	0.227956	0.139	unchanged		Hdac1	O09106
H1-2	P15864	2.44262e+10	2.37579e+10	2.2377e+10	2.53279e+10	2.362e+10	2.46351e+10	0.533789	0.0609	unchanged		Pnkp	Q9JLV6	1.87596e+08	1.7715e+08	1.73653e+08	1.75231e+08	1.62924e+08	1.69029e+08	0.432945	-0.086	unchanged		H1-2	P15864	2.44262e+10	2.37579e+10	2.2377e+10	2.53279e+10	2.362e+10	2.46351e+10	0.533789	0.0609	unchanged		Kif11	Q6P9P6	3.72256e+07	3.73052e+07	3.95803e+07	3.59857e+07	3.52448e+07	3.38609e+07	0.248941	-0.119	unchanged		Srm	Q64674
Lig1	P37913	1.34832e+08	1.93718e+08	1.86911e+08	1.90574e+08	1.85617e+08	1.4996e+08	0.833144	0.0399	unchanged		Chd2	E9PZM4	7.78885e+07	7.64284e+07	7.62972e+07	7.81193e+07	6.97299e+07	7.51239e+07	0.645755	-0.0501	unchanged		Lig1	P37913	1.34832e+08	1.93718e+08	1.86911e+08	1.90574e+08	1.85617e+08	1.4996e+08	0.833144	0.0399	unchanged		Nisch	Q80TM9	1.66902e+07	2.12539e+07	1.98304e+07	1.89893e+07	2.04411e+07	1.9522e+07	0.780845	0.0358	unchanged		Prmt1	Q9JIF0
Brwd3	A2AHJ4	3.74416e+07	5.05025e+07	4.52428e+07	4.71876e+07	4.21102e+07	4.1961e+07	0.93228	-0.0124	unchanged		Dmap1	Q9JI44	1.75064e+08	1.80708e+08	1.34378e+08	1.31712e+08	1.51836e+08	1.27772e+08	0.152745	-0.245	unchanged		Brwd3	A2AHJ4	3.74416e+07	5.05025e+07	4.52428e+07	4.71876e+07	4.21102e+07	4.1961e+07	0.93228	-0.0124	unchanged		Nsf	P46460	4.8862e+07	4.37832e+07	5.00011e+07	4.8603e+07	4.48443e+07	4.33883e+07	0.599322	-0.0593	unchanged		Ptbp1	P17225
Taf1c	Q6PDZ2	8.474e+07	9.79217e+07	1.00863e+08	9.33038e+07	9.54949e+07	8.63249e+07	0.726128	-0.0406	unchanged		Ppp1r10	Q80W00	1.77696e+08	1.58219e+08	1.82734e+08	1.87302e+08	1.59227e+08	1.84084e+08	0.801765	0.0319	unchanged		Taf1c	Q6PDZ2	8.474e+07	9.79217e+07	1.00863e+08	9.33038e+07	9.54949e+07	8.63249e+07	0.726128	-0.0406	unchanged		Thada	A8C756	3.10834e+07	3.20253e+07	3.08621e+07	3.06822e+07	2.94342e+07	2.93921e+07	0.466077	-0.0703	unchanged		Eif3m	Q99JX4
Smarcb1	Q9Z0H3	2.51904e+08	2.58148e+08	2.27966e+08	2.28538e+08	2.51754e+08	2.29889e+08	0.609065	-0.0548	unchanged		Vrk1	Q80X41	5.28435e+08	5.63249e+08	5.10493e+08	5.33446e+08	6.04301e+08	6.09228e+08	0.309782	0.123	unchanged		Smarcb1	Q9Z0H3	2.51904e+08	2.58148e+08	2.27966e+08	2.28538e+08	2.51754e+08	2.29889e+08	0.609065	-0.0548	unchanged		Farsa	Q8C0C7	1.38926e+08	1.03259e+08	9.15124e+07	1.18475e+08	9.99215e+07	9.44051e+07	0.68906	-0.0774	unchanged		Pfkl	P12382
Ywhae	P62259	3.4514e+08	2.59133e+08	2.64174e+08	3.58569e+08	2.96764e+08	3.29222e+08	0.255236	0.189	unchanged		Thoc1	Q8R3N6	2.37805e+08	1.90321e+08	2.05266e+08	2.51975e+08	2.10143e+08	2.45366e+08	0.272896	0.161	unchanged		Ywhae	P62259	3.4514e+08	2.59133e+08	2.64174e+08	3.58569e+08	2.96764e+08	3.29222e+08	0.255236	0.189	unchanged		Tnpo3	Q6P2B1	4.85823e+07	3.36796e+07	4.32652e+07	5.16452e+07	4.01786e+07	3.28829e+07	0.936471	-0.0177	unchanged		Pfkp	Q9WUA3
Dppa4	Q8CCG4	2.42161e+08	2.36442e+08	1.97008e+08	2.01497e+08	2.04381e+08	2.07846e+08	0.286867	-0.133	unchanged		Eif2s2	Q99L45	7.76291e+08	7.72699e+08	6.80737e+08	6.80788e+08	7.62254e+08	7.28377e+08	0.754153	-0.0371	unchanged		Dppa4	Q8CCG4	2.42161e+08	2.36442e+08	1.97008e+08	2.01497e+08	2.04381e+08	2.07846e+08	0.286867	-0.133	unchanged		Hnrnpul2	Q00PI9	9.51175e+07	9.60147e+07	1.07087e+08	1.02598e+08	9.54959e+07	9.72052e+07	0.903865	-0.0128	unchanged		Mthfd2	P18155
Ago2	Q8CJG0	2.96607e+07	3.2421e+07	4.30574e+07	4.02447e+07	3.99546e+07	2.73861e+07	0.894871	0.0296	unchanged		Ran	P62827	1.42435e+09	1.74254e+09	1.69486e+09	1.4489e+09	1.77461e+09	1.59592e+09	0.932163	-0.0119	unchanged		Ago2	Q8CJG0	2.96607e+07	3.2421e+07	4.30574e+07	4.02447e+07	3.99546e+07	2.73861e+07	0.894871	0.0296	unchanged		Ybx1	P62960	165550170	1.70614e+08	1.63878e+08	1.66716e+08	1.92524e+08	1.87786e+08	0.260775	0.127	unchanged		Rad21	Q61550
Larp7	Q05CL8	4.06295e+08	3.92103e+08	3.86394e+08	3.72214e+08	4.12651e+08	3.39967e+08	0.490123	-0.0791	unchanged		Kpna4	O35343	9.37712e+07	8.85224e+07	4.72521e+07	9.71673e+07	1.04657e+08	9.23115e+07	0.151592	0.42	unchanged		Larp7	Q05CL8	4.06295e+08	3.92103e+08	3.86394e+08	3.72214e+08	4.12651e+08	3.39967e+08	0.490123	-0.0791	unchanged		Psmc4	P54775	1.40041e+08	1.39195e+08	1.35173e+08	1.35255e+08	1.33775e+08	1.42222e+08	0.905146	-0.0114	unchanged		Csnk2a1	Q60737
Racgap1	Q9WVM1	1.6503e+08	1.6339e+08	1.76061e+08	1.54544e+08	1.66184e+08	1.48178e+08	0.312353	-0.106	unchanged		Cecr2	E9Q2Z1	104108057	8.53748e+07	9.5399e+07	9.67306e+07	8.61867e+07	7.95874e+07	0.398685	-0.118	unchanged		Racgap1	Q9WVM1	1.6503e+08	1.6339e+08	1.76061e+08	1.54544e+08	1.66184e+08	1.48178e+08	0.312353	-0.106	unchanged		Tmpo	Q61033	8.14716e+07	6.6684e+07	7.11977e+07	8.00293e+07	7.66652e+07	6.41231e+07	0.953907	0.00816	unchanged		Pygb	Q8CI94
Rtcb	Q99LF4	1.42922e+08	1.53446e+08	1.63262e+08	1.7018e+08	1.79305e+08	1.87572e+08	0.0655116	0.226	unchanged		Fxr1	Q61584	2.18192e+08	2.00198e+08	1.84904e+08	2.26932e+08	2.10894e+08	2.28402e+08	0.242704	0.146	unchanged		Rtcb	Q99LF4	1.42922e+08	1.53446e+08	1.63262e+08	1.7018e+08	1.79305e+08	1.87572e+08	0.0655116	0.226	unchanged		Nol6	Q8R5K4	5.03753e+07	4.65891e+07	5.07208e+07	4.37174e+07	4.70721e+07	4.73154e+07	0.360713	-0.0966	unchanged		Sart1	Q9Z315
Nup62	Q63850	2.98397e+08	2.42193e+08	2.33661e+08	2.39589e+08	2.70478e+08	2.14125e+08	0.539898	-0.0944	unchanged		Prpf40a	Q9R1C7	3.66914e+08	3.71492e+08	3.77185e+08	4.77578e+08	4.37475e+08	4.72303e+08	0.0182785	0.314	unchanged		Nup62	Q63850	2.98397e+08	2.42193e+08	2.33661e+08	2.39589e+08	2.70478e+08	2.14125e+08	0.539898	-0.0944	unchanged		Tbcd	Q8BYA0	4.51916e+07	4.66884e+07	4.95752e+07	5.2468e+07	4.28845e+07	4.35739e+07	0.802655	-0.0311	unchanged		Usp15	Q8R5H1
Sugp1	Q8CH02	5.62491e+07	5.12149e+07	5.963e+07	5.69606e+07	6.01616e+07	5.31775e+07	0.799549	0.0284	unchanged		Nifk	Q91VE6	9.01519e+08	9.51937e+08	9.49174e+08	8.02491e+08	9.26595e+08	9.75839e+08	0.652154	-0.0556	unchanged		Sugp1	Q8CH02	5.62491e+07	5.12149e+07	5.963e+07	5.69606e+07	6.01616e+07	5.31775e+07	0.799549	0.0284	unchanged		Vdac1	Q60932	6.84491e+08	6.53042e+08	6.22964e+08	5.79681e+08	6.51251e+08	7.22599e+08	0.936126	-0.0099	unchanged		Myo1c	Q9WTI7
Asns	Q61024	1.78901e+08	1.71018e+08	1.7023e+08	1.91337e+08	1.95878e+08	2.03733e+08	0.0822929	0.184	unchanged		Larp7	Q05CL8	4.49705e+08	4.32044e+08	4.27265e+08	3.99777e+08	3.68157e+08	4.14081e+08	0.203955	-0.149	unchanged		Asns	Q61024	1.78901e+08	1.71018e+08	1.7023e+08	1.91337e+08	1.95878e+08	2.03733e+08	0.0822929	0.184	unchanged		Ly75	Q60767	2.79729e+07	2.89499e+07	3.12444e+07	2.62211e+07	2.33284e+07	2.50434e+07	0.0563024	-0.241	unchanged		Nvl	Q9DBY8
H3c1	P68433	3.73916e+09	2.38407e+09	2.63946e+09	3.15978e+09	4.24603e+09	5.13237e+09	0.0776377	0.516	unchanged		Bcas2	Q9D287	2.10717e+08	2.26324e+08	1.83957e+08	1.90875e+08	2.50374e+08	2.30509e+08	0.479844	0.109	unchanged		H3c1	P68433	3.73916e+09	2.38407e+09	2.63946e+09	3.15978e+09	4.24603e+09	5.13237e+09	0.0776377	0.516	unchanged		Tcerg1	Q8CGF7	5.07029e+07	5.34542e+07	6.03117e+07	5.7056e+07	6.83925e+07	5.19164e+07	0.490148	0.103	unchanged		Cs	Q9CZU6
Pa2g4	P50580	2.86141e+08	2.75525e+08	2.57481e+08	2.65951e+08	2.67494e+08	2.44107e+08	0.470861	-0.0751	unchanged		Tmem43	Q9DBS1	160302620	1.72039e+08	1.69676e+08	1.45994e+08	1.79513e+08	1.74107e+08	0.923992	-0.0121	unchanged		Pa2g4	P50580	2.86141e+08	2.75525e+08	2.57481e+08	2.65951e+08	2.67494e+08	2.44107e+08	0.470861	-0.0751	unchanged		Prpf3	Q922U1	4.08486e+07	3.33565e+07	3.74588e+07	4.15295e+07	3.59745e+07	3.58e+07	0.861918	0.0225	unchanged		Usp14	Q9JMA1
Mphosph8	Q3TYA6	2.01624e+08	2.17712e+08	2.32236e+08	2.34907e+08	2.1502e+08	2.18278e+08	0.723494	0.0377	unchanged		L3mbtl2	P59178	1.82958e+08	1.48193e+08	1.69681e+08	1.71004e+08	1.44138e+08	1.6384e+08	0.64678	-0.0627	unchanged		Mphosph8	Q3TYA6	2.01624e+08	2.17712e+08	2.32236e+08	2.34907e+08	2.1502e+08	2.18278e+08	0.723494	0.0377	unchanged		G6pdx	Q00612	9.73365e+07	9.4342e+07	8.74007e+07	1.0576e+08	8.95818e+07	8.76844e+07	0.891977	0.0166	unchanged		Pola1	P33609
Kdm2a	P59997	1.41648e+08	1.47294e+08	1.50344e+08	1.36964e+08	1.44898e+08	1.31057e+08	0.368716	-0.0901	unchanged		Rrp9	Q91WM3	6.56345e+08	5.94054e+08	5.38322e+08	6.12149e+08	6.94982e+08	6.41064e+08	0.338535	0.126	unchanged		Kdm2a	P59997	1.41648e+08	1.47294e+08	1.50344e+08	1.36964e+08	1.44898e+08	1.31057e+08	0.368716	-0.0901	unchanged		Mdc1	Q5PSV9	2.09541e+07	2.11898e+07	2.52211e+07	2.16215e+07	2.30759e+07	2.25826e+07	0.980187	0.00295	unchanged		Nol6	Q8R5K4
Cenpc	P49452	1.48031e+08	1.68616e+08	1.71042e+08	1.76836e+08	1.76444e+08	1.86653e+08	0.192383	0.149	unchanged		Rfc3	Q8R323	2.58641e+08	2.93943e+08	2.57597e+08	2.10438e+08	2.5658e+08	2.69067e+08	0.325518	-0.144	unchanged		Cenpc	P49452	1.48031e+08	1.68616e+08	1.71042e+08	1.76836e+08	1.76444e+08	1.86653e+08	0.192383	0.149	unchanged		Ppp6r3	Q922D4	3.70976e+07	4.19845e+07	4.41143e+07	4.07361e+07	3.78496e+07	3.71493e+07	0.458954	-0.0875	unchanged		Psmc1	P62192
Pcbp2	Q61990	5.93427e+08	5.92519e+08	5.89356e+08	4.72821e+08	5.34024e+08	5.55021e+08	0.11142	-0.188	unchanged		Rps3a	P97351	1.7172e+09	1.8629e+09	1.88177e+09	1.57574e+09	1.9934e+09	1.823e+09	0.855025	-0.024	unchanged		Pcbp2	Q61990	5.93427e+08	5.92519e+08	5.89356e+08	4.72821e+08	5.34024e+08	5.55021e+08	0.11142	-0.188	unchanged		Thop1	Q8C1A5	1.18621e+08	1.05884e+08	1.11e+08	1.28001e+08	9.4105e+07	1.04527e+08	0.739725	-0.049	unchanged		Suz12	Q80U70
Sgo2	Q7TSY8	5.33555e+07	6.6133e+07	6.2741e+07	6.31783e+07	5.94483e+07	6.64363e+07	0.645315	0.0575	unchanged		Rcc2	Q8BK67	3.02571e+08	2.93957e+08	2.45024e+08	3.05364e+08	3.10544e+08	2.87282e+08	0.415089	0.107	unchanged		Sgo2	Q7TSY8	5.33555e+07	6.6133e+07	6.2741e+07	6.31783e+07	5.94483e+07	6.64363e+07	0.645315	0.0575	unchanged		Tns3	Q5SSZ5	1.86345e+07	1.82163e+07	1.69046e+07	1.76249e+07	1.61463e+07	1.84466e+07	0.695717	-0.0428	unchanged		Septin7	O55131
Rad50	P70388	7.14191e+07	8.16333e+07	8.16314e+07	6.37327e+07	7.85712e+07	8.41573e+07	0.687924	-0.0585	unchanged		Mphosph8	Q3TYA6	2.89875e+08	2.70426e+08	3.36993e+08	3.74023e+08	3.03841e+08	3.0574e+08	0.382771	0.132	unchanged		Rad50	P70388	7.14191e+07	8.16333e+07	8.16314e+07	6.37327e+07	7.85712e+07	8.41573e+07	0.687924	-0.0585	unchanged		Snrnp40	Q6PE01	5.53163e+07	5.69562e+07	4.92861e+07	5.54931e+07	6.32098e+07	6.70355e+07	0.145384	0.2	unchanged		Rtcb	Q99LF4
Ints5	Q8CHT3	1.00842e+08	1.15597e+08	1.21755e+08	1.21574e+08	1.28668e+08	9.60487e+07	0.860335	0.0274	unchanged		Kpna3	O35344	2.8891e+08	2.83092e+08	2.29219e+08	2.81068e+08	3.02672e+08	2.69871e+08	0.483419	0.0974	unchanged		Ints5	Q8CHT3	1.00842e+08	1.15597e+08	1.21755e+08	1.21574e+08	1.28668e+08	9.60487e+07	0.860335	0.0274	unchanged		Eif3m	Q99JX4	1.00007e+08	1.00792e+08	6.57377e+07	8.01628e+07	1.09513e+08	9.77652e+07	0.577543	0.124	unchanged		Nckap1	P28660
Ppwd1	Q8CEC6	7.50458e+07	6.12421e+07	7.5748e+07	7.66055e+07	7.53394e+07	4.48808e+07	0.567975	-0.142	unchanged		Kansl1	Q80TG1	8.57478e+07	7.90595e+07	1.04293e+08	1.0137e+08	7.62647e+07	7.65411e+07	0.624918	-0.0856	unchanged		Ppwd1	Q8CEC6	7.50458e+07	6.12421e+07	7.5748e+07	7.66055e+07	7.53394e+07	4.48808e+07	0.567975	-0.142	unchanged		Kdm1a	Q6ZQ88	4.95894e+07	4.77196e+07	4.97905e+07	4.53843e+07	4.07563e+07	4.30475e+07	0.0959236	-0.188	unchanged		Espl1	P60330
Exosc3	Q7TQK4	1.88782e+08	1.97099e+08	1.70851e+08	2.00751e+08	1.78237e+08	1.99358e+08	0.623843	0.0554	unchanged		Sugp1	Q8CH02	6.18229e+07	5.64965e+07	5.78644e+07	7.82643e+07	7.27229e+07	7.7223e+07	0.00912238	0.374	unchanged		Exosc3	Q7TQK4	1.88782e+08	1.97099e+08	1.70851e+08	2.00751e+08	1.78237e+08	1.99358e+08	0.623843	0.0554	unchanged		Serbp1	Q9CY58	1.32575e+08	1.3622e+08	1.2339e+08	1.43586e+08	1.35583e+08	1.27978e+08	0.616339	0.0537	unchanged		Rad50	P70388
H1-1	P43275	3.43046e+09	3.86976e+09	3.18239e+09	3.50776e+09	2.95564e+09	3.28812e+09	0.429362	-0.103	unchanged		Wapl	Q65Z40	3.25227e+07	2.71861e+07	3.23208e+07	4.38841e+07	3.03114e+07	2.43475e+07	0.792662	0.0602	unchanged		H1-1	P43275	3.43046e+09	3.86976e+09	3.18239e+09	3.50776e+09	2.95564e+09	3.28812e+09	0.429362	-0.103	unchanged		Rbbp4	Q60972	6.89526e+07	5.8103e+07	3.75722e+07	6.50941e+07	5.07672e+07	4.60603e+07	0.98385	0.00535	unchanged		Rbm25	B2RY56
Smarce1	O54941	1.86102e+08	1.98093e+08	2.03324e+08	1.78353e+08	1.73419e+08	1.7591e+08	0.13646	-0.154	unchanged		Taf1c	Q6PDZ2	1.50868e+08	1.237e+08	1.54601e+08	1.58148e+08	1.26332e+08	1.40662e+08	0.931917	-0.0127	unchanged		Smarce1	O54941	1.86102e+08	1.98093e+08	2.03324e+08	1.78353e+08	1.73419e+08	1.7591e+08	0.13646	-0.154	unchanged		Hmgb2	P30681	308569048	4.05015e+08	4.12847e+08	3.49506e+08	5.07101e+08	5.34249e+08	0.205721	0.292	unchanged		Fanci	Q8K368
Wapl	Q65Z40	3.59252e+07	5.03268e+07	5.00614e+07	4.38577e+07	4.58879e+07	4.61788e+07	0.937626	0.0127	unchanged		Ncoa5	Q91W39	2.49286e+08	2.32843e+08	2.06505e+08	2.78223e+08	2.98564e+08	2.95959e+08	0.0212658	0.345	unchanged		Wapl	Q65Z40	3.59252e+07	5.03268e+07	5.00614e+07	4.38577e+07	4.58879e+07	4.61788e+07	0.937626	0.0127	unchanged		Adh5	P28474	1.51757e+08	1.44747e+08	1.30339e+08	1.2944e+08	1.62085e+08	1.70942e+08	0.471245	0.108	unchanged		Ltn1	Q6A009
Brd7	O88665	7.26805e+07	7.81682e+07	8.12264e+07	7.27248e+07	8.03157e+07	5.79008e+07	0.344322	-0.149	unchanged		Polr1e	Q8K202	4.08216e+08	4.47745e+08	4.18218e+08	3.73262e+08	4.14922e+08	4.31084e+08	0.580745	-0.0651	unchanged		Brd7	O88665	7.26805e+07	7.81682e+07	8.12264e+07	7.27248e+07	8.03157e+07	5.79008e+07	0.344322	-0.149	unchanged		Kntc1	Q8C3Y4	3.07983e+07	3.26729e+07	3.31428e+07	3.02026e+07	2.8735e+07	2.89283e+07	0.192558	-0.137	unchanged		Rps3a	P97351
Myo1c	Q9WTI7	7.94463e+07	7.85664e+07	8.46401e+07	9.00196e+07	9.50956e+07	7.76865e+07	0.36412	0.111	unchanged		Ngdn	Q9DB96	3.20055e+08	3.1334e+08	3.15011e+08	2.09583e+08	2.50326e+08	2.696e+08	0.0188138	-0.386	unchanged		Myo1c	Q9WTI7	7.94463e+07	7.85664e+07	8.46401e+07	9.00196e+07	9.50956e+07	7.76865e+07	0.36412	0.111	unchanged		Ints1	Q6P4S8	2.06869e+07	2.54584e+07	2.54107e+07	2.52367e+07	1.82046e+07	2.04507e+07	0.330344	-0.17	unchanged		Pdia6	Q922R8
Gtf3c2	Q8BL74	8.8436e+07	1.03935e+08	1.22315e+08	1.11177e+08	1.19671e+08	1.04375e+08	0.510224	0.102	unchanged		Rcor2	Q8C796	2.16202e+08	1.82708e+08	2.14544e+08	1.8736e+08	1.7943e+08	2.01352e+08	0.398199	-0.108	unchanged		Gtf3c2	Q8BL74	8.8436e+07	1.03935e+08	1.22315e+08	1.11177e+08	1.19671e+08	1.04375e+08	0.510224	0.102	unchanged		Bag6	Q9Z1R2	5.74813e+07	6.29995e+07	6.63392e+07	6.03126e+07	5.39274e+07	5.38153e+07	0.210779	-0.152	unchanged		Bop1	P97452
Mre11	Q61216	7.7372e+07	7.36351e+07	7.22847e+07	6.62284e+07	7.30625e+07	1.20648e+08	0.499087	0.168	unchanged		Asns	Q61024	1.72654e+08	1.72391e+08	1.54118e+08	1.57885e+08	1.69626e+08	1.75278e+08	0.92325	0.0111	unchanged		Mre11	Q61216	7.7372e+07	7.36351e+07	7.22847e+07	6.62284e+07	7.30625e+07	1.20648e+08	0.499087	0.168	unchanged		Eif3i	Q9QZD9	1.50146e+08	1.4562e+08	1.30818e+08	1.43788e+08	1.59485e+08	1.69352e+08	0.243544	0.147	unchanged		Ptpn23	Q6PB44
Elavl1	P70372	2.49495e+09	2.5003e+09	2.07293e+09	2.10012e+09	2.35171e+09	2.36788e+09	0.7005	-0.0483	unchanged		Uchl5	Q9WUP7	1.83401e+08	2.09776e+08	1.99208e+08	1.41141e+08	1.75857e+08	1.80159e+08	0.0981614	-0.259	unchanged		Elavl1	P70372	2.49495e+09	2.5003e+09	2.07293e+09	2.10012e+09	2.35171e+09	2.36788e+09	0.7005	-0.0483	unchanged		Fus	P56959	1.55606e+08	1.50766e+08	1.51933e+08	1.54461e+08	1.49536e+08	1.51516e+08	0.924679	-0.00881	unchanged		Rps4x	P62702
Aaas	P58742	2.69361e+08	2.18404e+08	2.71107e+08	2.77964e+08	2.39211e+08	2.34498e+08	0.937672	-0.0109	unchanged		H3c1	P68433	1.4702e+08	4.57694e+08	5.83567e+07	3.91947e+08	3.89331e+08	4.40646e+08	0.075815	1.37	unchanged		Aaas	P58742	2.69361e+08	2.18404e+08	2.71107e+08	2.77964e+08	2.39211e+08	2.34498e+08	0.937672	-0.0109	unchanged		Tasor	Q69ZR9	1.91274e+07	2.29033e+07	2.39679e+07	2.22432e+07	2.1827e+07	2.10123e+07	0.911592	-0.0139	unchanged		Ppp1ca	P62137
Exosc7	Q9D0M0	1.91087e+08	1.83315e+08	1.89599e+08	1.84203e+08	1.76199e+08	1.6106e+08	0.279048	-0.115	unchanged		Pa2g4	P50580	3.34635e+08	3.33862e+08	3.31104e+08	2.78275e+08	3.25187e+08	3.36153e+08	0.445767	-0.0941	unchanged		Exosc7	Q9D0M0	1.91087e+08	1.83315e+08	1.89599e+08	1.84203e+08	1.76199e+08	1.6106e+08	0.279048	-0.115	unchanged		Ywhaq	P68254	164120601	2.26355e+08	2.17674e+08	1.37603e+08	2.05143e+08	2.36716e+08	0.710768	-0.0917	unchanged		Hmgb1	P63158
Znf148	Q61624	7.02327e+07	7.72129e+07	7.41249e+07	7.31095e+07	7.93047e+07	5.85438e+07	0.579067	-0.0813	unchanged		Sugp2	Q8CH09	6.25065e+07	6.9583e+07	7.46615e+07	8.36213e+07	5.59446e+07	6.75136e+07	0.939316	-0.0134	unchanged		Znf148	Q61624	7.02327e+07	7.72129e+07	7.41249e+07	7.31095e+07	7.93047e+07	5.85438e+07	0.579067	-0.0813	unchanged		Ddx27	Q921N6	66212085	5.57613e+07	6.06009e+07	6.70008e+07	5.94144e+07	5.59634e+07	0.986882	-0.00207	unchanged		Fh	P97807
Uchl5	Q9WUP7	1.11916e+08	1.0347e+08	8.97498e+07	1.06133e+08	9.72733e+07	1.09281e+08	0.753158	0.0395	unchanged		Poldip3	Q8BG81	2.17938e+08	2.19152e+08	2.0417e+08	1.87008e+08	1.97739e+08	1.99123e+08	0.231118	-0.135	unchanged		Uchl5	Q9WUP7	1.11916e+08	1.0347e+08	8.97498e+07	1.06133e+08	9.72733e+07	1.09281e+08	0.753158	0.0395	unchanged		Llgl2	Q3TJ91	2.27739e+07	2.31203e+07	2.41514e+07	2.20663e+07	2.07866e+07	2.05037e+07	0.171665	-0.145	unchanged		Ssrp1	Q08943
Brd1	G5E8P1	1.15676e+08	1.41245e+08	1.39453e+08	1.23545e+08	1.29952e+08	1.14517e+08	0.424853	-0.103	unchanged		Exosc2	Q8VBV3	3.49403e+08	3.9388e+08	3.33675e+08	2.919e+08	3.40301e+08	3.42273e+08	0.285602	-0.145	unchanged		Brd1	G5E8P1	1.15676e+08	1.41245e+08	1.39453e+08	1.23545e+08	1.29952e+08	1.14517e+08	0.424853	-0.103	unchanged		Arhgef1	Q61210	2.80548e+07	2.41238e+07	2.79486e+07	2.42146e+07	2.26455e+07	2.61139e+07	0.287059	-0.134	unchanged		Psmc4	P54775
Prr12	E9PYL2	2.50037e+07	3.39177e+07	3.31675e+07	3.05298e+07	2.86686e+07	2.79868e+07	0.662716	-0.0665	unchanged		Hnrnpll	Q921F4	124579023	8.22274e+07	7.63501e+07	1.708e+08	1.10936e+08	9.85814e+07	0.157364	0.419	unchanged		Prr12	E9PYL2	2.50037e+07	3.39177e+07	3.31675e+07	3.05298e+07	2.86686e+07	2.79868e+07	0.662716	-0.0665	unchanged		Eif3h	Q91WK2	1.23967e+08	9.38543e+07	9.18977e+07	1.23457e+08	1.21236e+08	1.21574e+08	0.118488	0.256	unchanged		Snrnp40	Q6PE01
Zmym3	Q9JLM4	3.90532e+07	7.61591e+07	8.03063e+07	8.21157e+07	7.79995e+07	7.99672e+07	0.243007	0.367	unchanged		Nup37	Q9CWU9	3.03621e+08	3.99617e+08	3.41942e+08	2.93813e+08	3.45078e+08	3.97552e+08	0.933808	-0.0139	unchanged		Zmym3	Q9JLM4	3.90532e+07	7.61591e+07	8.03063e+07	8.21157e+07	7.79995e+07	7.99672e+07	0.243007	0.367	unchanged		Rps4x	P62702	1030455273	1.2007e+09	1.17106e+09	1.03468e+09	1.21883e+09	1.3227e+09	0.626872	0.0677	unchanged		Ppid	Q9CR16
Nifk	Q91VE6	7.13472e+08	5.99753e+08	5.48606e+08	6.23933e+08	6.97286e+08	6.9711e+08	0.380898	0.123	unchanged		Cdca8	Q8BHX3	8.3156e+08	9.69535e+08	8.49899e+08	7.38721e+08	9.52824e+08	8.56311e+08	0.665578	-0.0617	unchanged		Nifk	Q91VE6	7.13472e+08	5.99753e+08	5.48606e+08	6.23933e+08	6.97286e+08	6.9711e+08	0.380898	0.123	unchanged		Ssrp1	Q08943	2.34051e+08	2.05794e+08	2.06133e+08	2.30787e+08	2.11776e+08	1.96631e+08	0.894932	-0.0157	unchanged		Lmnb2	P21619
Nol11	Q8BJW5	3.74957e+08	4.12802e+08	4.67881e+08	4.1595e+08	4.25707e+08	3.32891e+08	0.519686	-0.099	unchanged		Pml	Q60953	7.04632e+07	5.56351e+07	7.38407e+07	8.9686e+07	7.04108e+07	7.61885e+07	0.16323	0.244	unchanged		Nol11	Q8BJW5	3.74957e+08	4.12802e+08	4.67881e+08	4.1595e+08	4.25707e+08	3.32891e+08	0.519686	-0.099	unchanged		Zfr	O88532	2.56082e+07	2.59331e+07	3.12778e+07	2.86499e+07	2.79962e+07	2.68356e+07	0.888509	0.0171	unchanged		Tubb6	Q922F4
Kif23	E9Q5G3	1.18348e+08	1.34544e+08	1.54133e+08	1.36148e+08	1.3796e+08	1.4241e+08	0.748412	0.0414	unchanged		Iqgap1	Q9JKF1	3.5175e+07	3.8552e+07	4.3001e+07	3.6518e+07	3.29317e+07	3.60273e+07	0.278168	-0.143	unchanged		Kif23	E9Q5G3	1.18348e+08	1.34544e+08	1.54133e+08	1.36148e+08	1.3796e+08	1.4241e+08	0.748412	0.0414	unchanged		Idh2	P54071	1.99605e+08	1.84491e+08	1.49958e+08	2.0146e+08	1.93051e+08	2.03241e+08	0.239896	0.172	unchanged		Got1	P05201
Hdac2	P70288	7.73363e+07	6.96697e+07	7.63233e+07	8.2976e+07	7.74553e+07	5.95724e+07	0.82586	-0.0344	unchanged		Imp4	Q8VHZ7	5.52989e+08	5.9145e+08	6.00181e+08	4.82813e+08	5.97637e+08	5.65756e+08	0.494356	-0.0887	unchanged		Hdac2	P70288	7.73363e+07	6.96697e+07	7.63233e+07	8.2976e+07	7.74553e+07	5.95724e+07	0.82586	-0.0344	unchanged		Ipo4	Q8VI75	5.58934e+07	5.12493e+07	5.21625e+07	5.93701e+07	4.71142e+07	4.87336e+07	0.734829	-0.0441	unchanged		Skt	A2AQ25
Igf2bp3	Q9CPN8	1.17318e+08	1.17352e+08	1.14997e+08	1.38303e+08	1.11763e+08	9.07872e+07	0.736931	-0.058	unchanged		Pwwp3a	Q6DID5	1.62923e+08	1.29778e+08	1.5963e+08	1.73608e+08	1.34628e+08	1.69675e+08	0.62908	0.0775	unchanged		Igf2bp3	Q9CPN8	1.17318e+08	1.17352e+08	1.14997e+08	1.38303e+08	1.11763e+08	9.07872e+07	0.736931	-0.058	unchanged		Utp4	Q8R2N2	4.59335e+07	3.55987e+07	3.52429e+07	4.0779e+07	3.8965e+07	3.44147e+07	0.867399	-0.0252	unchanged		Ybx1	P62960
Rpa1	Q8VEE4	3.24834e+08	2.69946e+08	3.267e+08	2.68207e+08	2.51231e+08	2.26645e+08	0.0513398	-0.303	unchanged		Cenpt	Q3TJM4	1.21395e+08	1.08302e+08	1.09505e+08	9.92702e+07	1.01558e+08	1.03736e+08	0.191175	-0.154	unchanged		Rpa1	Q8VEE4	3.24834e+08	2.69946e+08	3.267e+08	2.68207e+08	2.51231e+08	2.26645e+08	0.0513398	-0.303	unchanged		Itgb1	P09055	5.88025e+07	5.56073e+07	5.9493e+07	5.09354e+07	4.93443e+07	5.05618e+07	0.0655467	-0.205	unchanged		Gnl3	Q8CI11
Ctbp2	P56546	2.66698e+08	2.66549e+08	2.45979e+08	2.44556e+08	2.33989e+08	2.37924e+08	0.232857	-0.12	unchanged		Api5	O35841	1.98035e+08	1.8825e+08	1.86751e+08	1.95118e+08	2.09704e+08	2.03105e+08	0.432463	0.0851	unchanged		Ctbp2	P56546	2.66698e+08	2.66549e+08	2.45979e+08	2.44556e+08	2.33989e+08	2.37924e+08	0.232857	-0.12	unchanged		Xpo4	Q9ESJ0	3.28553e+07	2.80973e+07	3.33494e+07	3.28566e+07	2.53646e+07	2.53025e+07	0.259721	-0.182	unchanged		Eif4a3	Q91VC3
Hira	Q61666	1.85601e+08	1.93701e+08	1.87814e+08	2.00527e+08	1.88766e+08	1.79691e+08	0.970957	0.00353	unchanged		Raly	Q64012	3.31885e+09	3.91255e+09	3.57073e+09	3.16717e+09	3.83683e+09	3.6831e+09	0.897667	-0.017	unchanged		Hira	Q61666	1.85601e+08	1.93701e+08	1.87814e+08	2.00527e+08	1.88766e+08	1.79691e+08	0.970957	0.00353	unchanged		Dock7	Q8R1A4	2.32843e+07	2.33127e+07	2.34747e+07	2.22769e+07	2.01162e+07	1.94801e+07	0.11542	-0.182	unchanged		Cyb5r3	Q9DCN2
Wdr5	P61965	6.06993e+08	5.51901e+08	5.22457e+08	5.53169e+08	5.76375e+08	5.41776e+08	0.951863	-0.00633	unchanged		Chd5	A2A8L1	1.45277e+06	1.6412e+06	1.52898e+06	1.754e+06	1.36481e+06	1.61962e+06	0.829159	0.0296	unchanged		Wdr5	P61965	6.06993e+08	5.51901e+08	5.22457e+08	5.53169e+08	5.76375e+08	5.41776e+08	0.951863	-0.00633	unchanged		Suz12	Q80U70	4.27415e+07	3.39713e+07	3.73956e+07	3.46683e+07	3.17347e+07	3.22109e+07	0.137786	-0.205	unchanged		G6pdx	Q00612
Chaf1a	Q9QWF0	1.52348e+08	1.95134e+08	2.15557e+08	1.65781e+08	1.89151e+08	1.83392e+08	0.746615	-0.0521	unchanged		H1-3	P43277	2.1998e+07	1.77453e+07	3.0628e+07	3.6226e+07	3.01698e+07	2.12357e+07	0.261879	0.319	unchanged		Chaf1a	Q9QWF0	1.52348e+08	1.95134e+08	2.15557e+08	1.65781e+08	1.89151e+08	1.83392e+08	0.746615	-0.0521	unchanged		Cs	Q9CZU6	2.67565e+08	2.72507e+08	2.35592e+08	2.70964e+08	2.89908e+08	3.12782e+08	0.176452	0.172	unchanged		Napa	Q9DB05
Rplp0	P14869	1.22606e+09	1.23345e+09	1.07181e+09	1.26594e+09	1.17162e+09	1.19178e+09	0.700259	0.0417	unchanged		Dhx33	Q80VY9	2.58169e+08	2.16818e+08	2.26711e+08	2.44581e+08	2.33972e+08	2.62725e+08	0.514901	0.0815	unchanged		Rplp0	P14869	1.22606e+09	1.23345e+09	1.07181e+09	1.26594e+09	1.17162e+09	1.19178e+09	0.700259	0.0417	unchanged		Cdk2	P97377	4.4694e+07	4.45468e+07	4.315e+07	4.05605e+07	4.90173e+07	5.41406e+07	0.440723	0.108	unchanged		Serbp1	Q9CY58
Timeless	Q9R1X4	5.79706e+07	1.13466e+08	6.62565e+07	5.83651e+07	4.51036e+07	5.74215e+07	0.10919	-0.509	unchanged		Ctbp2	P56546	253311348	2.6696e+08	2.51493e+08	2.04108e+08	2.35294e+08	2.37599e+08	0.133617	-0.192	unchanged		Timeless	Q9R1X4	5.79706e+07	1.13466e+08	6.62565e+07	5.83651e+07	4.51036e+07	5.74215e+07	0.10919	-0.509	unchanged		Eif5a	P63242	6.41371e+07	1.86179e+08	2.06906e+08	6.52928e+07	1.94971e+08	1.42429e+08	0.804071	-0.149	unchanged		Zfr	O88532
Usp39	Q3TIX9	2.35462e+08	1.97701e+08	2.25569e+08	2.28576e+08	1.95367e+08	1.93189e+08	0.466715	-0.0945	unchanged		Esco2	Q8CIB9	1.48755e+08	1.51201e+08	1.25182e+08	1.67906e+08	1.46407e+08	1.59265e+08	0.246625	0.159	unchanged		Usp39	Q3TIX9	2.35462e+08	1.97701e+08	2.25569e+08	2.28576e+08	1.95367e+08	1.93189e+08	0.466715	-0.0945	unchanged		Rpl8	P62918	385402297	3.39237e+08	3.62485e+08	5.20517e+08	4.79462e+08	5.02143e+08	0.00320271	0.468	unchanged		Pum3	Q8BKS9
Arpc2	Q9CVB6	1.1995e+08	1.1613e+08	9.89806e+07	1.18831e+08	1.2227e+08	1.35404e+08	0.197665	0.171	unchanged		Brwd1	Q921C3	5.82231e+07	5.84808e+07	6.50986e+07	7.26718e+07	5.66325e+07	5.55467e+07	0.919264	0.0148	unchanged		Arpc2	Q9CVB6	1.1995e+08	1.1613e+08	9.89806e+07	1.18831e+08	1.2227e+08	1.35404e+08	0.197665	0.171	unchanged		Usp24	B1AY13	2.25975e+07	2.2668e+07	2.32733e+07	2.21572e+07	1.94978e+07	2.42512e+07	0.606815	-0.0621	unchanged		Ubtf	P25976
Cstf1	Q99LC2	1.13114e+08	1.10959e+08	1.14185e+08	1.08156e+08	1.18453e+08	1.0505e+08	0.759765	-0.0302	unchanged		Smc4	Q8CG47	9.10597e+07	8.87279e+07	9.3017e+07	9.05767e+07	7.38345e+07	6.55682e+07	0.11157	-0.259	unchanged		Cstf1	Q99LC2	1.13114e+08	1.10959e+08	1.14185e+08	1.08156e+08	1.18453e+08	1.0505e+08	0.759765	-0.0302	unchanged		Slc25a13	Q9QXX4	8.883e+07	8.24101e+07	7.67693e+07	9.07653e+07	7.56762e+07	7.42342e+07	0.719524	-0.0468	unchanged		Cyfip1	Q7TMB8
Nudt21	Q9CQF3	2.81244e+08	2.90998e+08	2.79451e+08	2.6806e+08	3.46686e+08	3.68328e+08	0.220393	0.194	unchanged		Ash2l	Q91X20	1.07719e+08	9.88852e+07	8.14241e+07	9.57497e+07	9.07447e+07	8.82708e+07	0.67535	-0.0591	unchanged		Nudt21	Q9CQF3	2.81244e+08	2.90998e+08	2.79451e+08	2.6806e+08	3.46686e+08	3.68328e+08	0.220393	0.194	unchanged		Rdx	P26043	4.71701e+07	3.68278e+07	4.37412e+07	4.86863e+07	4.61384e+07	4.16691e+07	0.476696	0.1	unchanged		Ktn1	Q61595
Rcor2	Q8C796	1.25496e+08	1.27738e+08	1.21169e+08	1.20793e+08	1.15481e+08	1.08448e+08	0.244359	-0.12	unchanged		Prmt1	Q9JIF0	1.03888e+08	1.2031e+08	1.06738e+08	1.22361e+08	1.43538e+08	1.40229e+08	0.0461151	0.295	unchanged		Rcor2	Q8C796	1.25496e+08	1.27738e+08	1.21169e+08	1.20793e+08	1.15481e+08	1.08448e+08	0.244359	-0.12	unchanged		Timeless	Q9R1X4	4.86318e+07	5.08461e+07	5.24698e+07	5.25724e+07	4.3736e+07	4.45024e+07	0.352526	-0.114	unchanged		Pds5b	Q4VA53
Snrpa1	P57784	8.57391e+08	9.30891e+08	7.77855e+08	8.47262e+08	7.71826e+08	8.35503e+08	0.592835	-0.0614	unchanged		Brd3	Q8K2F0	8.62108e+07	8.38849e+07	7.43458e+07	9.62032e+07	6.33774e+07	8.16339e+07	0.834882	-0.0371	unchanged		Snrpa1	P57784	8.57391e+08	9.30891e+08	7.77855e+08	8.47262e+08	7.71826e+08	8.35503e+08	0.592835	-0.0614	unchanged		Pola1	P33609	4.64048e+07	4.24989e+07	5.45761e+07	3.54101e+07	4.43889e+07	4.84102e+07	0.341186	-0.167	unchanged		Upp1	P52624
Gnl3l	Q6PGG6	1.77378e+08	1.76344e+08	1.97201e+08	1.45959e+08	1.45486e+08	1.27301e+08	0.0099719	-0.397	unchanged		Ticrr	Q8BQ33	9.40675e+07	7.84529e+07	9.44307e+07	1.03271e+08	8.27165e+07	8.39054e+07	0.926668	0.0135	unchanged		Gnl3l	Q6PGG6	1.77378e+08	1.76344e+08	1.97201e+08	1.45959e+08	1.45486e+08	1.27301e+08	0.0099719	-0.397	unchanged		Srrt	Q99MR6	5.4875e+07	5.58549e+07	5.79038e+07	6.01912e+07	5.92775e+07	5.66786e+07	0.521049	0.0628	unchanged		Bag6	Q9Z1R2
Brd8	Q8R3B7	7.92228e+07	1.06798e+08	1.01031e+08	8.69635e+07	8.78678e+07	9.88191e+07	0.69328	-0.0596	unchanged		Kif18b	Q6PFD6	8.61937e+07	7.4593e+07	9.01073e+07	1.06014e+08	7.15073e+07	8.96733e+07	0.664069	0.0769	unchanged		Brd8	Q8R3B7	7.92228e+07	1.06798e+08	1.01031e+08	8.69635e+07	8.78678e+07	9.88191e+07	0.69328	-0.0596	unchanged		Top2b	Q64511	3.2197e+07	2.91895e+07	2.93196e+07	3.80374e+07	3.46576e+07	3.41993e+07	0.0589053	0.237	unchanged		Ints3	Q7TPD0
Ice2	Q3UZ18	1.04117e+08	1.2361e+08	1.22869e+08	1.09016e+08	1.22788e+08	1.12246e+08	0.836952	-0.0246	unchanged		Ddx46	Q569Z5	8.97231e+07	8.27093e+07	1.01451e+08	1.3176e+08	1.02516e+08	1.06366e+08	0.0687089	0.311	unchanged		Ice2	Q3UZ18	1.04117e+08	1.2361e+08	1.22869e+08	1.09016e+08	1.22788e+08	1.12246e+08	0.836952	-0.0246	unchanged		Dnm2	P39054	3.3361e+07	2.7437e+07	3.03765e+07	3.8695e+07	3.73308e+07	3.5848e+07	0.0355381	0.299	unchanged		Jmjd1c	Q69ZK6
Rbm17	Q8JZX4	2.00704e+08	1.75037e+08	1.71646e+08	1.508e+08	1.56903e+08	1.56045e+08	0.0606531	-0.236	unchanged		Prpf4b	Q61136	7.03722e+07	6.68575e+07	7.54156e+07	1.01392e+08	7.1417e+07	8.76182e+07	0.108969	0.279	unchanged		Rbm17	Q8JZX4	2.00704e+08	1.75037e+08	1.71646e+08	1.508e+08	1.56903e+08	1.56045e+08	0.0606531	-0.236	unchanged		Idh1	O88844	1.52482e+08	1.46541e+08	1.27187e+08	1.53281e+08	1.5645e+08	1.61502e+08	0.221912	0.149	unchanged		Tmpo	Q61033
Wdr76	A6PWY4	2.1923e+08	1.87526e+08	2.11964e+08	2.10375e+08	2.14172e+08	1.8886e+08	0.920938	-0.0114	unchanged		Cdc27	A2A6Q5	8.34867e+07	6.74919e+07	7.95251e+07	8.82564e+07	7.06773e+07	7.59859e+07	0.852136	0.027	unchanged		Wdr76	A6PWY4	2.1923e+08	1.87526e+08	2.11964e+08	2.10375e+08	2.14172e+08	1.8886e+08	0.920938	-0.0114	unchanged		Kpna2	P52293	251371222	2.27295e+08	1.98932e+08	2.30215e+08	2.10187e+08	2.03266e+08	0.597283	-0.0695	unchanged		Thada	A8C756
Ipo7	Q9EPL8	4.90403e+07	6.486e+07	6.03467e+07	6.24346e+07	5.68888e+07	5.02867e+07	0.822837	-0.0346	unchanged		Ppp2ca	P63330	1.45548e+07	1.54421e+07	6.94366e+06	1.13425e+07	1.83908e+07	1.39235e+07	0.399478	0.299	unchanged		Ipo7	Q9EPL8	4.90403e+07	6.486e+07	6.03467e+07	6.24346e+07	5.68888e+07	5.02867e+07	0.822837	-0.0346	unchanged		Safb	D3YXK2	4.53376e+07	4.45335e+07	5.01654e+07	4.59088e+07	4.39376e+07	4.93885e+07	0.942146	-0.00796	unchanged		Slc25a13	Q9QXX4
Rps2	P25444	1.41216e+09	1.24802e+09	1.09508e+09	1.23182e+09	1.28562e+09	1.38132e+09	0.649569	0.0602	unchanged		Ncapd2	Q8K2Z4	7.10326e+07	6.452e+07	9.27827e+07	8.05992e+07	6.06948e+07	6.1465e+07	0.393567	-0.167	unchanged		Rps2	P25444	1.41216e+09	1.24802e+09	1.09508e+09	1.23182e+09	1.28562e+09	1.38132e+09	0.649569	0.0602	unchanged		Wdhd1	P59328	2.27071e+07	2.34604e+07	2.44734e+07	2.42674e+07	2.04094e+07	2.45831e+07	0.783321	-0.0329	unchanged		Tanc1	Q0VGY8
Rest	Q8VIG1	2.73576e+07	3.72154e+07	4.29397e+07	3.0832e+07	2.81604e+07	3.58769e+07	0.434098	-0.163	unchanged		Elavl1	P70372	2837072149	2.97914e+09	2.7068e+09	2.58483e+09	3.04955e+09	3.09011e+09	0.80853	0.0301	unchanged		Rest	Q8VIG1	2.73576e+07	3.72154e+07	4.29397e+07	3.0832e+07	2.81604e+07	3.58769e+07	0.434098	-0.163	unchanged		Pum3	Q8BKS9	6.11873e+07	5.01275e+07	5.32358e+07	5.85603e+07	5.34059e+07	5.54948e+07	0.807272	0.0293	unchanged		Farsa	Q8C0C7
Ncoa5	Q91W39	1.67646e+08	1.43157e+08	1.3722e+08	1.57583e+08	1.45664e+08	1.58908e+08	0.682976	0.0491	unchanged		Cbx1	P83917	1.90577e+09	1.91022e+09	2.20038e+09	1.82055e+09	2.01353e+09	1.85127e+09	0.512409	-0.0798	unchanged		Ncoa5	Q91W39	1.67646e+08	1.43157e+08	1.3722e+08	1.57583e+08	1.45664e+08	1.58908e+08	0.682976	0.0491	unchanged		Wdr1	O88342	4.50724e+07	4.23951e+07	3.71537e+07	4.71363e+07	4.05794e+07	4.05472e+07	0.742634	0.0425	unchanged		Prpf3	Q922U1
Dcaf13	Q6PAC3	3.20067e+08	3.40019e+08	2.89795e+08	3.29215e+08	2.80847e+08	2.73596e+08	0.412672	-0.106	unchanged		Ctnnbl1	Q9CWL8	2.92871e+08	2.87347e+08	2.58148e+08	2.96296e+08	2.61723e+08	3.10843e+08	0.690093	0.05	unchanged		Dcaf13	Q6PAC3	3.20067e+08	3.40019e+08	2.89795e+08	3.29215e+08	2.80847e+08	2.73596e+08	0.412672	-0.106	unchanged		Tubb6	Q922F4	1.15776e+07	9.7855e+06	6.19488e+06	1.07753e+07	8.02425e+06	1.04545e+07	0.649694	0.122	unchanged		Fus	P56959
Nsd2	Q8BVE8	4.61862e+07	5.9883e+07	6.22128e+07	5.67806e+07	5.31198e+07	5.89759e+07	0.914162	0.016	unchanged		Rest	Q8VIG1	7.05807e+07	7.12653e+07	7.50791e+07	6.71446e+07	4.73612e+07	4.43269e+07	0.0281781	-0.474	unchanged		Nsd2	Q8BVE8	4.61862e+07	5.9883e+07	6.22128e+07	5.67806e+07	5.31198e+07	5.89759e+07	0.914162	0.016	unchanged		Pds5b	Q4VA53	2.58094e+07	2.52681e+07	2.69299e+07	2.92667e+07	2.52503e+07	2.67407e+07	0.601809	0.0567	unchanged		Herc4	Q6PAV2
H1-4	P43274	3.73929e+09	4.0756e+09	3.2559e+09	3.7532e+09	3.93214e+09	4.49647e+09	0.322417	0.14	unchanged		Timeless	Q9R1X4	9.69635e+07	7.82611e+07	1.08688e+08	9.3478e+07	7.90234e+07	7.38156e+07	0.259491	-0.199	unchanged		H1-4	P43274	3.73929e+09	4.0756e+09	3.2559e+09	3.7532e+09	3.93214e+09	4.49647e+09	0.322417	0.14	unchanged		Fubp1	Q91WJ8	8.94454e+07	7.80249e+07	8.0057e+07	8.90757e+07	8.19664e+07	8.7437e+07	0.561132	0.0641	unchanged		Alpl	P09242
L3mbtl2	P59178	1.13755e+08	1.21927e+08	1.29534e+08	1.30711e+08	1.28765e+08	1.10096e+08	0.900703	0.0149	unchanged		Krt8	P11679	2.25744e+08	2.1463e+08	2.25352e+08	2.2573e+08	2.55646e+08	2.80129e+08	0.160836	0.189	unchanged		L3mbtl2	P59178	1.13755e+08	1.21927e+08	1.29534e+08	1.30711e+08	1.28765e+08	1.10096e+08	0.900703	0.0149	unchanged		Pygb	Q8CI94	3.00244e+07	2.56786e+07	2.80179e+07	3.26306e+07	2.80629e+07	2.85826e+07	0.454714	0.0923	unchanged		Ube4b	Q9ES00
Smc4	Q8CG47	6.00012e+07	8.06426e+07	8.60294e+07	7.31692e+07	7.24335e+07	9.10873e+07	0.7013	0.0713	unchanged		Wdr76	A6PWY4	2.93723e+08	2.61183e+08	2.32829e+08	2.97407e+08	2.57806e+08	2.63474e+08	0.66531	0.0592	unchanged		Smc4	Q8CG47	6.00012e+07	8.06426e+07	8.60294e+07	7.31692e+07	7.24335e+07	9.10873e+07	0.7013	0.0713	unchanged		Fanci	Q8K368	2.68409e+07	2.77778e+07	2.72418e+07	2.63067e+07	2.46808e+07	2.23829e+07	0.170064	-0.161	unchanged		Rnh1	Q91VI7
Diexf	Q8BTT6	1.36306e+08	1.65303e+08	1.61384e+08	1.69521e+08	1.74304e+08	1.51634e+08	0.436278	0.1	unchanged		Snrpn	P63163	8.12408e+08	1.14909e+09	1.06269e+09	1.16769e+09	1.21546e+09	1.46547e+09	0.072228	0.356	unchanged		Diexf	Q8BTT6	1.36306e+08	1.65303e+08	1.61384e+08	1.69521e+08	1.74304e+08	1.51634e+08	0.436278	0.1	unchanged		Tjp2	Q9Z0U1	4.67603e+07	4.99564e+07	5.18683e+07	4.7576e+07	4.64155e+07	4.6813e+07	0.45162	-0.0764	unchanged		Cdk1	P11440
Gatad2b	Q8VHR5	1.58758e+08	1.35282e+08	1.55142e+08	1.54087e+08	1.41546e+08	1.10786e+08	0.354166	-0.155	unchanged		Gle1	Q8R322	1.31186e+08	9.05128e+07	1.14167e+08	1.31645e+08	1.08476e+08	1.20984e+08	0.501602	0.117	unchanged		Gatad2b	Q8VHR5	1.58758e+08	1.35282e+08	1.55142e+08	1.54087e+08	1.41546e+08	1.10786e+08	0.354166	-0.155	unchanged		Cpsf1	Q9EPU4	2.79383e+07	2.84008e+07	2.98983e+07	3.19261e+07	2.66287e+07	2.86746e+07	0.908552	0.0131	unchanged		Ptk7	Q8BKG3
Lbr	Q3U9G9	1.7336e+08	1.9019e+08	1.7379e+08	1.75543e+08	1.83373e+08	1.82586e+08	0.899406	0.0122	unchanged		Ppp2cb	P62715	1.79777e+08	2.00817e+08	1.70513e+08	1.36154e+08	1.87709e+08	1.89217e+08	0.496354	-0.116	unchanged		Lbr	Q3U9G9	1.7336e+08	1.9019e+08	1.7379e+08	1.75543e+08	1.83373e+08	1.82586e+08	0.899406	0.0122	unchanged		Hspa14	Q99M31	5.78352e+07	5.13106e+07	4.83569e+07	5.84694e+07	4.94283e+07	4.42793e+07	0.70978	-0.0551	unchanged		Farsb	Q9WUA2
Wdr82	Q8BFQ4	1.67516e+08	1.4915e+08	1.44537e+08	1.40432e+08	1.48115e+08	1.5358e+08	0.589182	-0.059	unchanged		Actr5	Q80US4	9.22606e+07	6.98447e+07	7.48203e+07	9.23704e+07	8.3521e+07	1.04298e+08	0.145962	0.246	unchanged		Wdr82	Q8BFQ4	1.67516e+08	1.4915e+08	1.44537e+08	1.40432e+08	1.48115e+08	1.5358e+08	0.589182	-0.059	unchanged		Ftsj3	Q9DBE9	6.69416e+07	6.05479e+07	6.18778e+07	7.12678e+07	6.28286e+07	6.52101e+07	0.50763	0.0731	unchanged		Hspb1	P14602
Plk1	Q07832	1.10061e+08	1.00903e+08	1.09345e+08	1.00797e+08	9.36227e+07	8.1135e+07	0.105389	-0.222	unchanged		Zdbf2	Q5SS00	6.847e+07	7.17033e+07	7.65977e+07	7.35429e+07	5.3002e+07	5.76352e+07	0.140185	-0.248	unchanged		Plk1	Q07832	1.10061e+08	1.00903e+08	1.09345e+08	1.00797e+08	9.36227e+07	8.1135e+07	0.105389	-0.222	unchanged		Kif4	P33174	2.42609e+07	2.61897e+07	2.84894e+07	2.65052e+07	2.37717e+07	2.40036e+07	0.462331	-0.0864	unchanged		Sf3a3	Q9D554
Prpf40a	Q9R1C7	3.18651e+08	4.17027e+08	3.82922e+08	4.25582e+08	4.03985e+08	3.84476e+08	0.368549	0.126	unchanged		Krr1	Q8BGA5	1.01733e+09	1.06611e+09	1.01919e+09	9.75562e+08	1.07188e+09	1.04169e+09	0.947585	-0.00706	unchanged		Prpf40a	Q9R1C7	3.18651e+08	4.17027e+08	3.82922e+08	4.25582e+08	4.03985e+08	3.84476e+08	0.368549	0.126	unchanged		Washc5	Q8C2E7	2.59233e+07	2.21531e+07	2.39878e+07	2.51921e+07	2.22644e+07	2.05129e+07	0.507145	-0.0866	unchanged		Kif20a	P97329
Cdca8	Q8BHX3	4.12563e+08	4.15093e+08	3.91639e+08	3.83772e+08	3.84654e+08	4.00032e+08	0.512762	-0.0612	unchanged		Aurkb	O70126	6.82212e+08	7.14372e+08	7.36126e+08	6.30732e+08	6.88061e+08	6.88138e+08	0.430417	-0.0882	unchanged		Cdca8	Q8BHX3	4.12563e+08	4.15093e+08	3.91639e+08	3.83772e+08	3.84654e+08	4.00032e+08	0.512762	-0.0612	unchanged		Eif4a3	Q91VC3	1.17905e+08	1.15956e+08	1.13914e+08	1.13841e+08	1.19233e+08	1.21757e+08	0.765869	0.0286	unchanged		Ercc6l	Q8BHK9
Eif2a	Q8BJW6	9.57455e+07	8.84377e+07	1.00247e+08	1.04835e+08	1.06469e+08	9.90292e+07	0.240445	0.127	unchanged		Hnrnpul1	Q8VDM6	6.16903e+07	5.07637e+07	6.05945e+07	8.6109e+07	5.49457e+07	6.37629e+07	0.270573	0.223	unchanged		Eif2a	Q8BJW6	9.57455e+07	8.84377e+07	1.00247e+08	1.04835e+08	1.06469e+08	9.90292e+07	0.240445	0.127	unchanged		Pogz	Q8BZH4	2.55309e+07	2.90244e+07	2.88217e+07	2.97616e+07	2.69707e+07	2.92253e+07	0.684808	0.0451	unchanged		Hnrnpf	Q9Z2X1
Rcc2	Q8BK67	4.30752e+08	3.47224e+08	3.77232e+08	3.96611e+08	3.73716e+08	4.07342e+08	0.786928	0.0326	unchanged		Khsrp	Q3U0V1	1.26434e+08	1.23106e+08	1.26239e+08	1.19704e+08	1.29365e+08	1.40881e+08	0.663077	0.0503	unchanged		Rcc2	Q8BK67	4.30752e+08	3.47224e+08	3.77232e+08	3.96611e+08	3.73716e+08	4.07342e+08	0.786928	0.0326	unchanged		Ppp2cb	P62715	1.09427e+08	1.11808e+08	9.89752e+07	1.09955e+08	1.24396e+08	1.28949e+08	0.157159	0.181	unchanged		Tbcd	Q8BYA0
Tnpo1	Q8BFY9	1.13702e+08	1.36451e+08	1.3048e+08	1.33546e+08	1.44103e+08	1.0647e+08	0.970279	0.00581	unchanged		Brd7	O88665	9.57008e+07	5.6051e+07	8.04975e+07	7.92649e+07	7.79403e+07	9.16673e+07	0.544977	0.13	unchanged		Tnpo1	Q8BFY9	1.13702e+08	1.36451e+08	1.3048e+08	1.33546e+08	1.44103e+08	1.0647e+08	0.970279	0.00581	unchanged		Atp13a1	Q9EPE9	2.99061e+07	3.29323e+07	3.33453e+07	3.48352e+07	3.25417e+07	3.1962e+07	0.656253	0.0473	unchanged		Tet2	Q4JK59
Kpna1	Q60960	2.07514e+08	1.09426e+08	2.10618e+08	1.75208e+08	1.55368e+08	1.17017e+08	0.53837	-0.195	unchanged		Cdc23	Q8BGZ4	9.97406e+07	1.07677e+08	8.80793e+07	9.44178e+07	9.90235e+07	8.99766e+07	0.653617	-0.0564	unchanged		Kpna1	Q60960	2.07514e+08	1.09426e+08	2.10618e+08	1.75208e+08	1.55368e+08	1.17017e+08	0.53837	-0.195	unchanged		Cul3	Q9JLV5	4.58596e+07	3.5997e+07	4.16224e+07	3.88126e+07	3.87938e+07	3.99043e+07	0.609315	-0.0645	unchanged		Tcerg1	Q8CGF7
Ddx49	Q4FZF3	1.82544e+08	1.75476e+08	1.66478e+08	1.52348e+08	1.67338e+08	1.46136e+08	0.137775	-0.172	unchanged		Gatad2b	Q8VHR5	2.36285e+08	2.16959e+08	2.22936e+08	2.117e+08	2.19667e+08	2.03632e+08	0.414175	-0.0904	unchanged		Ddx49	Q4FZF3	1.82544e+08	1.75476e+08	1.66478e+08	1.52348e+08	1.67338e+08	1.46136e+08	0.137775	-0.172	unchanged		Eif4a2	P10630	1.63665e+07	1.62418e+07	1.57591e+07	1.47061e+07	1.29225e+07	1.5403e+07	0.157915	-0.172	unchanged		Aimp1	P31230
Brca1	P48754	6.45956e+07	8.99844e+07	8.98918e+07	8.51156e+07	8.0214e+07	1.01207e+08	0.468434	0.134	unchanged		Rrp8	Q9DB85	2.26035e+08	2.21611e+08	1.8099e+08	2.19825e+08	2.29813e+08	2.17571e+08	0.485704	0.0926	unchanged		Brca1	P48754	6.45956e+07	8.99844e+07	8.98918e+07	8.51156e+07	8.0214e+07	1.01207e+08	0.468434	0.134	unchanged		Phgdh	Q61753	2.70733e+08	2.75448e+08	2.46666e+08	2.94071e+08	2.57532e+08	2.43548e+08	0.991373	0.0013	unchanged		Hsd17b4	P51660
Sox2	P48432	6.12844e+07	6.65928e+07	7.55894e+07	7.5039e+07	9.78824e+07	7.81193e+07	0.0867252	0.298	unchanged		Ints10	Q8K2A7	1.39623e+08	1.21867e+08	1.18981e+08	1.25358e+08	1.14898e+08	1.21618e+08	0.564403	-0.0696	unchanged		Sox2	P48432	6.12844e+07	6.65928e+07	7.55894e+07	7.5039e+07	9.78824e+07	7.81193e+07	0.0867252	0.298	unchanged		Cacybp	Q9CXW3	1.11219e+08	1.30329e+08	1.37802e+08	1.07794e+08	1.35272e+08	1.44234e+08	0.876449	0.0248	unchanged		Copg1	Q9QZE5
Kpna3	O35344	1.61462e+08	1.0425e+08	1.35731e+08	1.03197e+08	1.10873e+08	1.03705e+08	0.116877	-0.315	unchanged		Actr8	Q8R2S9	1.07536e+08	9.67136e+07	8.90712e+07	1.1878e+08	9.84951e+07	9.3804e+07	0.574657	0.0815	unchanged		Kpna3	O35344	1.61462e+08	1.0425e+08	1.35731e+08	1.03197e+08	1.10873e+08	1.03705e+08	0.116877	-0.315	unchanged		Psmd12	Q9D8W5	1.53873e+08	1.50827e+08	1.33081e+08	1.48358e+08	1.32343e+08	1.40091e+08	0.627145	-0.0557	unchanged		Ppp2cb	P62715
Gatad2a	Q8CHY6	2.43617e+08	2.80185e+08	2.52371e+08	2.37284e+08	2.35407e+08	2.29303e+08	0.195157	-0.143	unchanged		Krt18	P05784	1.82679e+08	1.81015e+08	1.94262e+08	1.79372e+08	1.87892e+08	1.90956e+08	0.993325	0.00089	unchanged		Gatad2a	Q8CHY6	2.43617e+08	2.80185e+08	2.52371e+08	2.37284e+08	2.35407e+08	2.29303e+08	0.195157	-0.143	unchanged		Rbm25	B2RY56	4.6081e+07	4.70845e+07	5.17945e+07	5.31644e+07	5.09884e+07	4.59549e+07	0.665544	0.0495	unchanged		Ppp2ca	P63330
Ice1	E9Q286	34288696	4.70626e+07	4.50891e+07	4.89865e+07	4.83343e+07	5.05506e+07	0.146213	0.239	unchanged		Snrpa	Q62189	7.76971e+08	8.07271e+08	7.68706e+08	8.29575e+08	1.00631e+09	1.23565e+09	0.05543	0.366	unchanged		Ice1	E9Q286	34288696	4.70626e+07	4.50891e+07	4.89865e+07	4.83343e+07	5.05506e+07	0.146213	0.239	unchanged		Thoc2	B1AZI6	2.99361e+07	3.2186e+07	3.29995e+07	3.04066e+07	3.12341e+07	3.15851e+07	0.778214	-0.028	unchanged		Ankfy1	Q810B6
Snrpa	Q62189	4.43558e+08	4.81747e+08	3.88608e+08	4.10658e+08	4.86803e+08	4.55415e+08	0.735984	0.0442	unchanged		Zmym3	Q9JLM4	6.03394e+07	5.40678e+07	7.46508e+07	1.00859e+08	5.55245e+07	6.71159e+07	0.410258	0.209	unchanged		Snrpa	Q62189	4.43558e+08	4.81747e+08	3.88608e+08	4.10658e+08	4.86803e+08	4.55415e+08	0.735984	0.0442	unchanged		Ppp2ca	P63330	2365655	3.21023e+06	2.04277e+06	3.25908e+06	4.62064e+06	4.82777e+06	0.0156462	0.743	unchanged		Hmgb2	P30681
Ncapd2	Q8K2Z4	7.02799e+07	8.90266e+07	8.97777e+07	9.03921e+07	9.84884e+07	9.1843e+07	0.211797	0.181	unchanged		Ipo5	Q8BKC5	7.87322e+07	7.074e+07	8.36696e+07	8.29401e+07	6.17352e+07	7.33769e+07	0.49851	-0.104	unchanged		Ncapd2	Q8K2Z4	7.02799e+07	8.90266e+07	8.97777e+07	9.03921e+07	9.84884e+07	9.1843e+07	0.211797	0.181	unchanged		Rad21	Q61550	2.95128e+07	2.72664e+07	3.03404e+07	2.77781e+07	2.82286e+07	2.63586e+07	0.445454	-0.0801	unchanged		Set	Q9EQU5
Adar	Q99MU3	1.18651e+08	1.53535e+08	1.59198e+08	1.69465e+08	1.65245e+08	1.60385e+08	0.177514	0.21	unchanged		Ddx55	Q6ZPL9	1.14583e+08	1.24174e+08	1.10048e+08	1.13874e+08	1.07105e+08	1.13072e+08	0.586436	-0.0611	unchanged		Adar	Q99MU3	1.18651e+08	1.53535e+08	1.59198e+08	1.69465e+08	1.65245e+08	1.60385e+08	0.177514	0.21	unchanged		Ass1	P16460	1.95721e+08	1.88781e+08	1.69239e+08	1.89268e+08	1.97807e+08	2.22526e+08	0.275523	0.138	unchanged		Wdr75	Q3U821
Hnrnpa0	Q9CX86	9.7706e+08	1.04381e+09	9.52753e+08	9.06121e+08	1.04701e+09	8.14061e+08	0.405738	-0.11	unchanged		Rbpj	P31266	456903542	4.32404e+08	3.72943e+08	4.6285e+08	4.51023e+08	4.13244e+08	0.558869	0.0758	unchanged		Hnrnpa0	Q9CX86	9.7706e+08	1.04381e+09	9.52753e+08	9.06121e+08	1.04701e+09	8.14061e+08	0.405738	-0.11	unchanged		Morc3	F7BJB9	2.8248e+07	2.94972e+07	2.74938e+07	2.86114e+07	2.69297e+07	2.59374e+07	0.522447	-0.0657	unchanged		Ddx27	Q921N6
Cenpt	Q3TJM4	8.54862e+07	7.55348e+07	8.70225e+07	9.44677e+07	9.31614e+07	8.87889e+07	0.167102	0.159	unchanged		Arpc2	Q9CVB6	1.18786e+08	1.57119e+08	1.46679e+08	1.22455e+08	1.39002e+08	1.4147e+08	0.678542	-0.0617	unchanged		Cenpt	Q3TJM4	8.54862e+07	7.55348e+07	8.70225e+07	9.44677e+07	9.31614e+07	8.87889e+07	0.167102	0.159	unchanged		Eif3g	Q9Z1D1	8.95617e+07	9.12334e+07	8.14851e+07	8.90788e+07	9.41263e+07	1.01011e+08	0.312835	0.116	unchanged		Srrm2	Q8BTI8
Hsph1	Q61699	5.85774e+07	7.08083e+07	7.28918e+07	7.52297e+07	7.62798e+07	7.05728e+07	0.282521	0.141	unchanged		Rrp7a	Q9D1C9	3.09693e+08	3.44772e+08	3.30001e+08	2.59618e+08	3.18925e+08	3.27721e+08	0.368396	-0.126	unchanged		Hsph1	Q61699	5.85774e+07	7.08083e+07	7.28918e+07	7.52297e+07	7.62798e+07	7.05728e+07	0.282521	0.141	unchanged		Ubap2l	Q80X50	6.41626e+07	6.12751e+07	7.22224e+07	7.26119e+07	6.75503e+07	7.3077e+07	0.339678	0.112	unchanged		Oga	Q9EQQ9
Polr2e	Q80UW8	2.85374e+08	2.45478e+08	2.06393e+08	2.20066e+08	2.21135e+08	2.3489e+08	0.449662	-0.113	unchanged		Adar	Q99MU3	1.24056e+08	1.07071e+08	1.27194e+08	1.39579e+08	1.17988e+08	1.24346e+08	0.486585	0.0925	unchanged		Polr2e	Q80UW8	2.85374e+08	2.45478e+08	2.06393e+08	2.20066e+08	2.21135e+08	2.3489e+08	0.449662	-0.113	unchanged		Igf2r	Q07113	3.56051e+07	3.76372e+07	3.84086e+07	4.10606e+07	3.73682e+07	3.5087e+07	0.84464	0.0216	unchanged		Kif4	P33174
Thoc5	Q8BKT7	1.33126e+08	1.36154e+08	1.54161e+08	1.46648e+08	1.46854e+08	1.16462e+08	0.711446	-0.052	unchanged		Ebna1bp2	Q9D903	1.53828e+09	1.60779e+09	1.4952e+09	1.28212e+09	1.55102e+09	1.58839e+09	0.561813	-0.0758	unchanged		Thoc5	Q8BKT7	1.33126e+08	1.36154e+08	1.54161e+08	1.46648e+08	1.46854e+08	1.16462e+08	0.711446	-0.052	unchanged		Psma1	Q9R1P4	1.64652e+08	1.74754e+08	1.75168e+08	1.55033e+08	1.87763e+08	1.90551e+08	0.711092	0.0461	unchanged		Brd4	Q9ESU6
Ints7	Q7TQK1	9.67057e+07	1.03076e+08	1.15146e+08	1.05447e+08	1.14463e+08	9.39212e+07	0.962738	-0.00597	unchanged		Cenpc	P49452	1.40582e+08	1.29517e+08	1.61707e+08	1.82999e+08	1.30842e+08	1.3358e+08	0.820149	0.0398	unchanged		Ints7	Q7TQK1	9.67057e+07	1.03076e+08	1.15146e+08	1.05447e+08	1.14463e+08	9.39212e+07	0.962738	-0.00597	unchanged		Ubtf	P25976	5.56576e+07	4.48268e+07	5.05177e+07	5.44236e+07	4.89657e+07	5.20305e+07	0.712566	0.0459	unchanged		Ppwd1	Q8CEC6
Ddx55	Q6ZPL9	1.27454e+08	1.35444e+08	1.36095e+08	1.17272e+08	1.14534e+08	1.30657e+08	0.207296	-0.14	unchanged		Tcerg1	Q8CGF7	1.98897e+08	1.92867e+08	2.12915e+08	2.71423e+08	2.19998e+08	2.11118e+08	0.160581	0.209	unchanged		Ddx55	Q6ZPL9	1.27454e+08	1.35444e+08	1.36095e+08	1.17272e+08	1.14534e+08	1.30657e+08	0.207296	-0.14	unchanged		Txnl1	Q8CDN6	4.95372e+07	4.80831e+07	5.22544e+07	4.80919e+07	6.17454e+07	6.25045e+07	0.201242	0.192	unchanged		Fscn1	Q61553
Nup37	Q9CWU9	2.53636e+08	2.78773e+08	2.5576e+08	2.63322e+08	2.3493e+08	2.49442e+08	0.469065	-0.0763	unchanged		Hira	Q61666	1.97857e+08	1.98843e+08	1.94833e+08	2.00541e+08	1.78225e+08	1.86583e+08	0.54305	-0.067	unchanged		Nup37	Q9CWU9	2.53636e+08	2.78773e+08	2.5576e+08	2.63322e+08	2.3493e+08	2.49442e+08	0.469065	-0.0763	unchanged		Usp14	Q9JMA1	9.82542e+07	8.84154e+07	8.51728e+07	8.82332e+07	8.10523e+07	7.36678e+07	0.210805	-0.163	unchanged		Lta4h	P24527
Eif2s2	Q99L45	5.86137e+08	4.81645e+08	5.11914e+08	4.89571e+08	4.97567e+08	4.50645e+08	0.28803	-0.132	unchanged		Kansl3	A2RSY1	9.72255e+07	7.42154e+07	9.30248e+07	1.02246e+08	7.55424e+07	8.60534e+07	0.97782	-0.00473	unchanged		Eif2s2	Q99L45	5.86137e+08	4.81645e+08	5.11914e+08	4.89571e+08	4.97567e+08	4.50645e+08	0.28803	-0.132	unchanged		Klhdc4	Q921I2	3.99939e+07	2.99685e+07	3.49422e+07	3.57872e+07	3.37726e+07	3.32992e+07	0.889676	-0.0191	unchanged		Rdx	P26043
Kif18b	Q6PFD6	4.93311e+07	5.35995e+07	6.4804e+07	5.73102e+07	6.41813e+07	5.66624e+07	0.509461	0.0942	unchanged		Paxip1	Q6NZQ4	5.14907e+07	4.52569e+07	5.7098e+07	6.71846e+07	5.23145e+07	4.51707e+07	0.642946	0.0849	unchanged		Kif18b	Q6PFD6	4.93311e+07	5.35995e+07	6.4804e+07	5.73102e+07	6.41813e+07	5.66624e+07	0.509461	0.0942	unchanged		Jup	Q02257	2.60588e+07	2.31983e+07	2.3897e+07	2.35193e+07	2.32752e+07	2.16929e+07	0.385661	-0.0943	unchanged		Myo1e	E9Q634
Rbmxl1	Q91VM5	1.69137e+09	1.88944e+09	1.52097e+09	1.61547e+09	1.63003e+09	1.73084e+09	0.795286	-0.0309	unchanged		Rcl1	Q9JJT0	6.23267e+08	7.11495e+08	7.0856e+08	5.82278e+08	7.23659e+08	6.90615e+08	0.784954	-0.0369	unchanged		Rbmxl1	Q91VM5	1.69137e+09	1.88944e+09	1.52097e+09	1.61547e+09	1.63003e+09	1.73084e+09	0.795286	-0.0309	unchanged		Wdr43	Q6ZQL4	6.75221e+07	5.32391e+07	5.6089e+07	5.83327e+07	5.60808e+07	5.44941e+07	0.646493	-0.0592	unchanged		Dnpep	Q9Z2W0
Bub3	Q9WVA3	2.16411e+08	2.60506e+08	1.82107e+08	2.30736e+08	1.87056e+08	1.93822e+08	0.57273	-0.0985	unchanged		Hsph1	Q61699	5.33025e+07	5.31995e+07	6.02773e+07	6.22812e+07	4.90786e+07	5.30934e+07	0.855293	-0.0249	unchanged		Bub3	Q9WVA3	2.16411e+08	2.60506e+08	1.82107e+08	2.30736e+08	1.87056e+08	1.93822e+08	0.57273	-0.0985	unchanged		Vac14	Q80WQ2	3.12608e+07	2.27149e+07	2.64743e+07	3.04422e+07	2.16528e+07	2.37269e+07	0.640602	-0.0885	unchanged		Rpl10l	P86048
Cdk2	P97377	7.33541e+07	7.37964e+07	6.58391e+07	5.55246e+07	5.78909e+07	5.62342e+07	0.0137917	-0.326	unchanged		Cpsf3	Q9QXK7	1.43359e+08	1.23877e+08	1.34655e+08	1.68187e+08	1.48197e+08	1.57534e+08	0.0767138	0.238	unchanged		Cdk2	P97377	7.33541e+07	7.37964e+07	6.58391e+07	5.55246e+07	5.78909e+07	5.62342e+07	0.0137917	-0.326	unchanged		Cpsf2	O35218	2.5155e+07	2.35417e+07	2.263e+07	2.41375e+07	2.27643e+07	2.21225e+07	0.653204	-0.0469	unchanged		Eif3h	Q91WK2
Aurkb	O70126	4.15861e+08	4.57547e+08	3.91695e+08	4.17077e+08	2.30456e+08	3.63925e+08	0.166425	-0.364	unchanged		Prpf38a	Q4FK66	3.071e+08	2.94742e+08	2.54311e+08	2.65615e+08	3.46185e+08	3.25438e+08	0.412635	0.126	unchanged		Aurkb	O70126	4.15861e+08	4.57547e+08	3.91695e+08	4.17077e+08	2.30456e+08	3.63925e+08	0.166425	-0.364	unchanged		Hectd1	Q69ZR2	2.74541e+07	3.03597e+07	3.32239e+07	3.04854e+07	2.62563e+07	2.93542e+07	0.533722	-0.079	unchanged		Ipo4	Q8VI75
Polr1e	Q8K202	2.0338e+08	2.08264e+08	1.91664e+08	1.7179e+08	1.69427e+08	1.77565e+08	0.0521019	-0.217	unchanged		Ybx1	P62960	1.36526e+08	1.34139e+08	1.24683e+08	1.39235e+08	1.47991e+08	1.45416e+08	0.249608	0.131	unchanged		Polr1e	Q8K202	2.0338e+08	2.08264e+08	1.91664e+08	1.7179e+08	1.69427e+08	1.77565e+08	0.0521019	-0.217	unchanged		Gtf2i	Q9ESZ8	4.10282e+07	4.20115e+07	4.41458e+07	4.35189e+07	3.81426e+07	3.71753e+07	0.382471	-0.101	unchanged		Rbm14	Q8C2Q3
Dmap1	Q9JI44	1.91465e+08	1.82202e+08	1.63526e+08	1.174e+08	1.05174e+08	1.11409e+08	0.000629265	-0.684	unchanged		Paf1	Q8K2T8	1.79114e+08	1.5729e+08	1.74676e+08	1.72137e+08	1.57072e+08	1.75336e+08	0.878258	-0.018	unchanged		Dmap1	Q9JI44	1.91465e+08	1.82202e+08	1.63526e+08	1.174e+08	1.05174e+08	1.11409e+08	0.000629265	-0.684	unchanged		Znf638	Q61464	2.30732e+07	2.61874e+07	2.90864e+07	2.43756e+07	2.70711e+07	2.70752e+07	0.950973	0.00791	unchanged		Itgb1	P09055
Rfc4	Q99J62	3.58869e+08	4.13958e+08	3.46283e+08	3.42394e+08	3.12224e+08	3.22014e+08	0.128699	-0.193	unchanged		Eif2s3x	Q9Z0N1	4.03403e+08	4.47403e+08	3.48841e+08	4.00081e+08	4.49454e+08	4.38407e+08	0.436569	0.108	unchanged		Rfc4	Q99J62	3.58869e+08	4.13958e+08	3.46283e+08	3.42394e+08	3.12224e+08	3.22014e+08	0.128699	-0.193	unchanged		Plcb3	P51432	4.20964e+07	4.43966e+07	4.91726e+07	4.93471e+07	4.32933e+07	4.36884e+07	0.949627	0.00745	unchanged		Safb	D3YXK2
Krr1	Q8BGA5	7.67454e+08	7.07647e+08	6.86538e+08	6.57238e+08	6.86325e+08	6.70867e+08	0.324369	-0.1	unchanged		Csnk1a1	Q8BK63	344885984	4.28703e+08	3.3695e+08	2.38769e+08	2.94246e+08	2.84711e+08	0.0199711	-0.439	unchanged		Krr1	Q8BGA5	7.67454e+08	7.07647e+08	6.86538e+08	6.57238e+08	6.86325e+08	6.70867e+08	0.324369	-0.1	unchanged		Oga	Q9EQQ9	3.4774e+07	3.21389e+07	3.12707e+07	3.28226e+07	3.18039e+07	3.43396e+07	0.905522	0.0122	unchanged		Rbbp4	Q60972
Gle1	Q8R322	1.07558e+08	1.16168e+08	1.20625e+08	1.33526e+08	1.38067e+08	1.04556e+08	0.423779	0.118	unchanged		Abcf1	Q6P542	1.17682e+08	1.00464e+08	1.12922e+08	1.24641e+08	1.06076e+08	1.15379e+08	0.613957	0.0641	unchanged		Gle1	Q8R322	1.07558e+08	1.16168e+08	1.20625e+08	1.33526e+08	1.38067e+08	1.04556e+08	0.423779	0.118	unchanged		Mat2a	Q3THS6	1.5587e+08	1.51406e+08	1.38739e+08	1.5426e+08	1.4739e+08	1.51213e+08	0.818384	0.0235	unchanged		Erc1	Q99MI1
Snrnp70	Q62376	4.91462e+08	4.47585e+08	4.7998e+08	4.73036e+08	4.63099e+08	4.41405e+08	0.665943	-0.0423	unchanged		Gtf2h4	O70422	1.39591e+08	1.5459e+08	1.59974e+08	1.34861e+08	1.54695e+08	1.54995e+08	0.798232	-0.0315	unchanged		Snrnp70	Q62376	4.91462e+08	4.47585e+08	4.7998e+08	4.73036e+08	4.63099e+08	4.41405e+08	0.665943	-0.0423	unchanged		Nrdc	Q8BHG1	4.30807e+07	4.36129e+07	4.47329e+07	4.23828e+07	3.77841e+07	4.06653e+07	0.251005	-0.123	unchanged		Capn1	O35350
Sugp2	Q8CH09	3.35496e+07	4.45466e+07	4.56369e+07	4.85002e+07	5.05227e+07	3.92026e+07	0.368303	0.165	unchanged		Znf106	O88466	6.69247e+07	6.91837e+07	7.82148e+07	8.18724e+07	5.60924e+07	6.19557e+07	0.505617	-0.116	unchanged		Sugp2	Q8CH09	3.35496e+07	4.45466e+07	4.56369e+07	4.85002e+07	5.05227e+07	3.92026e+07	0.368303	0.165	unchanged		Rpa1	Q8VEE4	1.34e+08	1.21318e+08	1.12106e+08	1.30858e+08	1.05858e+08	1.0412e+08	0.437153	-0.113	unchanged		Rpl8	P62918
H2bu1	Q8CGP0	7.12319e+06	7.91179e+06	3.83511e+06	4.11975e+06	3.35264e+06	3.55555e+06	0.0461769	-0.713	unchanged		Polr2e	Q80UW8	3.33288e+08	4.13447e+08	4.33042e+08	3.33417e+08	3.82825e+08	3.41439e+08	0.313652	-0.151	unchanged		H2bu1	Q8CGP0	7.12319e+06	7.91179e+06	3.83511e+06	4.11975e+06	3.35264e+06	3.55555e+06	0.0461769	-0.713	unchanged		Rbm14	Q8C2Q3	121623236	1.05414e+08	1.08696e+08	1.27862e+08	1.1499e+08	1.12445e+08	0.485941	0.0822	unchanged		Kpna2	P52293
RTRAF	Q9CQE8	8.93928e+07	8.12874e+07	7.92006e+07	9.12407e+07	9.8293e+07	1.12672e+08	0.0619512	0.271	unchanged		Brca2	P97929	3.48862e+07	3.10144e+07	3.58631e+07	5.52298e+07	3.14046e+07	3.06383e+07	0.541955	0.151	unchanged		RTRAF	Q9CQE8	8.93928e+07	8.12874e+07	7.92006e+07	9.12407e+07	9.8293e+07	1.12672e+08	0.0619512	0.271	unchanged		Lima1	Q9ERG0	7.50199e+07	7.10402e+07	7.54682e+07	8.67891e+07	7.69576e+07	7.56255e+07	0.329045	0.11	unchanged		Prdx6	O08709
Paxip1	Q6NZQ4	3.43121e+07	4.00919e+07	4.7305e+07	4.21863e+07	4.22482e+07	4.72745e+07	0.420365	0.124	unchanged		Kmt2d	Q6PDK2	3.15418e+07	3.0022e+07	3.88914e+07	2.76623e+07	2.24947e+07	2.4956e+07	0.024485	-0.415	unchanged		Paxip1	Q6NZQ4	3.43121e+07	4.00919e+07	4.7305e+07	4.21863e+07	4.22482e+07	4.72745e+07	0.420365	0.124	unchanged		Hat1	Q8BY71	9.89982e+07	8.84749e+07	8.37555e+07	9.39375e+07	1.0075e+08	1.06344e+08	0.222927	0.152	unchanged		Rcc1	Q8VE37
Mtbp	Q8BJS8	5.25162e+07	6.79383e+07	5.95056e+07	5.85975e+07	6.72762e+07	5.57256e+07	0.90874	0.0164	unchanged		Nol9	Q3TZX8	3.51483e+08	2.78017e+08	3.21535e+08	3.50253e+08	2.99622e+08	2.83436e+08	0.856821	-0.0263	unchanged		Mtbp	Q8BJS8	5.25162e+07	6.79383e+07	5.95056e+07	5.85975e+07	6.72762e+07	5.57256e+07	0.90874	0.0164	unchanged		Swap70	Q6A028	2.43429e+07	2.35598e+07	1.90627e+07	2.185e+07	1.93464e+07	1.93051e+07	0.329284	-0.141	unchanged		Esrrb	Q61539
Kmt2d	Q6PDK2	1.75594e+07	2.33094e+07	2.26286e+07	1.72035e+07	1.75861e+07	1.55453e+07	0.0600086	-0.326	unchanged		Chaf1a	Q9QWF0	7.1026e+07	5.91366e+07	7.29665e+07	9.57022e+07	5.69047e+07	6.91741e+07	0.642514	0.0992	unchanged		Kmt2d	Q6PDK2	1.75594e+07	2.33094e+07	2.26286e+07	1.72035e+07	1.75861e+07	1.55453e+07	0.0600086	-0.326	unchanged		Aldh9a1	Q9JLJ2	7.19363e+07	7.24421e+07	5.54024e+07	7.41057e+07	7.3667e+07	7.54799e+07	0.248214	0.171	unchanged		Thrap3	Q569Z6
H2ax	P27661	1.35806e+09	1.63432e+09	1.40453e+09	1.69546e+09	2.17001e+09	2.5975e+09	0.0235096	0.539	unchanged		Smarce1	O54941	1.69543e+08	1.63761e+08	1.53307e+08	1.65977e+08	1.6452e+08	1.6173e+08	0.868449	0.0177	unchanged		H2ax	P27661	1.35806e+09	1.63432e+09	1.40453e+09	1.69546e+09	2.17001e+09	2.5975e+09	0.0235096	0.539	unchanged		Fcsk	Q7TMC8	2.38669e+07	2.1801e+07	2.37399e+07	2.42721e+07	2.05705e+07	2.01581e+07	0.42697	-0.0985	unchanged		Pls3	Q99K51
Exosc2	Q8VBV3	2.24162e+08	1.83357e+08	2.02422e+08	2.03567e+08	1.99046e+08	1.91924e+08	0.777039	-0.0325	unchanged		H1-1	P43275	4.60718e+09	4.83478e+09	4.85852e+09	4.01424e+09	4.77364e+09	4.22267e+09	0.259739	-0.14	unchanged		Exosc2	Q8VBV3	2.24162e+08	1.83357e+08	2.02422e+08	2.03567e+08	1.99046e+08	1.91924e+08	0.777039	-0.0325	unchanged		Rpl10l	P86048	244400463	3.98734e+08	4.27672e+08	2.55026e+08	4.51717e+08	4.65981e+08	0.711543	0.122	unchanged		Pak2	Q8CIN4
Hnrnpll	Q921F4	9.18417e+07	6.0979e+07	1.09304e+08	9.49793e+07	9.14645e+07	5.942e+07	0.779624	-0.082	unchanged		Igf2bp3	Q9CPN8	2.07197e+08	1.93462e+08	2.08385e+08	2.49061e+08	2.37445e+08	2.36318e+08	0.0466204	0.248	unchanged		Hnrnpll	Q921F4	9.18417e+07	6.0979e+07	1.09304e+08	9.49793e+07	9.14645e+07	5.942e+07	0.779624	-0.082	unchanged		Cyfip1	Q7TMB8	3.81984e+07	3.75535e+07	4.57033e+07	3.91442e+07	3.8025e+07	3.79048e+07	0.550399	-0.0722	unchanged		Cherp	Q8CGZ0
Prc1	Q99K43	1.53534e+08	1.47142e+08	1.51868e+08	1.29772e+08	1.27693e+08	1.22902e+08	0.0277812	-0.251	unchanged		Smc6	Q924W5	8.76229e+07	7.28826e+07	1.08032e+08	9.40993e+07	7.59688e+07	1.07801e+08	0.790333	0.0532	unchanged		Prc1	Q99K43	1.53534e+08	1.47142e+08	1.51868e+08	1.29772e+08	1.27693e+08	1.22902e+08	0.0277812	-0.251	unchanged		Hk1	P17710	6.49979e+07	5.8901e+07	6.10797e+07	5.4814e+07	4.80486e+07	4.61826e+07	0.0285496	-0.314	unchanged		Prrc2b	Q7TPM1
Mta3	Q924K8	1.23476e+08	1.11868e+08	1.3169e+08	1.26806e+08	1.20752e+08	1.08562e+08	0.716595	-0.0433	unchanged		Gemin5	Q8BX17	6.20295e+07	5.71371e+07	6.59905e+07	5.84664e+07	4.75519e+07	4.51815e+07	0.0662427	-0.299	unchanged		Mta3	Q924K8	1.23476e+08	1.11868e+08	1.3169e+08	1.26806e+08	1.20752e+08	1.08562e+08	0.716595	-0.0433	unchanged		Kif15	Q6P9L6	2.8022e+07	1.94639e+07	2.62391e+07	2.23908e+07	2.25542e+07	2.11373e+07	0.404033	-0.141	unchanged		Fbl	P35550
G3bp1	P97855	2.02843e+08	1.96844e+08	2.14457e+08	1.92225e+08	2.17648e+08	2.01029e+08	0.932975	-0.00863	unchanged		Rfc4	Q99J62	3.99755e+08	4.03234e+08	4.18284e+08	3.01946e+08	3.78468e+08	3.74419e+08	0.128955	-0.219	unchanged		G3bp1	P97855	2.02843e+08	1.96844e+08	2.14457e+08	1.92225e+08	2.17648e+08	2.01029e+08	0.932975	-0.00863	unchanged		Nxf1	Q99JX7	4.03861e+07	3.0671e+07	3.31554e+07	3.68311e+07	3.37062e+07	3.28587e+07	0.98148	-0.00326	unchanged		Nup210	Q9QY81
Csnk1a1	Q8BK63	2.25179e+08	2.1902e+08	2.21575e+08	2.19832e+08	2.22231e+08	2.59423e+08	0.522284	0.0713	unchanged		Hnrnpa0	Q9CX86	1.03888e+09	1.29712e+09	1.15168e+09	1.07908e+09	1.38481e+09	1.3922e+09	0.381241	0.141	unchanged		Csnk1a1	Q8BK63	2.25179e+08	2.1902e+08	2.21575e+08	2.19832e+08	2.22231e+08	2.59423e+08	0.522284	0.0713	unchanged		Srrm2	Q8BTI8	3.02423e+07	3.44669e+07	3.87883e+07	3.36537e+07	3.4513e+07	3.2321e+07	0.780575	-0.0357	unchanged		Eef1d	P57776
Snrpn	P63163	1.23671e+09	9.88669e+08	1.01563e+09	9.60637e+08	1.36674e+09	1.28888e+09	0.422831	0.149	unchanged		Myo1b	P46735	5.32939e+07	4.28526e+07	5.4249e+07	5.11083e+07	3.95405e+07	4.33721e+07	0.308625	-0.166	unchanged		Snrpn	P63163	1.23671e+09	9.88669e+08	1.01563e+09	9.60637e+08	1.36674e+09	1.28888e+09	0.422831	0.149	unchanged		Cdk1	P11440	2.39905e+08	2.3556e+08	2.45256e+08	2.23599e+08	2.46595e+08	2.49882e+08	0.977681	-0.00285	unchanged		Tln2	Q71LX4
Actr5	Q80US4	6.6728e+07	6.25482e+07	7.1766e+07	7.21247e+07	7.34134e+07	4.86977e+07	0.707727	-0.0721	unchanged		Snrpb	P27048	49474017	6.02036e+07	5.87924e+07	5.35587e+07	6.75206e+07	5.7177e+07	0.586774	0.0799	unchanged		Actr5	Q80US4	6.6728e+07	6.25482e+07	7.1766e+07	7.21247e+07	7.34134e+07	4.86977e+07	0.707727	-0.0721	unchanged		Eef1d	P57776	2.91953e+08	2.90089e+08	2.82228e+08	2.93291e+08	3.34625e+08	3.33957e+08	0.185173	0.152	unchanged		Atp6v1b2	P62814
Eif6	O55135	4.02712e+08	2.63341e+08	3.1925e+08	3.72063e+08	3.07283e+08	3.46045e+08	0.688901	0.0749	unchanged		Nol7	Q9D7Z3	4.75642e+08	5.05037e+08	4.83619e+08	4.28351e+08	4.95946e+08	5.18528e+08	0.834172	-0.0256	unchanged		Eif6	O55135	4.02712e+08	2.63341e+08	3.1925e+08	3.72063e+08	3.07283e+08	3.46045e+08	0.688901	0.0749	unchanged		Cfl1	P18760	1.61778e+08	3.64479e+08	3.83898e+08	2.13557e+08	3.62363e+08	2.94429e+08	0.99362	0.00313	unchanged		Tcof1	O08784
Bclaf1	Q8K019	1.34994e+08	1.46418e+08	1.56128e+08	1.69212e+08	1.62219e+08	1.74709e+08	0.0784817	0.212	unchanged		Brd8	Q8R3B7	9.24454e+07	8.88063e+07	1.04101e+08	5.20654e+07	4.20781e+07	4.03327e+07	0.000104864	-1.09	down		Bclaf1	Q8K019	1.34994e+08	1.46418e+08	1.56128e+08	1.69212e+08	1.62219e+08	1.74709e+08	0.0784817	0.212	unchanged		Puf60	Q3UEB3	6.54935e+07	5.7548e+07	5.43432e+07	5.45356e+07	5.54594e+07	4.79441e+07	0.215618	-0.166	unchanged		Dync1i2	O88487
Senp3	Q9EP97	3.03523e+08	2.9831e+08	2.34064e+08	2.33682e+08	2.1625e+08	2.06784e+08	0.0452366	-0.34	unchanged		Nsd2	Q8BVE8	5.48616e+07	3.81686e+07	5.07822e+07	6.60828e+07	3.62997e+07	3.53624e+07	0.699941	-0.109	unchanged		Senp3	Q9EP97	3.03523e+08	2.9831e+08	2.34064e+08	2.33682e+08	2.1625e+08	2.06784e+08	0.0452366	-0.34	unchanged		Fermt2	Q8CIB5	3.53326e+07	2.99756e+07	2.82171e+07	2.83875e+07	3.05176e+07	2.78028e+07	0.424443	-0.104	unchanged		Copg2	Q9QXK3
Igf2bp2	Q5SF07	3.36188e+08	3.36661e+08	3.07445e+08	3.25168e+08	3.28632e+08	3.062e+08	0.764757	-0.0296	unchanged		Nudt21	Q9CQF3	2.0939e+08	2.73967e+08	2.73979e+08	2.71308e+08	3.23205e+08	3.30505e+08	0.0970275	0.294	unchanged		Igf2bp2	Q5SF07	3.36188e+08	3.36661e+08	3.07445e+08	3.25168e+08	3.28632e+08	3.062e+08	0.764757	-0.0296	unchanged		Farsb	Q9WUA2	2.10096e+08	1.87552e+08	1.84326e+08	2.05831e+08	1.68998e+08	1.59998e+08	0.371124	-0.128	unchanged		Acsf2	Q8VCW8
Chd5	A2A8L1	1.27382e+06	1.50521e+06	1.5555e+06	1.73893e+06	1.65795e+06	1.58364e+06	0.124665	0.205	unchanged		Znf219	Q6IQX8	1.12666e+08	9.25097e+07	1.00068e+08	1.07964e+08	9.28969e+07	1.0109e+08	0.91648	-0.0136	unchanged		Chd5	A2A8L1	1.27382e+06	1.50521e+06	1.5555e+06	1.73893e+06	1.65795e+06	1.58364e+06	0.124665	0.205	unchanged		Hdgf	P51859	1.79959e+08	1.69927e+08	1.61618e+08	1.68971e+08	1.86385e+08	1.99367e+08	0.333443	0.115	unchanged		Cacybp	Q9CXW3
Paxbp1	P58501	3.86828e+07	6.44584e+07	5.06967e+07	5.21326e+07	5.49354e+07	4.50491e+07	0.963062	0.00982	unchanged		Sf3a2	Q62203	1.65733e+08	1.40308e+08	1.27893e+08	1.65221e+08	1.49964e+08	1.33066e+08	0.742095	0.0496	unchanged		Paxbp1	P58501	3.86828e+07	6.44584e+07	5.06967e+07	5.21326e+07	5.49354e+07	4.50491e+07	0.963062	0.00982	unchanged		Esyt1	Q3U7R1	2.69778e+07	2.53893e+07	3.06515e+07	2.94821e+07	2.75966e+07	2.57555e+07	0.99405	-0.000913	unchanged		Ppp1r12a	Q9DBR7
Eif2s3x	Q9Z0N1	4.44102e+08	4.15177e+08	4.26626e+08	3.90054e+08	4.03314e+08	3.80137e+08	0.189433	-0.132	unchanged		Rbmxl1	Q91VM5	2.3574e+09	2.51868e+09	2.87336e+09	2.28304e+09	2.64264e+09	2.54964e+09	0.704114	-0.0498	unchanged		Eif2s3x	Q9Z0N1	4.44102e+08	4.15177e+08	4.26626e+08	3.90054e+08	4.03314e+08	3.80137e+08	0.189433	-0.132	unchanged		Got1	P05201	1.99297e+08	2.22836e+08	2.14631e+08	1.93025e+08	2.06267e+08	2.04332e+08	0.468579	-0.0762	unchanged		Usp4	P35123
Kansl1	Q80TG1	4.2006e+07	5.20879e+07	5.72372e+07	5.23488e+07	5.78122e+07	5.17677e+07	0.476186	0.108	unchanged		Ints8	Q80V86	6.76351e+07	4.82259e+07	6.57071e+07	9.41155e+07	6.05529e+07	7.68155e+07	0.139868	0.343	unchanged		Kansl1	Q80TG1	4.2006e+07	5.20879e+07	5.72372e+07	5.23488e+07	5.78122e+07	5.17677e+07	0.476186	0.108	unchanged		Esrrb	Q61539	5.41312e+07	5.51389e+07	4.77255e+07	4.84924e+07	5.37598e+07	5.19022e+07	0.826309	-0.0247	unchanged		Slc25a4	P48962
Dnajc8	Q6NZB0	9.80281e+07	7.06427e+07	6.57299e+07	8.26174e+07	1.04731e+08	1.00157e+08	0.14734	0.31	unchanged		Snrpa1	P57784	9.57803e+08	1.11784e+09	1.03445e+09	8.85792e+08	1.0715e+09	9.95914e+08	0.560127	-0.0762	unchanged		Dnajc8	Q6NZB0	9.80281e+07	7.06427e+07	6.57299e+07	8.26174e+07	1.04731e+08	1.00157e+08	0.14734	0.31	unchanged		Ktn1	Q61595	3.59872e+07	3.48899e+07	3.76547e+07	3.68246e+07	3.52044e+07	3.52921e+07	0.870991	-0.0158	unchanged		Acot9	Q9R0X4
Cul4a	Q3TCH7	1.59038e+07	1.68587e+07	2.01151e+07	1.83324e+07	2.02105e+07	1.83488e+07	0.40165	0.111	unchanged		Morc3	F7BJB9	8.27529e+07	7.76451e+07	8.43588e+07	1.77504e+08	8.14586e+07	7.76143e+07	0.294016	0.35	unchanged		Cul4a	Q3TCH7	1.59038e+07	1.68587e+07	2.01151e+07	1.83324e+07	2.02105e+07	1.83488e+07	0.40165	0.111	unchanged		Ppp1cb	P62141	10324454	1.13805e+07	9.68484e+06	1.16015e+07	1.23457e+07	1.2312e+07	0.0914016	0.211	unchanged		Nrdc	Q8BHG1
Alyref	O08583	4.37204e+08	4.7088e+08	4.00601e+08	3.89412e+08	4.5777e+08	4.22994e+08	0.718168	-0.0431	unchanged		Ddx6	P54823	9.28465e+07	9.24456e+07	8.2118e+07	9.96425e+07	1.00249e+08	1.03948e+08	0.127956	0.186	unchanged		Alyref	O08583	4.37204e+08	4.7088e+08	4.00601e+08	3.89412e+08	4.5777e+08	4.22994e+08	0.718168	-0.0431	unchanged		Sf3a3	Q9D554	9.18537e+07	8.22312e+07	7.08188e+07	9.15979e+07	7.47727e+07	7.36409e+07	0.853994	-0.0283	unchanged		Map2k1	P31938
Rbpj	P31266	3.88078e+08	3.14527e+08	4.21154e+08	4.37847e+08	3.82033e+08	2.66724e+08	0.763985	-0.0681	unchanged		H1-2	P15864	2.2495e+10	2.40378e+10	2.40972e+10	2.07261e+10	2.40756e+10	2.40125e+10	0.734384	-0.0403	unchanged		Rbpj	P31266	3.88078e+08	3.14527e+08	4.21154e+08	4.37847e+08	3.82033e+08	2.66724e+08	0.763985	-0.0681	unchanged		Fdps	Q920E5	1.04892e+08	9.83355e+07	7.88242e+07	9.75063e+07	1.10305e+08	1.17367e+08	0.196931	0.212	unchanged		Ube2o	Q6ZPJ3
Macroh2a2	Q8CCK0	1.62204e+08	1.73938e+08	1.41472e+08	1.55336e+08	1.63575e+08	1.5847e+08	0.970952	0.00422	unchanged		Mbd3	Q9Z2D8	3.08367e+08	3.44966e+08	3.22736e+08	2.61335e+08	3.40094e+08	3.17258e+08	0.504849	-0.0947	unchanged		Macroh2a2	Q8CCK0	1.62204e+08	1.73938e+08	1.41472e+08	1.55336e+08	1.63575e+08	1.5847e+08	0.970952	0.00422	unchanged		Ipo9	Q91YE6	6.90176e+07	6.46426e+07	6.76068e+07	7.07549e+07	6.13263e+07	6.63223e+07	0.832624	-0.0226	unchanged		Txnrd1	Q9JMH6
Pnn	O35691	2.63809e+08	3.01735e+08	2.58773e+08	2.64601e+08	2.61681e+08	2.41626e+08	0.383312	-0.1	unchanged		Bub3	Q9WVA3	2.24623e+08	2.25267e+08	2.05358e+08	2.0691e+08	2.40218e+08	2.36595e+08	0.62169	0.0595	unchanged		Pnn	O35691	2.63809e+08	3.01735e+08	2.58773e+08	2.64601e+08	2.61681e+08	2.41626e+08	0.383312	-0.1	unchanged		Tln2	Q71LX4	1.14705e+07	1.12227e+07	1.19489e+07	1.11642e+07	1.01742e+07	9.95831e+06	0.184406	-0.148	unchanged		Trim25	Q61510
Khdrbs1	Q60749	5.71526e+08	6.13591e+08	6.08098e+08	5.62854e+08	5.79888e+08	5.51726e+08	0.398242	-0.0813	unchanged		Smarcc2	Q6PDG5	5.51309e+07	6.12404e+07	6.40359e+07	5.9807e+07	5.09208e+07	5.72621e+07	0.420559	-0.103	unchanged		Khdrbs1	Q60749	5.71526e+08	6.13591e+08	6.08098e+08	5.62854e+08	5.79888e+08	5.51726e+08	0.398242	-0.0813	unchanged		Map2k1	P31938	3.7055e+07	3.66832e+07	3.55419e+07	3.4701e+07	4.00232e+07	3.98641e+07	0.551972	0.0655	unchanged		Elp2	Q91WG4
Prmt1	Q9JIF0	8.40463e+07	8.98631e+07	8.17085e+07	8.6728e+07	8.29197e+07	8.81547e+07	0.893393	0.0129	unchanged		Znf148	Q61624	5.97138e+07	5.89196e+07	6.54043e+07	6.95703e+07	5.6258e+07	6.52156e+07	0.700653	0.0498	unchanged		Prmt1	Q9JIF0	8.40463e+07	8.98631e+07	8.17085e+07	8.6728e+07	8.29197e+07	8.81547e+07	0.893393	0.0129	unchanged		Ppp1cc	P63087	2.33995e+07	2.38625e+07	2.45564e+07	1.76679e+07	2.29897e+07	2.14382e+07	0.134478	-0.218	unchanged		Rplp0	P14869
Phf14	Q9D4H9	5.58717e+07	7.16931e+07	7.64117e+07	7.3908e+07	7.15558e+07	7.36875e+07	0.438133	0.116	unchanged		Tnpo1	Q8BFY9	1.32158e+08	1.25843e+08	1.27608e+08	1.21164e+08	1.16699e+08	1.15559e+08	0.249608	-0.126	unchanged		Phf14	Q9D4H9	5.58717e+07	7.16931e+07	7.64117e+07	7.3908e+07	7.15558e+07	7.36875e+07	0.438133	0.116	unchanged		Slc3a2	P10852	204114873	1.78415e+08	1.96454e+08	1.98287e+08	1.84412e+08	1.70752e+08	0.576138	-0.0655	unchanged		Camsap3	Q80VC9
Xrcc6	P23475	8.62922e+07	8.52103e+07	7.73212e+07	7.74451e+07	7.85638e+07	8.33717e+07	0.591484	-0.0548	unchanged		Rps2	P25444	8.63211e+08	9.14118e+08	8.50547e+08	8.08998e+08	9.55298e+08	8.82237e+08	0.948467	0.00759	unchanged		Xrcc6	P23475	8.62922e+07	8.52103e+07	7.73212e+07	7.74451e+07	7.85638e+07	8.33717e+07	0.591484	-0.0548	unchanged		Akap1	O08715	3.10202e+07	2.98384e+07	3.55327e+07	3.66099e+07	3.30209e+07	3.50483e+07	0.318301	0.122	unchanged		Cd2ap	Q9JLQ0
Abcf2	Q99LE6	1.40898e+08	1.44353e+08	1.55731e+08	1.62218e+08	1.73844e+08	1.31324e+08	0.594952	0.0752	unchanged		Sec13	Q9D1M0	1.40367e+08	1.72776e+08	1.30398e+08	1.23545e+08	1.55504e+08	1.49264e+08	0.769542	-0.0471	unchanged		Abcf2	Q99LE6	1.40898e+08	1.44353e+08	1.55731e+08	1.62218e+08	1.73844e+08	1.31324e+08	0.594952	0.0752	unchanged		Trim25	Q61510	4.77974e+07	4.4159e+07	3.82049e+07	3.99565e+07	3.52526e+07	3.87005e+07	0.176202	-0.188	unchanged		Clasp1	Q80TV8
Rfx1	P48377	6.00895e+07	7.4938e+07	6.65621e+07	6.13266e+07	6.87362e+07	6.42008e+07	0.693189	-0.0491	unchanged		Lemd3	Q9WU40	6.02034e+07	4.98127e+07	6.4795e+07	3.9083e+07	3.52269e+07	3.93521e+07	0.00263823	-0.614	unchanged		Rfx1	P48377	6.00895e+07	7.4938e+07	6.65621e+07	6.13266e+07	6.87362e+07	6.42008e+07	0.693189	-0.0491	unchanged		Mat2b	Q99LB6	7.03337e+07	6.14515e+07	6.08365e+07	6.56881e+07	8.0872e+07	7.40553e+07	0.167344	0.194	unchanged		Xab2	Q9DCD2
Ddx6	P54823	1.30952e+08	9.9866e+07	1.0783e+08	9.03926e+07	9.69886e+07	1.09234e+08	0.236062	-0.186	unchanged		Cdk13	Q69ZA1	3.18823e+07	2.90589e+07	3.00131e+07	3.9524e+07	3.08153e+07	2.27079e+07	0.990141	-0.00259	unchanged		Ddx6	P54823	1.30952e+08	9.9866e+07	1.0783e+08	9.03926e+07	9.69886e+07	1.09234e+08	0.236062	-0.186	unchanged		Umps	P13439	1.03037e+08	9.43026e+07	8.90938e+07	1.15189e+08	9.98638e+07	9.09045e+07	0.503005	0.0908	unchanged		Mat2a	Q3THS6
Rrp7a	Q9D1C9	1.96502e+08	1.96307e+08	1.67668e+08	1.8084e+08	1.7441e+08	1.62141e+08	0.346044	-0.113	unchanged		Terf1	P70371	4.10229e+08	4.16456e+08	3.54228e+08	4.03887e+08	3.91493e+08	3.96556e+08	0.884305	0.0171	unchanged		Rrp7a	Q9D1C9	1.96502e+08	1.96307e+08	1.67668e+08	1.8084e+08	1.7441e+08	1.62141e+08	0.346044	-0.113	unchanged		Rcc1	Q8VE37	6.66693e+07	6.80502e+07	5.95642e+07	7.32343e+07	6.85835e+07	6.6371e+07	0.373945	0.101	unchanged		Hat1	Q8BY71
Pml	Q60953	59770476	6.77839e+07	7.92051e+07	5.75394e+07	5.90413e+07	5.23064e+07	0.0771064	-0.284	unchanged		Brwd3	A2AHJ4	2.8634e+07	2.97387e+07	3.14329e+07	3.83088e+07	2.68423e+07	2.7456e+07	0.878185	0.0257	unchanged		Pml	Q60953	59770476	6.77839e+07	7.92051e+07	5.75394e+07	5.90413e+07	5.23064e+07	0.0771064	-0.284	unchanged		Ints3	Q7TPD0	2.18927e+07	2.61896e+07	2.26591e+07	2.80547e+07	2.34785e+07	2.30328e+07	0.586366	0.0746	unchanged		Eif3i	Q9QZD9
Poldip3	Q8BG81	1.29758e+08	1.21161e+08	1.17863e+08	1.12163e+08	1.07169e+08	1.02924e+08	0.0857086	-0.194	unchanged		Irf2bpl	Q8K3X4	5.89173e+07	4.76864e+07	5.30489e+07	6.61794e+07	5.53327e+07	5.78522e+07	0.240209	0.169	unchanged		Poldip3	Q8BG81	1.29758e+08	1.21161e+08	1.17863e+08	1.12163e+08	1.07169e+08	1.02924e+08	0.0857086	-0.194	unchanged		Efl1	Q8C0D5	4.83921e+07	4.64094e+07	5.13647e+07	5.0619e+07	4.36572e+07	4.58218e+07	0.577855	-0.0627	unchanged		Idh1	O88844
Snrpb	P27048	28677606	2.81133e+07	2.15914e+07	4.14881e+07	3.87138e+07	4.02818e+07	0.00358852	0.631	unchanged		Ice1	E9Q286	34449435	3.74227e+07	4.27688e+07	5.04695e+07	3.41523e+07	3.58585e+07	0.768065	0.0549	unchanged		Snrpb	P27048	28677606	2.81133e+07	2.15914e+07	4.14881e+07	3.87138e+07	4.02818e+07	0.00358852	0.631	unchanged		Xab2	Q9DCD2	7.22566e+07	7.64719e+07	7.97941e+07	9.3462e+07	7.9561e+07	8.31401e+07	0.184401	0.163	unchanged		Hspa14	Q99M31
Pcna	P17918	6.30979e+08	6.3932e+08	6.1736e+08	6.34423e+08	5.11174e+08	5.20821e+08	0.160756	-0.187	unchanged		IntS13	Q8QZV7	8.79148e+07	5.60701e+07	7.68616e+07	8.37758e+07	7.03785e+07	7.73553e+07	0.641163	0.0892	unchanged		Pcna	P17918	6.30979e+08	6.3932e+08	6.1736e+08	6.34423e+08	5.11174e+08	5.20821e+08	0.160756	-0.187	unchanged		Afdn	Q9QZQ1	1.46496e+07	1.61308e+07	1.74634e+07	1.43028e+07	1.49322e+07	1.5074e+07	0.306426	-0.119	unchanged		Trim71	Q1PSW8
Kdm4a	Q8BW72	6.59971e+07	9.04488e+07	9.37782e+07	9.24831e+07	9.857e+07	8.34066e+07	0.405921	0.147	unchanged		Ago2	Q8CJG0	2.80822e+07	1.92856e+07	2.3095e+07	4.38134e+07	2.47005e+07	2.75403e+07	0.131791	0.418	unchanged		Kdm4a	Q8BW72	6.59971e+07	9.04488e+07	9.37782e+07	9.24831e+07	9.857e+07	8.34066e+07	0.405921	0.147	unchanged		Hdac1	O09106	1.29504e+08	1.22339e+08	1.09291e+08	1.26406e+08	1.08097e+08	1.12174e+08	0.63673	-0.0586	unchanged		Utp4	Q8R2N2
Lemd3	Q9WU40	3.65848e+07	3.91064e+07	3.93375e+07	3.98869e+07	3.92183e+07	3.14193e+07	0.622829	-0.0652	unchanged		Rexo4	Q6PAQ4	3.1966e+08	3.20793e+08	2.50085e+08	2.9473e+08	3.30945e+08	3.31235e+08	0.450746	0.111	unchanged		Lemd3	Q9WU40	3.65848e+07	3.91064e+07	3.93375e+07	3.98869e+07	3.92183e+07	3.14193e+07	0.622829	-0.0652	unchanged		Strap	Q9Z1Z2	1.23417e+08	1.26119e+08	1.15037e+08	1.21494e+08	1.32441e+08	1.47912e+08	0.274081	0.137	unchanged		Xrcc5	P27641
Hnrnpul1	Q8VDM6	4.16888e+07	5.48455e+07	7.13643e+07	6.58831e+07	6.58742e+07	5.00114e+07	0.566535	0.137	unchanged		Rbm15b	Q6PHZ5	3.89048e+07	3.16081e+07	4.17668e+07	4.43747e+07	3.9804e+07	4.96798e+07	0.130556	0.258	unchanged		Hnrnpul1	Q8VDM6	4.16888e+07	5.48455e+07	7.13643e+07	6.58831e+07	6.58742e+07	5.00114e+07	0.566535	0.137	unchanged		Uqcrc1	Q9CZ13	8.69833e+07	8.24812e+07	6.59953e+07	7.16009e+07	7.79973e+07	7.76033e+07	0.76264	-0.0425	unchanged		Ahsa1	Q8BK64
Parn	Q8VDG3	4.2038e+07	4.20554e+07	4.98162e+07	4.8926e+07	5.85541e+07	4.55066e+07	0.219848	0.189	unchanged		Rps7	P62082	3.22285e+08	5.43085e+08	4.52371e+08	3.99285e+08	5.0404e+08	4.689e+08	0.695395	0.0844	unchanged		Parn	Q8VDG3	4.2038e+07	4.20554e+07	4.98162e+07	4.8926e+07	5.85541e+07	4.55066e+07	0.219848	0.189	unchanged		Srp68	Q8BMA6	6.00219e+07	5.37733e+07	5.56067e+07	6.01217e+07	5.42015e+07	5.25525e+07	0.839045	-0.0226	unchanged		Igf2bp3	Q9CPN8
Gtf2h4	O70422	1.02894e+08	1.03484e+08	1.34024e+08	8.23034e+07	9.45903e+07	9.75928e+07	0.0812553	-0.303	unchanged		Polr1c	P52432	5.10525e+08	5.26293e+08	5.54478e+08	4.44036e+08	5.18183e+08	5.22816e+08	0.406249	-0.103	unchanged		Gtf2h4	O70422	1.02894e+08	1.03484e+08	1.34024e+08	8.23034e+07	9.45903e+07	9.75928e+07	0.0812553	-0.303	unchanged		Pitpnb	P53811	4.6657e+07	4.88398e+07	4.51141e+07	4.577e+07	5.6568e+07	5.84408e+07	0.191957	0.186	unchanged		Hnrnpul2	Q00PI9
Mapk1	P63085	3.8266e+07	4.06435e+07	3.75671e+07	4.32224e+07	3.8511e+07	3.98109e+07	0.555363	0.0606	unchanged		Eif6	O55135	7.77385e+08	9.38269e+08	7.38488e+08	6.8439e+08	8.22418e+08	8.06511e+08	0.577241	-0.0823	unchanged		Mapk1	P63085	3.8266e+07	4.06435e+07	3.75671e+07	4.32224e+07	3.8511e+07	3.98109e+07	0.555363	0.0606	unchanged		Ube4b	Q9ES00	3.38313e+07	3.40091e+07	3.70919e+07	4.02122e+07	3.17687e+07	3.33252e+07	0.992813	-0.00118	unchanged		Cip2a	Q8BWY9
Sf1	Q64213	7.54288e+07	6.52882e+07	6.04057e+07	7.8207e+07	8.33794e+07	7.04075e+07	0.150466	0.209	unchanged		Utf1	Q6J1H4	2.06616e+09	2.08975e+09	2.07148e+09	1.95061e+09	2.19416e+09	2.2404e+09	0.766523	0.0335	unchanged		Sf1	Q64213	7.54288e+07	6.52882e+07	6.04057e+07	7.8207e+07	8.33794e+07	7.04075e+07	0.150466	0.209	unchanged		Ankfy1	Q810B6	1.49514e+07	1.36854e+07	1.6315e+07	1.411e+07	1.45985e+07	1.46964e+07	0.673946	-0.047	unchanged		Ipo9	Q91YE6
Gart	Q64737	3.34308e+07	3.82801e+07	4.07352e+07	5.75571e+07	5.79898e+07	4.5602e+07	0.0106195	0.515	unchanged		Pnn	O35691	2.70529e+08	2.37004e+08	2.97589e+08	3.16725e+08	2.71255e+08	2.7717e+08	0.446635	0.107	unchanged		Gart	Q64737	3.34308e+07	3.82801e+07	4.07352e+07	5.75571e+07	5.79898e+07	4.5602e+07	0.0106195	0.515	unchanged		Usp4	P35123	2.15963e+07	2.18835e+07	2.02684e+07	2.29114e+07	2.45029e+07	2.04058e+07	0.465447	0.086	unchanged		Akap1	O08715
Fbxo38	Q8BMI0	4.09695e+07	4.61246e+07	5.27442e+07	4.93444e+07	4.42425e+07	5.51977e+07	0.540697	0.0913	unchanged		Paxbp1	P58501	3.32734e+07	3.08661e+07	3.93037e+07	6.07733e+07	4.76071e+07	4.82863e+07	0.00555485	0.597	unchanged		Fbxo38	Q8BMI0	4.09695e+07	4.61246e+07	5.27442e+07	4.93444e+07	4.42425e+07	5.51977e+07	0.540697	0.0913	unchanged		Ppia	P17742	292797284	8.06699e+08	8.97704e+08	3.86095e+08	7.63432e+08	5.52254e+08	0.797779	-0.127	unchanged		Xpo4	Q9ESJ0
Sec13	Q9D1M0	1.36027e+08	1.11809e+08	1.11549e+08	1.18206e+08	9.90208e+07	1.15249e+08	0.430935	-0.11	unchanged		Rpl7l1	Q9D8M4	8.03289e+08	1.09591e+09	8.45247e+08	7.7807e+08	9.50907e+08	9.28968e+08	0.816948	-0.0382	unchanged		Sec13	Q9D1M0	1.36027e+08	1.11809e+08	1.11549e+08	1.18206e+08	9.90208e+07	1.15249e+08	0.430935	-0.11	unchanged		Acot9	Q9R0X4	6.3694e+07	6.31757e+07	6.05527e+07	6.87335e+07	7.56292e+07	7.53693e+07	0.0544103	0.228	unchanged		Rfc5	Q9D0F6
Actr3	Q99JY9	1.34953e+08	1.23222e+08	1.38134e+08	1.40162e+08	1.39319e+08	1.24626e+08	0.797129	0.0278	unchanged		Ints9	Q8K114	9.04532e+07	7.73318e+07	7.87071e+07	8.33874e+07	7.399e+07	7.43048e+07	0.484906	-0.088	unchanged		Actr3	Q99JY9	1.34953e+08	1.23222e+08	1.38134e+08	1.40162e+08	1.39319e+08	1.24626e+08	0.797129	0.0278	unchanged		Eef1a2	P62631	4.04059e+07	1.30346e+07	4.55024e+06	1.30198e+07	1.49186e+07	1.22851e+07	0.997836	-0.00206	unchanged		Slk	O54988
Ints10	Q8K2A7	1.03446e+08	9.96757e+07	1.14681e+08	1.04834e+08	1.11516e+08	9.17886e+07	0.705925	-0.0467	unchanged		Ercc2	O08811	6.83094e+07	5.45055e+07	5.49004e+07	7.33325e+07	6.1538e+07	6.72764e+07	0.210487	0.19	unchanged		Ints10	Q8K2A7	1.03446e+08	9.96757e+07	1.14681e+08	1.04834e+08	1.11516e+08	9.17886e+07	0.705925	-0.0467	unchanged		Rfc5	Q9D0F6	5.56298e+07	5.31179e+07	5.30125e+07	5.08872e+07	6.15097e+07	6.71754e+07	0.316426	0.142	unchanged		Cap1	P40124
Ebna1bp2	Q9D903	9.9805e+08	9.19719e+08	8.18073e+08	9.18179e+08	9.38954e+08	8.57164e+08	0.947444	-0.00771	unchanged		Nom1	Q3UFM5	1.1387e+08	1.03163e+08	1.29647e+08	1.28796e+08	1.09068e+08	1.24005e+08	0.64219	0.0646	unchanged		Ebna1bp2	Q9D903	9.9805e+08	9.19719e+08	8.18073e+08	9.18179e+08	9.38954e+08	8.57164e+08	0.947444	-0.00771	unchanged		Copg1	Q9QZE5	5.29511e+07	4.10392e+07	5.05436e+07	5.2732e+07	4.69972e+07	4.7243e+07	0.824726	0.0307	unchanged		Phgdh	Q61753
Sin3b	Q62141	3.98214e+07	5.18342e+07	5.21551e+07	4.29564e+07	4.57037e+07	4.17741e+07	0.375985	-0.131	unchanged		Pcna	P17918	8.83017e+08	9.38728e+08	7.99333e+08	6.93253e+08	8.41774e+08	8.71961e+08	0.377282	-0.127	unchanged		Sin3b	Q62141	3.98214e+07	5.18342e+07	5.21551e+07	4.29564e+07	4.57037e+07	4.17741e+07	0.375985	-0.131	unchanged		Tcof1	O08784	6.36314e+07	7.39824e+07	7.57467e+07	6.48389e+07	7.4301e+07	7.24004e+07	0.931241	-0.0106	unchanged		Usp19	Q3UJD6
Pno1	Q9CPS7	9.3357e+07	8.53922e+07	8.67809e+07	1.04271e+08	9.47557e+07	9.37253e+07	0.202261	0.14	unchanged		Kri1	Q8VDQ9	1.97389e+08	1.75234e+08	2.08069e+08	2.55335e+08	1.79214e+08	2.02944e+08	0.466078	0.123	unchanged		Pno1	Q9CPS7	9.3357e+07	8.53922e+07	8.67809e+07	1.04271e+08	9.47557e+07	9.37253e+07	0.202261	0.14	unchanged		Cops2	P61202	5.62302e+07	5.81468e+07	4.5244e+07	5.94986e+07	5.74836e+07	5.56605e+07	0.378389	0.121	unchanged		Smpd4	Q6ZPR5
Kif4	P33174	4.02413e+07	4.51297e+07	4.88903e+07	3.49309e+07	4.04177e+07	4.94036e+07	0.491303	-0.116	unchanged		Anapc1	P53995	5.27578e+07	6.31534e+07	6.27332e+07	6.9415e+07	5.72823e+07	6.54473e+07	0.451194	0.105	unchanged		Kif4	P33174	4.02413e+07	4.51297e+07	4.88903e+07	3.49309e+07	4.04177e+07	4.94036e+07	0.491303	-0.116	unchanged		Tnpo2	Q99LG2	1.90716e+07	1.09754e+07	1.36805e+07	1.52088e+07	1.30652e+07	1.3901e+07	0.936893	-0.0173	unchanged		Lig3	P97386
Rpl7l1	Q9D8M4	7.51739e+08	6.06757e+08	6.66464e+08	6.45347e+08	6.28326e+08	7.64699e+08	0.944753	0.00953	unchanged		Mcm10	Q0VBD2	8.95628e+07	8.15792e+07	7.86639e+07	8.67157e+07	6.7057e+07	6.916e+07	0.253595	-0.172	unchanged		Rpl7l1	Q9D8M4	7.51739e+08	6.06757e+08	6.66464e+08	6.45347e+08	6.28326e+08	7.64699e+08	0.944753	0.00953	unchanged		Cherp	Q8CGZ0	4.35134e+07	4.48696e+07	4.81667e+07	4.60167e+07	4.31085e+07	4.44725e+07	0.762016	-0.0307	unchanged		Ik	Q9Z1M8
Rcl1	Q9JJT0	4.21757e+08	4.41032e+08	3.97466e+08	4.01929e+08	3.92838e+08	4.2351e+08	0.627927	-0.0483	unchanged		Impdh2	P24547	7.20741e+07	6.95777e+07	6.18917e+07	7.35322e+07	9.04913e+07	8.25335e+07	0.0685534	0.274	unchanged		Rcl1	Q9JJT0	4.21757e+08	4.41032e+08	3.97466e+08	4.01929e+08	3.92838e+08	4.2351e+08	0.627927	-0.0483	unchanged		Kif2c	Q922S8	5.16821e+07	4.1336e+07	4.16719e+07	4.92349e+07	3.73733e+07	4.18217e+07	0.661173	-0.0701	unchanged		Arpc2	Q9CVB6
Brd9	Q3UQU0	3.10343e+07	2.83396e+07	2.95886e+07	2.85333e+07	3.19566e+07	2.56983e+07	0.677859	-0.0504	unchanged		Rplp0	P14869	6.90515e+08	7.95418e+08	6.89794e+08	6.94681e+08	8.95816e+08	8.83629e+08	0.248292	0.179	unchanged		Brd9	Q3UQU0	3.10343e+07	2.83396e+07	2.95886e+07	2.85333e+07	3.19566e+07	2.56983e+07	0.677859	-0.0504	unchanged		Prpf4	Q9DAW6	3.68794e+07	3.47599e+07	2.69917e+07	3.84353e+07	3.05657e+07	3.03881e+07	0.930825	0.015	unchanged		Stag1	Q9D3E6
Fam207a	P58468	1.20188e+08	1.1154e+08	9.32614e+07	1.32732e+08	1.50444e+08	1.3738e+08	0.0257992	0.378	unchanged		Anapc4	Q91W96	1.0935e+08	9.27953e+07	8.77519e+07	1.32151e+08	9.87374e+07	9.5256e+07	0.364805	0.16	unchanged		Fam207a	P58468	1.20188e+08	1.1154e+08	9.32614e+07	1.32732e+08	1.50444e+08	1.3738e+08	0.0257992	0.378	unchanged		Ecpas	Q6PDI5	1.84759e+07	1.80593e+07	1.91757e+07	1.36935e+07	1.64224e+07	1.56872e+07	0.0385981	-0.286	unchanged		Txnl1	Q8CDN6
IntS13	Q8QZV7	5.73265e+07	5.68209e+07	6.20613e+07	7.17359e+07	6.00838e+07	6.0005e+07	0.336578	0.118	unchanged		Eif2s3y	Q9Z0N2	2.0719e+06	2.60692e+06	2.19725e+06	2.53158e+06	3.15087e+06	2.56773e+06	0.113346	0.262	unchanged		IntS13	Q8QZV7	5.73265e+07	5.68209e+07	6.20613e+07	7.17359e+07	6.00838e+07	6.0005e+07	0.336578	0.118	unchanged		Ascc3	E9PZJ8	1.65315e+07	1.71239e+07	1.65064e+07	1.60702e+07	1.42532e+07	1.5436e+07	0.217941	-0.134	unchanged		Ftsj3	Q9DBE9
Ngdn	Q9DB96	1.56757e+08	1.96599e+08	1.39579e+08	2.02874e+08	1.32192e+08	1.26144e+08	0.629987	-0.116	unchanged		Alyref	O08583	5.3637e+08	5.52099e+08	5.85219e+08	5.31764e+08	5.94244e+08	6.06187e+08	0.676966	0.0482	unchanged		Ngdn	Q9DB96	1.56757e+08	1.96599e+08	1.39579e+08	2.02874e+08	1.32192e+08	1.26144e+08	0.629987	-0.116	unchanged		Xrcc5	P27641	6.86549e+07	5.03041e+07	6.63511e+07	6.13439e+07	5.16065e+07	6.02997e+07	0.59403	-0.0878	unchanged		Anxa2	P07356
Chd7	A2AJK6	2.74468e+07	3.52189e+07	3.60218e+07	3.24784e+07	3.02398e+07	3.48554e+07	0.95535	-0.00818	unchanged		Spout1	Q3UHX9	3.03428e+08	3.33222e+08	3.46773e+08	3.47487e+08	3.84186e+08	3.57007e+08	0.227361	0.148	unchanged		Chd7	A2AJK6	2.74468e+07	3.52189e+07	3.60218e+07	3.24784e+07	3.02398e+07	3.48554e+07	0.95535	-0.00818	unchanged		Rrm2	P11157	7.39679e+07	7.31527e+07	7.28479e+07	5.7925e+07	6.06871e+07	6.40048e+07	0.0272497	-0.27	unchanged		Brd2	Q7JJ13
Rprd1b	Q9CSU0	2.14697e+08	2.47092e+08	2.08885e+08	2.33303e+08	2.02475e+08	1.8489e+08	0.412756	-0.114	unchanged		Chd8	Q09XV5	1.75617e+07	1.78341e+07	1.96354e+07	1.84552e+07	1.38012e+07	1.54248e+07	0.16613	-0.215	unchanged		Rprd1b	Q9CSU0	2.14697e+08	2.47092e+08	2.08885e+08	2.33303e+08	2.02475e+08	1.8489e+08	0.412756	-0.114	unchanged		Noc2l	Q9WV70	5.13069e+07	4.0876e+07	4.44028e+07	4.88278e+07	4.24968e+07	4.1644e+07	0.79072	-0.036	unchanged		Rai14	Q9EP71
Rbm15b	Q6PHZ5	3.13723e+07	3.77307e+07	3.74565e+07	3.21248e+07	3.47869e+07	3.07538e+07	0.336284	-0.122	unchanged		H2ax	P27661	1.3265e+09	1.51537e+09	1.58194e+09	1.7633e+09	1.65067e+09	1.59842e+09	0.163766	0.183	unchanged		Rbm15b	Q6PHZ5	3.13723e+07	3.77307e+07	3.74565e+07	3.21248e+07	3.47869e+07	3.07538e+07	0.336284	-0.122	unchanged		Kdm5b	Q80Y84	1.92962e+07	2.26813e+07	2.20666e+07	1.62634e+07	1.51352e+07	1.45145e+07	0.00463199	-0.478	unchanged		Snx5	Q9D8U8
Cdc23	Q8BGZ4	6.90206e+07	5.39241e+07	6.31009e+07	6.54109e+07	5.11122e+07	5.77395e+07	0.539325	-0.0943	unchanged		Imp3	Q921Y2	2.14579e+08	2.83349e+08	2.99408e+08	2.47279e+08	2.52418e+08	2.64218e+08	0.761013	-0.0475	unchanged		Cdc23	Q8BGZ4	6.90206e+07	5.39241e+07	6.31009e+07	6.54109e+07	5.11122e+07	5.77395e+07	0.539325	-0.0943	unchanged		Psma7	Q9Z2U0	1.07644e+08	1.24387e+08	1.29015e+08	1.06931e+08	1.38206e+08	1.45699e+08	0.516662	0.106	unchanged		Slc3a2	P10852
Chd8	Q09XV5	1.44946e+07	2.04638e+07	2.06164e+07	1.70418e+07	1.48659e+07	1.80268e+07	0.447339	-0.14	unchanged		Wdr82	Q8BFQ4	1.70323e+08	1.98734e+08	1.66625e+08	1.58945e+08	2.01036e+08	2.01143e+08	0.673587	0.0628	unchanged		Chd8	Q09XV5	1.44946e+07	2.04638e+07	2.06164e+07	1.70418e+07	1.48659e+07	1.80268e+07	0.447339	-0.14	unchanged		Dnpep	Q9Z2W0	9.03199e+07	9.16592e+07	7.64059e+07	8.82473e+07	8.61502e+07	8.35787e+07	0.985115	0.00218	unchanged		Smarcad1	Q04692
Pwwp3a	Q6DID5	8.27808e+07	8.82865e+07	9.16117e+07	8.49595e+07	8.18904e+07	7.93696e+07	0.360118	-0.0927	unchanged		Eif4g1	Q6NZJ6	6.42972e+07	6.82925e+07	7.00605e+07	7.18743e+07	6.48134e+07	6.59639e+07	0.996082	-0.000546	unchanged		Pwwp3a	Q6DID5	8.27808e+07	8.82865e+07	9.16117e+07	8.49595e+07	8.18904e+07	7.93696e+07	0.360118	-0.0927	unchanged		Phb	P67778	4.08889e+08	4.32953e+08	4.42336e+08	3.64015e+08	4.48935e+08	4.72185e+08	0.958258	-0.00707	unchanged		Wdr43	Q6ZQL4
Xrcc5	P27641	8.26531e+07	8.95239e+07	9.02868e+07	1.02751e+08	9.14143e+07	6.92849e+07	0.940986	-0.0126	unchanged		Ints14	Q8R3P6	5.27682e+07	5.49033e+07	2.85851e+07	4.54156e+07	5.44465e+07	4.70921e+07	0.543598	0.164	unchanged		Xrcc5	P27641	8.26531e+07	8.95239e+07	9.02868e+07	1.02751e+08	9.14143e+07	6.92849e+07	0.940986	-0.0126	unchanged		Ddx19a	Q61655	9.10703e+07	8.59539e+07	7.21818e+07	9.36879e+07	8.51857e+07	7.83949e+07	0.724486	0.049	unchanged		Iars2	Q8BIJ6
H3-3a	P84244	247527699	1.25731e+08	2.46292e+08	1.56807e+08	2.38222e+08	4.32621e+08	0.445964	0.359	unchanged		H1-4	P43274	3.06785e+09	3.59165e+09	2.47933e+09	3.35116e+09	3.66409e+09	3.57332e+09	0.184763	0.228	unchanged		H3-3a	P84244	247527699	1.25731e+08	2.46292e+08	1.56807e+08	2.38222e+08	4.32621e+08	0.445964	0.359	unchanged		Trim24	Q64127	3.08746e+07	3.19602e+07	3.17267e+07	3.1386e+07	3.28411e+07	3.06893e+07	0.958408	0.00499	unchanged		Cops2	P61202
Sltm	Q8CH25	1.09557e+08	1.37473e+08	1.28214e+08	1.25247e+08	1.17811e+08	1.31797e+08	0.978477	0.0034	unchanged		H3-5	P02301	9.53839e+08	1.01607e+09	8.61666e+08	1.08227e+09	9.82341e+08	1.33019e+09	0.129112	0.253	unchanged		Sltm	Q8CH25	1.09557e+08	1.37473e+08	1.28214e+08	1.25247e+08	1.17811e+08	1.31797e+08	0.978477	0.0034	unchanged		Slc25a3	Q8VEM8	2.25041e+08	2.5915e+08	2.68031e+08	2.29163e+08	3.01509e+08	3.08818e+08	0.365705	0.15	unchanged		Ap3b1	Q9Z1T1
Cdc27	A2A6Q5	4.12652e+07	5.45316e+07	5.44997e+07	5.93548e+07	5.87735e+07	4.16075e+07	0.689362	0.081	unchanged		Med14	A2ABV5	2.17605e+07	2.49634e+07	2.8118e+07	2.37005e+07	2.18615e+07	1.96859e+07	0.206182	-0.194	unchanged		Cdc27	A2A6Q5	4.12652e+07	5.45316e+07	5.44997e+07	5.93548e+07	5.87735e+07	4.16075e+07	0.689362	0.081	unchanged		Slc25a4	P48962	1.2353e+08	1.58316e+08	1.44901e+08	1.18451e+08	1.38286e+08	1.48392e+08	0.624117	-0.0738	unchanged		Pum1	Q80U78
Znf219	Q6IQX8	5.10591e+07	5.01544e+07	5.59519e+07	5.46201e+07	5.86091e+07	5.01564e+07	0.625737	0.0548	unchanged		Pspc1	Q8R326	2.91093e+08	3.06424e+08	3.01708e+08	3.90269e+08	4.28009e+08	4.0132e+08	0.00378034	0.439	unchanged		Znf219	Q6IQX8	5.10591e+07	5.01544e+07	5.59519e+07	5.46201e+07	5.86091e+07	5.01564e+07	0.625737	0.0548	unchanged		Rplp0	P14869	7.76017e+08	7.00677e+08	6.53911e+08	7.44232e+08	8.0907e+08	9.19251e+08	0.140802	0.213	unchanged		Fcsk	Q7TMC8
Kansl3	A2RSY1	4.78934e+07	5.82087e+07	6.29816e+07	5.7908e+07	5.89765e+07	5.15354e+07	0.993482	0.00116	unchanged		Ppp1r8	Q8R3G1	4.46476e+07	5.93751e+07	6.02256e+07	5.25653e+07	6.10027e+07	6.01357e+07	0.571745	0.0908	unchanged		Kansl3	A2RSY1	4.78934e+07	5.82087e+07	6.29816e+07	5.7908e+07	5.89765e+07	5.15354e+07	0.993482	0.00116	unchanged		Niban1	Q3UW53	2.2502e+07	2.30046e+07	3.01072e+07	2.37333e+07	2.22e+07	2.37608e+07	0.482721	-0.105	unchanged		Eif3g	Q9Z1D1
Pspc1	Q8R326	2.46771e+08	2.81628e+08	2.67354e+08	4.03555e+08	3.76232e+08	3.77937e+08	0.00143922	0.542	unchanged		RTRAF	Q9CQE8	5.14117e+07	7.75191e+07	7.59109e+07	6.68346e+07	8.00577e+07	6.97644e+07	0.601343	0.101	unchanged		Pspc1	Q8R326	2.46771e+08	2.81628e+08	2.67354e+08	4.03555e+08	3.76232e+08	3.77937e+08	0.00143922	0.542	unchanged		Smarcad1	Q04692	4.28157e+07	4.10751e+07	4.46204e+07	3.61353e+07	3.58466e+07	3.96935e+07	0.0851421	-0.203	unchanged		Taldo1	Q93092
Hp1bp3	Q3TEA8	2.07475e+08	1.98671e+08	2.26755e+08	2.0802e+08	2.33012e+08	2.14262e+08	0.64105	0.0507	unchanged		Utp3	Q9JI13	2.96215e+08	2.48537e+08	2.5445e+08	2.79827e+08	2.55466e+08	2.63818e+08	0.978898	0.00324	unchanged		Hp1bp3	Q3TEA8	2.07475e+08	1.98671e+08	2.26755e+08	2.0802e+08	2.33012e+08	2.14262e+08	0.64105	0.0507	unchanged		Smarcd1	Q61466	2.70176e+07	2.74825e+07	2.38257e+07	3.34431e+07	2.62988e+07	2.6967e+07	0.33302	0.141	unchanged		Zc3hav1	Q3UPF5
Utp11	Q9CZJ1	241568577	2.10478e+08	1.83482e+08	2.01824e+08	1.89116e+08	2.13769e+08	0.641656	-0.0644	unchanged		Ctnnd1	P30999	5.97257e+07	5.09124e+07	5.99354e+07	5.26352e+07	4.75571e+07	5.01188e+07	0.172444	-0.18	unchanged		Utp11	Q9CZJ1	241568577	2.10478e+08	1.83482e+08	2.01824e+08	1.89116e+08	2.13769e+08	0.641656	-0.0644	unchanged		Rai14	Q9EP71	1.88789e+07	1.84079e+07	1.87957e+07	2.13029e+07	1.59524e+07	1.77782e+07	0.784078	-0.0375	unchanged		Itga6	Q61739
Emsy	Q8BMB0	2.25747e+07	2.53189e+07	2.7192e+07	2.87518e+07	3.33484e+07	3.49621e+07	0.0252834	0.37	unchanged		Tasor2	Q5DTT3	4.9063e+07	4.42564e+07	5.06666e+07	5.72515e+07	3.85934e+07	4.022e+07	0.572169	-0.103	unchanged		Emsy	Q8BMB0	2.25747e+07	2.53189e+07	2.7192e+07	2.87518e+07	3.33484e+07	3.49621e+07	0.0252834	0.37	unchanged		Hspb1	P14602	3.48343e+08	3.58945e+08	3.44672e+08	3.30944e+08	3.85494e+08	4.12431e+08	0.439645	0.096	unchanged		Slc25a3	Q8VEM8
Cbx3	P23198	8.83939e+08	4.59984e+08	4.49289e+08	5.21537e+08	5.63013e+08	6.23313e+08	0.997506	0.000907	unchanged		Pkm	P52480	1.02581e+08	1.07381e+08	8.8662e+07	6.66248e+07	6.90183e+07	6.68651e+07	0.00203133	-0.556	unchanged		Cbx3	P23198	8.83939e+08	4.59984e+08	4.49289e+08	5.21537e+08	5.63013e+08	6.23313e+08	0.997506	0.000907	unchanged		Hsd17b4	P51660	4.35681e+07	4.2246e+07	4.16101e+07	4.6012e+07	4.17896e+07	4.26814e+07	0.739424	0.0332	unchanged		Tpx2	A2APB8
Paf1	Q8K2T8	1.17128e+08	1.24498e+08	1.39983e+08	1.20264e+08	1.3069e+08	1.11679e+08	0.555949	-0.0726	unchanged		Dazap1	Q9JII5	1.14464e+08	1.14074e+08	1.0307e+08	1.41407e+08	1.59821e+08	1.657e+08	0.00393839	0.492	unchanged		Paf1	Q8K2T8	1.17128e+08	1.24498e+08	1.39983e+08	1.20264e+08	1.3069e+08	1.11679e+08	0.555949	-0.0726	unchanged		Ap1g1	P22892	6.54151e+07	5.54691e+07	6.13595e+07	6.31638e+07	6.01388e+07	5.699e+07	0.905675	-0.0135	unchanged		Ywhaq	P68254
Ints8	Q80V86	5.43217e+07	7.2122e+07	7.82828e+07	7.30456e+07	7.26091e+07	5.43322e+07	0.880762	-0.03	unchanged		G3bp1	P97855	1.59631e+08	1.47334e+08	1.35932e+08	1.866e+08	1.72407e+08	1.88455e+08	0.0306504	0.308	unchanged		Ints8	Q80V86	5.43217e+07	7.2122e+07	7.82828e+07	7.30456e+07	7.26091e+07	5.43322e+07	0.880762	-0.03	unchanged		Cd2ap	Q9JLQ0	3.41948e+07	2.86292e+07	3.3412e+07	2.98029e+07	2.71024e+07	2.7367e+07	0.147825	-0.188	unchanged		Safb2	Q80YR5
Znf106	O88466	4.9787e+07	4.64693e+07	3.94275e+07	4.35526e+07	5.11847e+07	4.34762e+07	0.83305	0.0291	unchanged		Snrnp70	Q62376	5.13785e+08	4.62637e+08	4.56094e+08	6.03061e+08	6.14864e+08	5.89155e+08	0.0158866	0.337	unchanged		Znf106	O88466	4.9787e+07	4.64693e+07	3.94275e+07	4.35526e+07	5.11847e+07	4.34762e+07	0.83305	0.0291	unchanged		Bcat1	P24288	1.6376e+08	1.96475e+08	1.8154e+08	1.90822e+08	2.17229e+08	2.27786e+08	0.106896	0.231	unchanged		Trim24	Q64127
Rai14	Q9EP71	5.20493e+07	5.78995e+07	6.70231e+07	5.69464e+07	6.6253e+07	6.05271e+07	0.666361	0.059	unchanged		Polr1g	Q76KJ5	1.9196e+08	1.8986e+08	1.72738e+08	1.62129e+08	1.86686e+08	1.78259e+08	0.534483	-0.0742	unchanged		Rai14	Q9EP71	5.20493e+07	5.78995e+07	6.70231e+07	5.69464e+07	6.6253e+07	6.05271e+07	0.666361	0.059	unchanged		Stat3	P42227	3.14798e+07	2.26271e+07	2.70922e+07	3.40962e+07	2.81009e+07	5.51766e+07	0.119755	0.485	unchanged		Usp24	B1AY13
Ect2	Q07139	5.58369e+07	6.57851e+07	6.79017e+07	5.9838e+07	6.17459e+07	5.29058e+07	0.376147	-0.117	unchanged		Chtf18	Q8BIW9	4.25196e+07	3.69246e+07	5.17025e+07	5.34461e+07	3.75232e+07	3.9131e+07	0.933686	-0.0163	unchanged		Ect2	Q07139	5.58369e+07	6.57851e+07	6.79017e+07	5.9838e+07	6.17459e+07	5.29058e+07	0.376147	-0.117	unchanged		Chordc1	Q9D1P4	4.21929e+07	3.7949e+07	3.65363e+07	3.97944e+07	5.10389e+07	4.74317e+07	0.11625	0.24	unchanged		Fubp1	Q91WJ8
Eif2s3y	Q9Z0N2	4.0308e+06	4.5997e+06	4.88857e+06	4.92726e+06	5.04819e+06	4.81664e+06	0.260586	0.134	unchanged		Isg20l2	Q3U1G5	2.82425e+08	3.1355e+08	2.83713e+08	2.2183e+08	2.76203e+08	2.61982e+08	0.132904	-0.215	unchanged		Eif2s3y	Q9Z0N2	4.0308e+06	4.5997e+06	4.88857e+06	4.92726e+06	5.04819e+06	4.81664e+06	0.260586	0.134	unchanged		Trim71	Q1PSW8	3.12124e+07	2.65467e+07	3.1621e+07	3.12743e+07	2.69982e+07	2.72892e+07	0.629797	-0.0618	unchanged		Ap1g1	P22892
Rfx2	P48379	5.87768e+08	3.98473e+08	2.86774e+08	3.56031e+08	5.19222e+08	5.37294e+08	0.551699	0.188	unchanged		Fbxo38	Q8BMI0	4.93881e+07	5.10043e+07	6.22169e+07	6.01808e+07	4.22718e+07	4.41886e+07	0.389044	-0.16	unchanged		Rfx2	P48379	5.87768e+08	3.98473e+08	2.86774e+08	3.56031e+08	5.19222e+08	5.37294e+08	0.551699	0.188	unchanged		Ptk7	Q8BKG3	2.72842e+07	3.00703e+07	2.99621e+07	3.20958e+07	2.96282e+07	2.78585e+07	0.746281	0.036	unchanged		Psma1	Q9R1P4
Dcp1a	Q91YD3	2.25711e+07	2.11106e+07	2.24992e+07	2.28328e+07	1.46221e+07	1.71335e+07	0.135363	-0.302	unchanged		Pom121	Q8K3Z9	2.75496e+08	2.89137e+08	2.97616e+08	2.65871e+08	2.84886e+08	2.51407e+08	0.362106	-0.105	unchanged		Dcp1a	Q91YD3	2.25711e+07	2.11106e+07	2.24992e+07	2.28328e+07	1.46221e+07	1.71335e+07	0.135363	-0.302	unchanged		Tanc1	Q0VGY8	3.05862e+07	3.18176e+07	3.29457e+07	3.75751e+07	3.19588e+07	2.64957e+07	0.98087	-0.00368	unchanged		Tnpo2	Q99LG2
Znf280c	Q6P3Y5	1.81986e+08	1.89127e+08	2.05937e+08	2.13988e+08	2.17248e+08	1.84095e+08	0.450898	0.0906	unchanged		Actr3	Q99JY9	1.62261e+08	1.71958e+08	1.34017e+08	1.52914e+08	1.7582e+08	1.57864e+08	0.666639	0.0609	unchanged		Znf280c	Q6P3Y5	1.81986e+08	1.89127e+08	2.05937e+08	2.13988e+08	2.17248e+08	1.84095e+08	0.450898	0.0906	unchanged		Eif2s3x	Q9Z0N1	2.02638e+08	2.05948e+08	1.45478e+08	1.98907e+08	2.16401e+08	2.05877e+08	0.295506	0.182	unchanged		Tomm70	Q9CZW5
Sfswap	Q3USH5	4.42309e+07	5.75062e+07	5.01146e+07	5.19097e+07	4.77085e+07	5.55276e+07	0.791795	0.0365	unchanged		Xrcc6	P23475	8.32573e+07	7.78541e+07	8.12366e+07	8.03061e+07	7.55707e+07	8.48159e+07	0.920969	-0.0109	unchanged		Sfswap	Q3USH5	4.42309e+07	5.75062e+07	5.01146e+07	5.19097e+07	4.77085e+07	5.55276e+07	0.791795	0.0365	unchanged		Ik	Q9Z1M8	5.12199e+07	4.3489e+07	4.57008e+07	4.71378e+07	4.21706e+07	4.1658e+07	0.414042	-0.0993	unchanged		Smarcd1	Q61466
Cdca5	Q9CPY3	1.20135e+08	1.19362e+08	1.02555e+08	1.00077e+08	9.97628e+07	9.89672e+07	0.113171	-0.191	unchanged		Sin3b	Q62141	4.57394e+07	3.92914e+07	5.61189e+07	5.36396e+07	3.98175e+07	4.28778e+07	0.801704	-0.0464	unchanged		Cdca5	Q9CPY3	1.20135e+08	1.19362e+08	1.02555e+08	1.00077e+08	9.97628e+07	9.89672e+07	0.113171	-0.191	unchanged		Actr2	P61161	6.57971e+07	6.66687e+07	6.13794e+07	6.39612e+07	7.12193e+07	7.43984e+07	0.336119	0.111	unchanged		Washc5	Q8C2E7
Rrp8	Q9DB85	1.59733e+08	1.34801e+08	1.5096e+08	1.44581e+08	1.43626e+08	1.22083e+08	0.360173	-0.12	unchanged		Kpna1	Q60960	4.25858e+07	3.82546e+07	2.69811e+07	5.00407e+07	4.10907e+07	3.16339e+07	0.439253	0.188	unchanged		Rrp8	Q9DB85	1.59733e+08	1.34801e+08	1.5096e+08	1.44581e+08	1.43626e+08	1.22083e+08	0.360173	-0.12	unchanged		Ipo11	Q8K2V6	3.33673e+07	2.78081e+07	2.95223e+07	2.91e+07	2.75013e+07	2.36885e+07	0.215193	-0.177	unchanged		Swap70	Q6A028
Wdr61	Q9ERF3	9.23463e+07	8.90253e+07	8.21116e+07	9.78083e+07	9.50767e+07	9.01709e+07	0.324266	0.104	unchanged		Znf296	E9Q6W4	1.74928e+08	1.96402e+08	1.93253e+08	1.69934e+08	1.85712e+08	1.78245e+08	0.488053	-0.0797	unchanged		Wdr61	Q9ERF3	9.23463e+07	8.90253e+07	8.21116e+07	9.78083e+07	9.50767e+07	9.01709e+07	0.324266	0.104	unchanged		Snx5	Q9D8U8	5.36732e+08	4.3108e+08	4.15914e+08	5.10768e+08	4.26672e+08	4.42599e+08	0.99395	0.00112	unchanged		Rpa1	Q8VEE4
Znf518a	B2RRF6	4.09874e+07	3.77091e+07	4.76643e+07	4.32629e+07	4.31267e+07	4.63045e+07	0.543384	0.0766	unchanged		Slu7	Q8BHJ9	4.78479e+07	3.8652e+07	3.87203e+07	5.09134e+07	4.52699e+07	4.99216e+07	0.123925	0.228	unchanged		Znf518a	B2RRF6	4.09874e+07	3.77091e+07	4.76643e+07	4.32629e+07	4.31267e+07	4.63045e+07	0.543384	0.0766	unchanged		Pcid2	Q8BFV2	1.88972e+07	1.80078e+07	1.20416e+07	1.89264e+07	2.15121e+07	2.02993e+07	0.124922	0.337	unchanged		Eif2s3x	Q9Z0N1
Cmas	Q99KK2	1.35768e+08	1.46468e+08	1.20188e+08	1.24506e+08	1.18749e+08	1.18593e+08	0.220521	-0.149	unchanged		Nle1	Q8VEJ4	1.95609e+08	2.10166e+08	2.01827e+08	1.82914e+08	1.91506e+08	2.00665e+08	0.469726	-0.0798	unchanged		Cmas	Q99KK2	1.35768e+08	1.46468e+08	1.20188e+08	1.24506e+08	1.18749e+08	1.18593e+08	0.220521	-0.149	unchanged		Tmpo.1	Q61029	2.59111e+07	2.01739e+07	1.12368e+07	3.55161e+07	2.88293e+07	1.9426e+07	0.151661	0.587	unchanged		Cdc16	Q8R349
Ctnnbl1	Q9CWL8	2.37492e+08	2.28481e+08	2.32045e+08	2.4892e+08	2.54857e+08	2.12732e+08	0.767144	0.0334	unchanged		Anln	Q8K298	18968970	1.80335e+07	2.50479e+07	2.65738e+07	1.88423e+07	1.89024e+07	0.811347	0.0478	unchanged		Ctnnbl1	Q9CWL8	2.37492e+08	2.28481e+08	2.32045e+08	2.4892e+08	2.54857e+08	2.12732e+08	0.767144	0.0334	unchanged		Prrc2a	Q7TSC1	1.66501e+07	1.61533e+07	1.69652e+07	1.60647e+07	1.5697e+07	1.5672e+07	0.471185	-0.0691	unchanged		Ubap2l	Q80X50
Kdm6b	Q5NCY0	4.35568e+07	5.08032e+07	4.91812e+07	4.65912e+07	4.64601e+07	5.65206e+07	0.669365	0.0563	unchanged		Ect2	Q07139	9.13643e+07	6.87265e+07	8.32117e+07	8.94476e+07	6.36355e+07	7.54684e+07	0.599065	-0.0942	unchanged		Kdm6b	Q5NCY0	4.35568e+07	5.08032e+07	4.91812e+07	4.65912e+07	4.64601e+07	5.65206e+07	0.669365	0.0563	unchanged		Thrap3	Q569Z6	3.96732e+07	3.99148e+07	4.33289e+07	4.64113e+07	3.78983e+07	4.3898e+07	0.643373	0.0568	unchanged		Pdia5	Q921X9
Chd9	Q8BYH8	2.56584e+07	3.6411e+07	3.88671e+07	3.394e+07	3.1455e+07	3.07885e+07	0.794146	-0.0479	unchanged		Dek	Q7TNV0	1.38158e+09	1.40334e+09	1.29474e+09	1.28277e+09	1.38621e+09	1.29455e+09	0.702602	-0.0417	unchanged		Chd9	Q8BYH8	2.56584e+07	3.6411e+07	3.88671e+07	3.394e+07	3.1455e+07	3.07885e+07	0.794146	-0.0479	unchanged		Ciapin1	Q8WTY4	4.58068e+07	4.65744e+07	3.75994e+07	4.44836e+07	5.87875e+07	5.85136e+07	0.0955045	0.311	unchanged		Cpsf2	O35218
Nkrf	Q8BY02	5.19252e+07	5.72156e+07	7.22312e+07	5.96097e+07	6.01065e+07	4.54439e+07	0.482854	-0.133	unchanged		Eef1g	Q9D8N0	1.87714e+08	2.11534e+08	1.81126e+08	1.28088e+08	1.43275e+08	1.38053e+08	0.00339795	-0.502	unchanged		Nkrf	Q8BY02	5.19252e+07	5.72156e+07	7.22312e+07	5.96097e+07	6.01065e+07	4.54439e+07	0.482854	-0.133	unchanged		Espl1	P60330	1.46627e+07	1.68759e+07	1.53965e+07	1.25321e+07	1.25667e+07	1.18626e+07	0.0142794	-0.343	unchanged		Por	P37040
Utp3	Q9JI13	1.89985e+08	1.95546e+08	1.95858e+08	2.03468e+08	1.75548e+08	1.79972e+08	0.573027	-0.0596	unchanged		Emsy	Q8BMB0	4.35083e+07	3.77536e+07	4.21941e+07	4.94675e+07	4.08874e+07	4.05453e+07	0.551374	0.0809	unchanged		Utp3	Q9JI13	1.89985e+08	1.95546e+08	1.95858e+08	2.03468e+08	1.75548e+08	1.79972e+08	0.573027	-0.0596	unchanged		Timm44	O35857	4.71945e+07	5.19972e+07	4.81513e+07	5.10959e+07	5.50567e+07	5.53807e+07	0.225756	0.133	unchanged		Tns3	Q5SSZ5
Pom121	Q8K3Z9	7.38733e+07	8.48306e+07	8.99444e+07	8.81337e+07	8.89087e+07	9.45675e+07	0.280609	0.132	unchanged		Tjp2	Q9Z0U1	4.71132e+07	4.57832e+07	5.26337e+07	6.00129e+07	5.0676e+07	5.3559e+07	0.193937	0.174	unchanged		Pom121	Q8K3Z9	7.38733e+07	8.48306e+07	8.99444e+07	8.81337e+07	8.89087e+07	9.45675e+07	0.280609	0.132	unchanged		Prmt7	Q922X9	2.73107e+07	2.22457e+07	2.19639e+07	2.26762e+07	2.22471e+07	1.96274e+07	0.311667	-0.143	unchanged		Jade1	Q6ZPI0
Prkdc	P97313	2.39923e+07	2.78425e+07	2.94276e+07	2.43261e+07	2.83884e+07	2.78196e+07	0.931745	-0.011	unchanged		Rfx1	P48377	6.19546e+07	5.6196e+07	7.11995e+07	6.45961e+07	5.6121e+07	5.75568e+07	0.549052	-0.0829	unchanged		Prkdc	P97313	2.39923e+07	2.78425e+07	2.94276e+07	2.43261e+07	2.83884e+07	2.78196e+07	0.931745	-0.011	unchanged		Adnp	Q9Z103	1.78456e+07	1.66259e+07	1.77491e+07	1.7162e+07	1.60625e+07	1.81379e+07	0.811788	-0.0249	unchanged		Psma7	Q9Z2U0
Arid1b	E9Q4N7	1.69289e+07	2.15134e+07	2.27253e+07	2.42166e+07	2.73987e+07	2.33014e+07	0.0850435	0.3	unchanged		Wdr61	Q9ERF3	1.22739e+08	1.29169e+08	1.21137e+08	1.05683e+08	1.23635e+08	1.11122e+08	0.268378	-0.135	unchanged		Arid1b	E9Q4N7	1.69289e+07	2.15134e+07	2.27253e+07	2.42166e+07	2.73987e+07	2.33014e+07	0.0850435	0.3	unchanged		Rab7a	P51150	1.83754e+08	2.47726e+08	2.29188e+08	2.07958e+08	2.32877e+08	2.3742e+08	0.754907	0.0467	unchanged		Las1l	A2BE28
Anln	Q8K298	2.01507e+07	2.59401e+07	2.88404e+07	2.4537e+07	2.35516e+07	2.86407e+07	0.794617	0.0449	unchanged		Rprd1b	Q9CSU0	2.20434e+08	2.48252e+08	2.3487e+08	1.81485e+08	2.18045e+08	2.05448e+08	0.108797	-0.22	unchanged		Anln	Q8K298	2.01507e+07	2.59401e+07	2.88404e+07	2.4537e+07	2.35516e+07	2.86407e+07	0.794617	0.0449	unchanged		Rnh1	Q91VI7	4.83079e+07	4.89228e+07	3.23937e+07	4.78924e+07	5.54323e+07	5.45578e+07	0.148282	0.307	unchanged		Strap	Q9Z1Z2
Cdk11b	P24788	2.12249e+08	2.39591e+08	2.45973e+08	2.32489e+08	2.27562e+08	2.02069e+08	0.523291	-0.0755	unchanged		Setx	A2AKX3	5.78174e+07	5.90422e+07	6.8522e+07	2.20462e+08	1.77423e+08	2.18174e+08	4.37745e-06	1.73	up		Cdk11b	P24788	2.12249e+08	2.39591e+08	2.45973e+08	2.32489e+08	2.27562e+08	2.02069e+08	0.523291	-0.0755	unchanged		Septin9	Q80UG5	5.07842e+07	4.6178e+07	3.9581e+07	5.38271e+07	5.04576e+07	5.21571e+07	0.147431	0.203	unchanged		Eef1a2	P62631
Taf9	Q8VI33	1.43615e+08	1.37637e+08	9.55338e+07	1.11097e+08	1.28316e+08	1.59465e+08	0.688059	0.0892	unchanged		Cdca7	Q9D0M2	1.84161e+08	1.93135e+08	1.66315e+08	1.45461e+08	1.58195e+08	1.63955e+08	0.102974	-0.216	unchanged		Taf9	Q8VI33	1.43615e+08	1.37637e+08	9.55338e+07	1.11097e+08	1.28316e+08	1.59465e+08	0.688059	0.0892	unchanged		Scrib	Q80U72	1.25414e+07	1.15686e+07	1.10964e+07	1.07964e+07	8.73739e+06	1.21577e+07	0.30907	-0.163	unchanged		Plcg2	Q8CIH5
Wdr89	Q9D0R9	8.79348e+07	8.1393e+07	7.54753e+07	7.95284e+07	7.94116e+07	7.71153e+07	0.632977	-0.0498	unchanged		Mtbp	Q8BJS8	4.72123e+07	4.54774e+07	6.09959e+07	6.93298e+07	5.26878e+07	6.15236e+07	0.158337	0.26	unchanged		Wdr89	Q9D0R9	8.79348e+07	8.1393e+07	7.54753e+07	7.95284e+07	7.94116e+07	7.71153e+07	0.632977	-0.0498	unchanged		Nsd1	O88491	1.3971e+07	1.46686e+07	1.66346e+07	1.26558e+07	1.22187e+07	1.28414e+07	0.0504193	-0.26	unchanged		Srp68	Q8BMA6
Spin1	Q61142	1.0719e+08	1.05885e+08	9.6596e+07	1.12215e+08	9.97196e+07	1.05097e+08	0.748387	0.0337	unchanged		Kdm1b	Q8CIG3	5.4314e+07	4.45696e+07	5.76464e+07	5.62258e+07	4.91988e+07	5.79965e+07	0.647326	0.0671	unchanged		Spin1	Q61142	1.0719e+08	1.05885e+08	9.6596e+07	1.12215e+08	9.97196e+07	1.05097e+08	0.748387	0.0337	unchanged		Ppwd1	Q8CEC6	3.10745e+07	2.79204e+07	2.72046e+07	2.86856e+07	2.754e+07	2.46129e+07	0.438621	-0.0932	unchanged		Eml4	Q3UMY5
Nacc1	Q7TSZ8	2.71995e+08	2.3071e+08	2.69261e+08	2.20437e+08	2.08229e+08	1.75266e+08	0.0346113	-0.357	unchanged		Cdk12	Q14AX6	2.14299e+08	2.14857e+08	2.33959e+08	2.02803e+08	2.18992e+08	1.96807e+08	0.384034	-0.101	unchanged		Nacc1	Q7TSZ8	2.71995e+08	2.3071e+08	2.69261e+08	2.20437e+08	2.08229e+08	1.75266e+08	0.0346113	-0.357	unchanged		Ppp4r3a	Q6P2K6	3.80254e+07	3.39665e+07	3.93371e+07	4.17372e+07	3.70342e+07	3.67718e+07	0.646949	0.0539	unchanged		Ppp1cb	P62141
Mnat1	P51949	4.57852e+07	4.48326e+07	4.04791e+07	3.92576e+07	3.6605e+07	3.82567e+07	0.0880128	-0.199	unchanged		Pno1	Q9CPS7	2.2788e+08	2.77747e+08	2.4214e+08	2.29132e+08	2.78742e+08	2.74116e+08	0.650013	0.064	unchanged		Mnat1	P51949	4.57852e+07	4.48326e+07	4.04791e+07	3.92576e+07	3.6605e+07	3.82567e+07	0.0880128	-0.199	unchanged		Xpot	Q9CRT8	6.50348e+07	5.32356e+07	5.81629e+07	6.10464e+07	5.46572e+07	5.41029e+07	0.673447	-0.0526	unchanged		Cdk2	P97377
Ints14	Q8R3P6	4.16734e+07	3.23633e+07	4.16821e+07	4.16434e+07	4.23864e+07	2.70692e+07	0.727705	-0.0782	unchanged		Sf1	Q64213	7.16942e+07	7.61698e+07	8.4077e+07	9.98061e+07	7.78026e+07	8.87036e+07	0.191406	0.195	unchanged		Ints14	Q8R3P6	4.16734e+07	3.23633e+07	4.16821e+07	4.16434e+07	4.23864e+07	2.70692e+07	0.727705	-0.0782	unchanged		Pdcd6ip	Q9WU78	4.25262e+07	3.69358e+07	4.14678e+07	4.23777e+07	3.79028e+07	3.81701e+07	0.798726	-0.0291	unchanged		Prpf4	Q9DAW6
Polr2c	P97760	1.49161e+08	1.89516e+08	1.78094e+08	1.8565e+08	1.7604e+08	1.60828e+08	0.876831	0.0207	unchanged		Usp36	B1AQJ2	1.24211e+08	1.16242e+08	1.31407e+08	1.67294e+08	1.36823e+08	1.38574e+08	0.0916719	0.247	unchanged		Polr2c	P97760	1.49161e+08	1.89516e+08	1.78094e+08	1.8565e+08	1.7604e+08	1.60828e+08	0.876831	0.0207	unchanged		Top3b	Q9Z321	2.04847e+07	1.61698e+07	1.78075e+07	1.7823e+07	1.74726e+07	1.81887e+07	0.875054	-0.0195	unchanged		Sbno1	Q689Z5
Ercc4	Q9QZD4	3.09385e+07	3.10122e+07	2.7614e+07	2.5295e+07	2.7819e+07	2.37108e+07	0.087577	-0.222	unchanged		Sap130	Q8BIH0	1.01686e+08	9.39443e+07	1.14219e+08	9.76365e+07	9.00319e+07	8.91099e+07	0.224728	-0.159	unchanged		Ercc4	Q9QZD4	3.09385e+07	3.10122e+07	2.7614e+07	2.5295e+07	2.7819e+07	2.37108e+07	0.087577	-0.222	unchanged		Brd4	Q9ESU6	2.45622e+07	2.72248e+07	2.65745e+07	2.53441e+07	2.72714e+07	2.76904e+07	0.733382	0.0357	unchanged		Kif2c	Q922S8
Kri1	Q8VDQ9	1.29211e+08	1.74887e+08	2.06519e+08	1.66845e+08	1.93079e+08	1.94635e+08	0.482651	0.142	unchanged		Exosc6	Q8BTW3	1.97889e+08	1.92649e+08	1.30073e+08	1.45702e+08	1.80512e+08	1.82626e+08	0.939275	-0.0153	unchanged		Kri1	Q8VDQ9	1.29211e+08	1.74887e+08	2.06519e+08	1.66845e+08	1.93079e+08	1.94635e+08	0.482651	0.142	unchanged		Nln	Q91YP2	3.46861e+07	3.08592e+07	3.16756e+07	3.23457e+07	3.01054e+07	3.07281e+07	0.569465	-0.0601	unchanged		Orc1	Q9Z1N2
Anapc4	Q91W96	1.14139e+08	1.19576e+08	1.14634e+08	1.27275e+08	1.17284e+08	8.92844e+07	0.628936	-0.0771	unchanged		Pabpn1	Q8CCS6	1.85565e+08	1.84818e+08	1.29812e+08	1.92393e+08	2.15035e+08	1.64268e+08	0.301982	0.203	unchanged		Anapc4	Q91W96	1.14139e+08	1.19576e+08	1.14634e+08	1.27275e+08	1.17284e+08	8.92844e+07	0.628936	-0.0771	unchanged		Acat2	Q8CAY6	84375364	7.5686e+07	5.82748e+07	8.88989e+07	9.18029e+07	9.56385e+07	0.0598546	0.356	unchanged		Rps6ka3	P18654
Terf1	P70371	3.11147e+08	2.83375e+08	2.80315e+08	2.96156e+08	2.80202e+08	2.83647e+08	0.811937	-0.0235	unchanged		Cdca5	Q9CPY3	1.80872e+08	2.02924e+08	1.84722e+08	1.42026e+08	1.89791e+08	1.72476e+08	0.236167	-0.181	unchanged		Terf1	P70371	3.11147e+08	2.83375e+08	2.80315e+08	2.96156e+08	2.80202e+08	2.83647e+08	0.811937	-0.0235	unchanged		Ap3b1	Q9Z1T1	3.16669e+07	2.8718e+07	3.35341e+07	3.63283e+07	2.94856e+07	3.30634e+07	0.580627	0.0719	unchanged		U2surp	Q6NV83
Cdk13	Q69ZA1	4.20399e+07	5.1316e+07	4.78242e+07	3.69753e+07	4.20596e+07	4.50799e+07	0.194706	-0.186	unchanged		Nkrf	Q8BY02	7.64073e+07	5.72511e+07	6.63749e+07	7.29711e+07	5.89108e+07	6.70017e+07	0.980083	-0.00387	unchanged		Cdk13	Q69ZA1	4.20399e+07	5.1316e+07	4.78242e+07	3.69753e+07	4.20596e+07	4.50799e+07	0.194706	-0.186	unchanged		Csnk2a2	O54833	3.46923e+07	3.39773e+07	3.04183e+07	3.14682e+07	4.0257e+07	3.44602e+07	0.491094	0.0946	unchanged		Ppp1cc	P63087
Cops4	O88544	2.42389e+07	2.99418e+07	2.78973e+07	2.99158e+07	3.29188e+07	2.97468e+07	0.179973	0.178	unchanged		Spin1	Q61142	1.12591e+08	1.15063e+08	9.45413e+07	1.08526e+08	1.1812e+08	1.17252e+08	0.447545	0.0985	unchanged		Cops4	O88544	2.42389e+07	2.99418e+07	2.78973e+07	2.99158e+07	3.29188e+07	2.97468e+07	0.179973	0.178	unchanged		Pdlim1	O70400	3.83054e+07	4.02359e+07	3.38578e+07	3.70864e+07	4.5945e+07	4.82383e+07	0.169153	0.218	unchanged		Septin9	Q80UG5
Ubn2	Q80WC1	3.56601e+07	4.9837e+07	5.11629e+07	4.60102e+07	4.92708e+07	4.73651e+07	0.637105	0.08	unchanged		Rpf1	Q7TND5	2.78176e+08	3.22518e+08	2.98933e+08	2.5742e+08	3.01688e+08	2.79743e+08	0.423003	-0.101	unchanged		Ubn2	Q80WC1	3.56601e+07	4.9837e+07	5.11629e+07	4.60102e+07	4.92708e+07	4.73651e+07	0.637105	0.08	unchanged		Capn1	O35350	4.4947e+07	3.62578e+07	4.10675e+07	4.28944e+07	3.9917e+07	3.62051e+07	0.780557	-0.0368	unchanged		Kat7	Q5SVQ0
Rpp30	O88796	1.76631e+08	1.74098e+08	1.83188e+08	1.84495e+08	1.81331e+08	1.93498e+08	0.479379	0.0669	unchanged		Znf280c	Q6P3Y5	1.11445e+08	9.97507e+07	1.04126e+08	1.0194e+08	1.05757e+08	1.229e+08	0.607938	0.065	unchanged		Rpp30	O88796	1.76631e+08	1.74098e+08	1.83188e+08	1.84495e+08	1.81331e+08	1.93498e+08	0.479379	0.0669	unchanged		Ywhah	P68510	8.15437e+07	9.80467e+07	1.05608e+08	8.90815e+07	1.16833e+08	1.25339e+08	0.268907	0.209	unchanged		Tasor	Q69ZR9
Isg20l2	Q3U1G5	2.25456e+08	2.62453e+08	2.44408e+08	2.12206e+08	1.89818e+08	1.70569e+08	0.026269	-0.358	unchanged		Pygb	Q8CI94	4.91848e+07	4.20529e+07	5.21531e+07	5.23491e+07	4.10226e+07	4.75732e+07	0.859835	-0.0261	unchanged		Isg20l2	Q3U1G5	2.25456e+08	2.62453e+08	2.44408e+08	2.12206e+08	1.89818e+08	1.70569e+08	0.026269	-0.358	unchanged		Calu	O35887	2.55886e+07	2.18419e+07	2.55911e+07	2.22427e+07	2.28183e+07	2.49976e+07	0.631589	-0.0576	unchanged		Ipo11	Q8K2V6
Imp4	Q8VHZ7	4.76085e+08	4.92887e+08	4.16597e+08	4.24005e+08	4.1446e+08	3.9714e+08	0.174547	-0.162	unchanged		Anapc7	Q9WVM3	8.99153e+07	7.00086e+07	5.83005e+07	6.7987e+07	6.35645e+07	5.70662e+07	0.315348	-0.191	unchanged		Imp4	Q8VHZ7	4.76085e+08	4.92887e+08	4.16597e+08	4.24005e+08	4.1446e+08	3.9714e+08	0.174547	-0.162	unchanged		Eml4	Q3UMY5	3.42775e+07	3.37599e+07	3.44582e+07	3.54908e+07	3.26158e+07	3.1718e+07	0.694732	-0.0397	unchanged		Nxf1	Q99JX7
Cdk12	Q14AX6	1.53438e+07	2.14615e+07	2.30718e+07	1.96653e+07	1.85811e+07	2.40186e+07	0.729823	0.0694	unchanged		Polr2c	P97760	2.43036e+08	3.16673e+08	2.87029e+08	2.24775e+08	2.58833e+08	2.64972e+08	0.257571	-0.173	unchanged		Cdk12	Q14AX6	1.53438e+07	2.14615e+07	2.30718e+07	1.96653e+07	1.85811e+07	2.40186e+07	0.729823	0.0694	unchanged		Rps14	P62264	1.30842e+08	2.64535e+08	2.89276e+08	1.41965e+08	2.51318e+08	1.69761e+08	0.523103	-0.242	unchanged		Ppp4r3a	Q6P2K6
Rps8	P62242	1.15457e+09	1.01072e+09	9.85113e+08	1.12763e+09	1.02406e+09	1.12677e+09	0.602017	0.0596	unchanged		Kat6a	Q8BZ21	2.42185e+07	2.12704e+07	2.73128e+07	2.9281e+07	1.88752e+07	2.37045e+07	0.85914	-0.0343	unchanged		Rps8	P62242	1.15457e+09	1.01072e+09	9.85113e+08	1.12763e+09	1.02406e+09	1.12677e+09	0.602017	0.0596	unchanged		Metap1	Q8BP48	2.96121e+07	2.7329e+07	1.41071e+07	3.07713e+07	3.8241e+07	3.67258e+07	0.069686	0.64	unchanged		Arcn1	Q5XJY5
Eif3a	P23116	5.67958e+07	6.95435e+07	6.39513e+07	8.04858e+07	8.94876e+07	7.39336e+07	0.0288051	0.359	unchanged		Cdk11b	P24788	1.43264e+08	1.22858e+08	1.39085e+08	1.97473e+08	1.54557e+08	1.71487e+08	0.0298717	0.365	unchanged		Eif3a	P23116	5.67958e+07	6.95435e+07	6.39513e+07	8.04858e+07	8.94876e+07	7.39336e+07	0.0288051	0.359	unchanged		Las1l	A2BE28	4.65289e+07	4.54652e+07	5.07284e+07	5.03463e+07	4.74995e+07	4.81208e+07	0.743553	0.0336	unchanged		Crnkl1	P63154
Polr1g	Q76KJ5	1.44266e+08	1.72074e+08	1.30258e+08	1.52622e+08	1.27412e+08	1.31145e+08	0.453207	-0.114	unchanged		Nacc1	Q7TSZ8	3.47829e+08	3.18396e+08	3.07571e+08	2.98432e+08	2.94216e+08	2.95596e+08	0.255415	-0.131	unchanged		Polr1g	Q76KJ5	1.44266e+08	1.72074e+08	1.30258e+08	1.52622e+08	1.27412e+08	1.31145e+08	0.453207	-0.114	unchanged		Aldh1l1	Q8R0Y6	2.76276e+07	2.34195e+07	2.47289e+07	2.30555e+07	1.97192e+07	1.99151e+07	0.0593969	-0.274	unchanged		Plcb3	P51432
Utf1	Q6J1H4	1.06591e+09	1.21844e+09	1.07145e+09	1.1903e+09	1.1832e+09	1.04745e+09	0.806321	0.0281	unchanged		Kif4	P33174	4.49721e+07	4.56705e+07	5.63742e+07	5.15684e+07	4.77583e+07	4.56211e+07	0.915606	-0.0145	unchanged		Utf1	Q6J1H4	1.06591e+09	1.21844e+09	1.07145e+09	1.1903e+09	1.1832e+09	1.04745e+09	0.806321	0.0281	unchanged		Lbr	Q3U9G9	1.36182e+08	1.31216e+08	1.32592e+08	1.3579e+08	1.25531e+08	1.18668e+08	0.47349	-0.076	unchanged		Adnp	Q9Z103
Zc3h18	Q0P678	2.79343e+07	3.42194e+07	4.15453e+07	4.68541e+07	3.23968e+07	3.3295e+07	0.600539	0.116	unchanged		Gtf2h1	Q9DBA9	1.14444e+08	1.16701e+08	1.01273e+08	1.20611e+08	1.21551e+08	1.26403e+08	0.211239	0.151	unchanged		Zc3h18	Q0P678	2.79343e+07	3.42194e+07	4.15453e+07	4.68541e+07	3.23968e+07	3.3295e+07	0.600539	0.116	unchanged		Ddx6	P54823	8.13462e+07	8.10984e+07	6.58906e+07	8.65304e+07	8.54359e+07	7.55289e+07	0.384964	0.12	unchanged		Nln	Q91YP2
Srsf9	Q9D0B0	5.15872e+08	5.07135e+08	4.50075e+08	4.70275e+08	5.24917e+08	5.90101e+08	0.440662	0.102	unchanged		Rpp30	O88796	1.88873e+08	2.32874e+08	1.96937e+08	1.75826e+08	2.31957e+08	2.27205e+08	0.839367	0.0324	unchanged		Srsf9	Q9D0B0	5.15872e+08	5.07135e+08	4.50075e+08	4.70275e+08	5.24917e+08	5.90101e+08	0.440662	0.102	unchanged		Ddx20	Q9JJY4	3.03435e+07	2.72387e+07	2.99326e+07	2.99257e+07	2.82442e+07	2.65301e+07	0.665762	-0.0473	unchanged		Ncaph	Q8C156
Nol7	Q9D7Z3	3.46801e+08	3.73148e+08	3.05891e+08	3.45475e+08	3.23767e+08	3.4364e+08	0.902317	-0.0141	unchanged		Phf14	Q9D4H9	6.85034e+07	5.67582e+07	7.53247e+07	9.93397e+07	5.62406e+07	6.57844e+07	0.645834	0.109	unchanged		Nol7	Q9D7Z3	3.46801e+08	3.73148e+08	3.05891e+08	3.45475e+08	3.23767e+08	3.4364e+08	0.902317	-0.0141	unchanged		Ywhab	Q9CQV8	5.85772e+07	6.88061e+07	7.50648e+07	5.6998e+07	7.80905e+07	7.78408e+07	0.714678	0.0652	unchanged		Cdc23	Q8BGZ4
Q8CIL4	Q8CIL4	1.22745e+08	1.48176e+08	1.21625e+08	1.39209e+08	1.24339e+08	1.30593e+08	0.93312	0.0104	unchanged		Kdm4a	Q8BW72	1.04436e+08	8.42737e+07	1.12791e+08	1.26903e+08	9.64259e+07	9.62938e+07	0.640202	0.0824	unchanged		Q8CIL4	Q8CIL4	1.22745e+08	1.48176e+08	1.21625e+08	1.39209e+08	1.24339e+08	1.30593e+08	0.93312	0.0104	unchanged		Drg1	P32233	5.09295e+07	4.84594e+07	3.98608e+07	5.60012e+07	6.0006e+07	6.10711e+07	0.0298351	0.354	unchanged		Rrm2	P11157
Prpf31	Q8CCF0	1.8436e+08	1.71388e+08	1.68708e+08	1.58015e+08	1.63612e+08	1.84278e+08	0.624833	-0.054	unchanged		Eif2a	Q8BJW6	4.97869e+07	5.01192e+07	4.60056e+07	5.27073e+07	5.21768e+07	4.96348e+07	0.4501	0.0833	unchanged		Prpf31	Q8CCF0	1.8436e+08	1.71388e+08	1.68708e+08	1.58015e+08	1.63612e+08	1.84278e+08	0.624833	-0.054	unchanged		Wdr18	Q4VBE8	4.09887e+07	4.16302e+07	3.87544e+07	4.14918e+07	4.42258e+07	4.70202e+07	0.248289	0.128	unchanged		Eed	Q921E6
Nle1	Q8VEJ4	1.08227e+08	9.72199e+07	1.09617e+08	1.01455e+08	9.44963e+07	9.98524e+07	0.3964	-0.0896	unchanged		Med24	Q99K74	6.28259e+07	5.89775e+07	6.71175e+07	5.62332e+07	4.33702e+07	4.80302e+07	0.0303604	-0.362	unchanged		Nle1	Q8VEJ4	1.08227e+08	9.72199e+07	1.09617e+08	1.01455e+08	9.44963e+07	9.98524e+07	0.3964	-0.0896	unchanged		Hadhb	Q99JY0	6.7174e+07	7.18117e+07	6.85066e+07	7.20366e+07	7.19145e+07	7.61252e+07	0.397081	0.085	unchanged		Ciapin1	Q8WTY4
Cse1l	Q9ERK4	2.35599e+07	3.31891e+07	2.47839e+07	2.94048e+07	3.45818e+07	2.77036e+07	0.327293	0.18	unchanged		Srsf5	O35326	4.29413e+08	4.22853e+08	4.7743e+08	4.21832e+08	5.20325e+08	4.80001e+08	0.478294	0.0938	unchanged		Cse1l	Q9ERK4	2.35599e+07	3.31891e+07	2.47839e+07	2.94048e+07	3.45818e+07	2.77036e+07	0.327293	0.18	unchanged		Ybx3	Q9JKB3	3.06127e+07	2.79661e+07	2.57131e+07	2.79949e+07	2.83214e+07	2.84752e+07	0.911973	0.0122	unchanged		Pcid2	Q8BFV2
Rps7	P62082	4.31784e+08	3.89211e+08	3.79145e+08	4.00722e+08	4.3491e+08	4.99998e+08	0.26251	0.151	unchanged		Znf518a	B2RRF6	3.76607e+07	3.8368e+07	4.28962e+07	4.09729e+07	3.27679e+07	3.19182e+07	0.237732	-0.177	unchanged		Rps7	P62082	4.31784e+08	3.89211e+08	3.79145e+08	4.00722e+08	4.3491e+08	4.99998e+08	0.26251	0.151	unchanged		Mta2	Q9R190	7.74821e+07	6.35869e+07	6.89971e+07	7.53899e+07	6.52751e+07	6.65895e+07	0.889133	-0.0176	unchanged		Rpl6	P47911
Cdc16	Q8R349	5.0409e+07	3.86587e+07	4.67577e+07	4.1286e+07	4.70651e+07	3.3762e+07	0.382864	-0.158	unchanged		Rps27a	P62983	4.16368e+09	5.01686e+09	4.90118e+09	4.0752e+09	4.54032e+09	4.55578e+09	0.472931	-0.0935	unchanged		Cdc16	Q8R349	5.0409e+07	3.86587e+07	4.67577e+07	4.1286e+07	4.70651e+07	3.3762e+07	0.382864	-0.158	unchanged		Arpc2	Q9CVB6	6.19829e+07	6.34307e+07	6.49574e+07	5.53438e+07	6.91956e+07	7.05594e+07	0.83696	0.0271	unchanged		Klhdc4	Q921I2
Nop16	Q9CPT5	2.43352e+08	1.94211e+08	1.60886e+08	1.54799e+08	2.08325e+08	2.22421e+08	0.897257	-0.0281	unchanged		Rfx2	P48379	2.7107e+08	2.87435e+08	2.69541e+08	3.21802e+08	3.04254e+08	3.24818e+08	0.0927581	0.2	unchanged		Nop16	Q9CPT5	2.43352e+08	1.94211e+08	1.60886e+08	1.54799e+08	2.08325e+08	2.22421e+08	0.897257	-0.0281	unchanged		Dync1i2	O88487	2.44785e+07	1.82063e+07	2.50545e+07	2.36268e+07	2.34328e+07	2.09487e+07	0.90915	0.0183	unchanged		Hdgf	P51859
Ercc2	O08811	6.23349e+07	5.51379e+07	6.8231e+07	5.78948e+07	6.578e+07	4.70066e+07	0.444902	-0.13	unchanged		Nop16	Q9CPT5	2.89761e+08	3.31678e+08	3.67328e+08	2.74217e+08	3.19047e+08	3.1e+08	0.371866	-0.127	unchanged		Ercc2	O08811	6.23349e+07	5.51379e+07	6.8231e+07	5.78948e+07	6.578e+07	4.70066e+07	0.444902	-0.13	unchanged		Ppm1g	Q61074	9.44963e+07	7.85557e+07	7.95112e+07	9.09827e+07	8.23201e+07	8.50411e+07	0.763685	0.0366	unchanged		Actr2	P61161
Prpf38a	Q4FK66	2.16772e+08	2.16458e+08	2.0033e+08	2.24265e+08	1.84264e+08	1.95201e+08	0.536179	-0.0736	unchanged		Mau2	Q9D2X5	7.3921e+07	6.51993e+07	6.20383e+07	7.92788e+07	7.09016e+07	7.48485e+07	0.207323	0.164	unchanged		Prpf38a	Q4FK66	2.16772e+08	2.16458e+08	2.0033e+08	2.24265e+08	1.84264e+08	1.95201e+08	0.536179	-0.0736	unchanged		Adss2	P46664	8.83913e+07	8.80503e+07	1.00185e+08	1.05674e+08	1.04921e+08	1.0889e+08	0.0815087	0.21	unchanged		Zw10	O54692
Exosc6	Q8BTW3	1.17099e+08	9.15535e+07	8.58283e+07	9.99837e+07	8.07833e+07	8.39191e+07	0.388825	-0.147	unchanged		Tnpo2	Q99LG2	2.94631e+07	1.97547e+07	1.88431e+07	2.70459e+07	2.13332e+07	2.11422e+07	0.807765	0.0512	unchanged		Exosc6	Q8BTW3	1.17099e+08	9.15535e+07	8.58283e+07	9.99837e+07	8.07833e+07	8.39191e+07	0.388825	-0.147	unchanged		Zw10	O54692	2.36054e+07	1.89911e+07	2.09612e+07	2.26122e+07	2.07422e+07	1.98109e+07	0.966139	-0.0054	unchanged		Papola	Q61183
Rbm27	Q5SFM8	6.96854e+07	8.03858e+07	7.66626e+07	6.66482e+07	6.7773e+07	7.52353e+07	0.331971	-0.113	unchanged		Mnat1	P51949	4.91919e+07	5.87349e+07	4.53745e+07	4.41688e+07	6.85506e+07	5.77614e+07	0.487364	0.139	unchanged		Rbm27	Q5SFM8	6.96854e+07	8.03858e+07	7.66626e+07	6.66482e+07	6.7773e+07	7.52353e+07	0.331971	-0.113	unchanged		Mrps9	Q9D7N3	21556036	1.94712e+07	2.0478e+07	2.00364e+07	2.21331e+07	2.25689e+07	0.504412	0.0732	unchanged		Calu	O35887
Srsf5	O35326	4.13422e+08	4.10486e+08	3.37027e+08	4.21595e+08	3.63032e+08	3.24099e+08	0.653343	-0.0685	unchanged		Mak16	Q8BGS0	9.20157e+08	9.64482e+08	9.21849e+08	8.80745e+08	1.00496e+09	9.96493e+08	0.750673	0.0362	unchanged		Srsf5	O35326	4.13422e+08	4.10486e+08	3.37027e+08	4.21595e+08	3.63032e+08	3.24099e+08	0.653343	-0.0685	unchanged		Clasp1	Q80TV8	1.77563e+07	1.8346e+07	1.85864e+07	1.88793e+07	1.73122e+07	1.66407e+07	0.621069	-0.0516	unchanged		Top2b	Q64511
Rpl23a	P62751	1.09198e+09	7.90843e+08	5.97334e+08	8.24795e+08	9.022e+08	1.03013e+09	0.443506	0.19	unchanged		Zc3h14	Q8BJ05	3.03275e+07	2.22409e+07	2.12389e+07	2.82981e+07	3.5016e+07	3.86034e+07	0.037896	0.472	unchanged		Rpl23a	P62751	1.09198e+09	7.90843e+08	5.97334e+08	8.24795e+08	9.022e+08	1.03013e+09	0.443506	0.19	unchanged		Lamb2	Q61292	1.79792e+07	1.76334e+07	1.79361e+07	1.45435e+07	1.39267e+07	1.41997e+07	0.00968138	-0.328	unchanged		Cbr3	Q8K354
Hmgb2	P30681	1.06345e+08	8.00735e+07	5.85352e+07	8.62288e+07	8.6413e+07	8.63185e+07	0.593895	0.123	unchanged		Ubn2	Q80WC1	6.0062e+07	6.17031e+07	7.18053e+07	7.4339e+07	5.45739e+07	5.74469e+07	0.692929	-0.0638	unchanged		Hmgb2	P30681	1.06345e+08	8.00735e+07	5.85352e+07	8.62288e+07	8.6413e+07	8.63185e+07	0.593895	0.123	unchanged		Pcbp2	Q61990	1.98882e+08	1.60157e+08	1.23292e+08	1.49787e+08	1.56192e+08	1.65402e+08	0.970511	-0.00709	unchanged		Actr3	Q99JY9
Esco2	Q8CIB9	7.53092e+07	6.33093e+07	7.00486e+07	7.20665e+07	6.26388e+07	5.86006e+07	0.40285	-0.112	unchanged		Parn	Q8VDG3	5.78621e+07	4.06154e+07	3.96604e+07	6.86425e+07	5.71881e+07	6.33936e+07	0.0302797	0.472	unchanged		Esco2	Q8CIB9	7.53092e+07	6.33093e+07	7.00486e+07	7.20665e+07	6.26388e+07	5.86006e+07	0.40285	-0.112	unchanged		Cops3	O88543	4.49963e+07	3.80928e+07	3.14989e+07	3.77642e+07	4.51099e+07	4.99713e+07	0.254521	0.219	unchanged		Ppp2r2a	Q6P1F6
Rexo4	Q6PAQ4	2.24389e+08	2.1252e+08	1.97622e+08	2.06757e+08	1.98645e+08	1.85114e+08	0.347883	-0.103	unchanged		Nup58	Q8R332	1.93582e+08	1.93261e+08	1.85109e+08	1.9248e+08	1.76296e+08	1.64168e+08	0.376617	-0.105	unchanged		Rexo4	Q6PAQ4	2.24389e+08	2.1252e+08	1.97622e+08	2.06757e+08	1.98645e+08	1.85114e+08	0.347883	-0.103	unchanged		Uchl5	Q9WUP7	7.62886e+07	7.13341e+07	7.02331e+07	6.90998e+07	8.24983e+07	8.56129e+07	0.362946	0.118	unchanged		Gspt2	Q149F3
H1-5	P43276	9.19024e+09	9.03663e+09	8.09021e+09	8.44604e+09	8.92952e+09	9.13026e+09	0.909548	0.0118	unchanged		Cbx3	P23198	1.06916e+09	1.36366e+09	1.12577e+09	1.11333e+09	1.32609e+09	1.28491e+09	0.632858	0.0696	unchanged		H1-5	P43276	9.19024e+09	9.03663e+09	8.09021e+09	8.44604e+09	8.92952e+09	9.13026e+09	0.909548	0.0118	unchanged		Actr3	Q99JY9	8.26457e+07	7.91257e+07	6.09868e+07	8.08341e+07	7.64257e+07	7.58933e+07	0.602385	0.0778	unchanged		Plxnb2	B2RXS4
Hspb1	P14602	2.61509e+08	2.47203e+08	2.31912e+08	1.64769e+08	1.82517e+08	1.66081e+08	0.00182208	-0.529	unchanged		Wbp11	Q923D5	1.37893e+08	1.18391e+08	1.53613e+08	1.70518e+08	1.24519e+08	1.62498e+08	0.386292	0.153	unchanged		Hspb1	P14602	2.61509e+08	2.47203e+08	2.31912e+08	1.64769e+08	1.82517e+08	1.66081e+08	0.00182208	-0.529	unchanged		Kat7	Q5SVQ0	3.67308e+07	3.26364e+07	3.30455e+07	3.64272e+07	2.98743e+07	2.71776e+07	0.350341	-0.141	unchanged		Mta2	Q9R190
Rpf1	Q7TND5	1.81978e+08	1.99258e+08	1.75691e+08	1.71798e+08	1.65209e+08	1.92936e+08	0.529441	-0.0728	unchanged		Rbm7	Q9CQT2	3.76764e+07	4.12891e+07	4.00386e+07	4.0733e+07	4.88648e+07	5.65215e+07	0.0904619	0.284	unchanged		Rpf1	Q7TND5	1.81978e+08	1.99258e+08	1.75691e+08	1.71798e+08	1.65209e+08	1.92936e+08	0.529441	-0.0728	unchanged		Itga6	Q61739	3.00245e+07	2.92722e+07	2.57411e+07	2.86371e+07	2.63729e+07	2.45145e+07	0.435681	-0.0964	unchanged		Pitpnb	P53811
Smc6	Q924W5	4.77963e+07	5.99614e+07	5.18545e+07	5.1795e+07	5.60453e+07	5.01479e+07	0.936934	-0.00994	unchanged		Fam207a	P58468	1.46532e+08	1.51132e+08	1.61742e+08	1.53564e+08	1.72929e+08	1.79271e+08	0.271292	0.137	unchanged		Smc6	Q924W5	4.77963e+07	5.99614e+07	5.18545e+07	5.1795e+07	5.60453e+07	5.01479e+07	0.936934	-0.00994	unchanged		Txnrd1	Q9JMH6	1.0146e+08	8.38447e+07	7.12973e+07	9.66283e+07	8.47692e+07	8.34659e+07	0.723794	0.0576	unchanged		Cops6	O88545
Nom1	Q3UFM5	8.60725e+07	8.96296e+07	8.88553e+07	8.16149e+07	8.36157e+07	8.16692e+07	0.288887	-0.0995	unchanged		Morf4l2	Q9R0Q4	7.59508e+07	1.12767e+08	1.02079e+08	6.29384e+07	7.24104e+07	7.1844e+07	0.0267488	-0.472	unchanged		Nom1	Q3UFM5	8.60725e+07	8.96296e+07	8.88553e+07	8.16149e+07	8.36157e+07	8.16692e+07	0.288887	-0.0995	unchanged		Helz	Q6DFV5	2.9288e+07	3.42375e+07	3.20794e+07	3.20644e+07	2.8137e+07	2.9286e+07	0.427254	-0.0946	unchanged		Uqcrc1	Q9CZ13
Sf3a2	Q62203	1.19075e+08	1.04559e+08	1.20861e+08	1.31275e+08	1.23338e+08	1.11178e+08	0.480005	0.0862	unchanged		Hcfc2	Q9D968	4.15454e+07	2.50347e+07	2.37658e+07	3.48318e+07	2.65689e+07	2.85047e+07	0.897506	0.0313	unchanged		Sf3a2	Q62203	1.19075e+08	1.04559e+08	1.20861e+08	1.31275e+08	1.23338e+08	1.11178e+08	0.480005	0.0862	unchanged		Crnkl1	P63154	3.53958e+07	2.8654e+07	2.90335e+07	3.22086e+07	2.92346e+07	2.7536e+07	0.651431	-0.0612	unchanged		Puf60	Q3UEB3
Krt8	P11679	1.11745e+08	1.2256e+08	1.19094e+08	1.10592e+08	1.24927e+08	1.22945e+08	0.852007	0.0195	unchanged		Cstf2	Q8BIQ5	1.21339e+08	1.06841e+08	1.3066e+08	1.42559e+08	1.29605e+08	1.34108e+08	0.172957	0.183	unchanged		Krt8	P11679	1.11745e+08	1.2256e+08	1.19094e+08	1.10592e+08	1.24927e+08	1.22945e+08	0.852007	0.0195	unchanged		H4c1	P62806	1021492986	1.55712e+09	2.07644e+09	8.48877e+08	1.3682e+09	9.7011e+08	0.133175	-0.517	unchanged		Ddx6	P54823
Rplp2	P99027	3.32839e+08	5.105e+07	4.91361e+07	2.09124e+08	2.7574e+08	2.77771e+08	0.10591	1.42	unchanged		Elp1	Q7TT37	6.51427e+07	6.25713e+07	7.386e+07	7.6082e+07	5.88161e+07	5.91564e+07	0.682289	-0.0619	unchanged		Rplp2	P99027	3.32839e+08	5.105e+07	4.91361e+07	2.09124e+08	2.7574e+08	2.77771e+08	0.10591	1.42	unchanged		Atad3	Q925I1	4.68392e+07	4.50973e+07	4.31702e+07	5.21636e+07	4.46927e+07	4.05338e+07	0.895142	0.0171	unchanged		Sh3bp1	P55194
Ints9	Q8K114	5.95137e+07	5.69712e+07	6.10114e+07	4.73157e+07	6.10674e+07	4.79207e+07	0.18807	-0.193	unchanged		Nde1	Q9CZA6	4.51872e+07	5.46126e+07	5.77512e+07	3.75491e+07	4.49938e+07	4.20817e+07	0.0470343	-0.334	unchanged		Ints9	Q8K114	5.95137e+07	5.69712e+07	6.10114e+07	4.73157e+07	6.10674e+07	4.79207e+07	0.18807	-0.193	unchanged		Tomm70	Q9CZW5	7.40338e+07	6.4191e+07	6.3071e+07	7.13402e+07	6.36675e+07	6.51425e+07	0.957789	-0.00622	unchanged		Hnrnph1	O35737
Ppia	P17742	2.77104e+08	1.10807e+08	1.50324e+08	1.80646e+08	2.35388e+08	2.86262e+08	0.242825	0.466	unchanged		Bard1	O70445	6.48947e+07	5.58584e+07	6.89219e+07	8.21716e+07	5.73002e+07	7.53291e+07	0.348207	0.169	unchanged		Ppia	P17742	2.77104e+08	1.10807e+08	1.50324e+08	1.80646e+08	2.35388e+08	2.86262e+08	0.242825	0.466	unchanged		Rpl10a	P53026	360966013	3.76079e+08	3.56653e+08	2.87704e+08	4.08504e+08	4.61936e+08	0.776605	0.0551	unchanged		Aldh1l1	Q8R0Y6
Polr1c	P52432	3.21397e+08	3.27223e+08	2.64071e+08	2.87567e+08	2.85615e+08	3.1545e+08	0.793249	-0.0334	unchanged		Wdr89	Q9D0R9	1.02565e+08	1.05424e+08	1.09597e+08	9.64494e+07	1.1529e+08	1.09677e+08	0.908128	0.0138	unchanged		Polr1c	P52432	3.21397e+08	3.27223e+08	2.64071e+08	2.87567e+08	2.85615e+08	3.1545e+08	0.793249	-0.0334	unchanged		Hnrnpll	Q921F4	3.50575e+07	2.85396e+07	3.12807e+07	3.2427e+07	3.03747e+07	2.99996e+07	0.817478	-0.0276	unchanged		Drg1	P32233
Nup58	Q8R332	2.11759e+08	1.96529e+08	1.95307e+08	2.37482e+08	2.36274e+08	2.26817e+08	0.0545534	0.216	unchanged		Rps17	P63276	1.68465e+08	1.939e+08	1.70128e+08	2.06019e+08	2.3632e+08	1.97906e+08	0.0700872	0.265	unchanged		Nup58	Q8R332	2.11759e+08	1.96529e+08	1.95307e+08	2.37482e+08	2.36274e+08	2.26817e+08	0.0545534	0.216	unchanged		Usp19	Q3UJD6	1.92086e+07	1.94182e+07	2.01705e+07	2.00826e+07	1.97683e+07	1.73808e+07	0.702517	-0.0416	unchanged		Phb	P67778
Hist2h2aa1	Q6GSS7	3.62707e+08	3.15446e+08	2.98321e+08	3.13466e+08	6.82502e+08	7.32853e+08	0.0704969	0.733	unchanged		Tent4b	Q68ED3	6.1321e+07	5.76501e+07	6.25015e+07	7.17561e+07	5.64816e+07	6.82557e+07	0.428231	0.108	unchanged		Hist2h2aa1	Q6GSS7	3.62707e+08	3.15446e+08	2.98321e+08	3.13466e+08	6.82502e+08	7.32853e+08	0.0704969	0.733	unchanged		Gnl2	Q99LH1	3.00404e+07	3.01507e+07	3.00563e+07	3.0418e+07	2.63266e+07	2.90074e+07	0.476397	-0.0763	unchanged		Gfpt2	Q9Z2Z9
Wbp11	Q923D5	9.0187e+07	1.17796e+08	1.18952e+08	1.199e+08	1.20758e+08	1.07301e+08	0.510791	0.0993	unchanged		Utp11	Q9CZJ1	2.93819e+08	3.51404e+08	2.80585e+08	2.58386e+08	3.21481e+08	3.09672e+08	0.701557	-0.0572	unchanged		Wbp11	Q923D5	9.0187e+07	1.17796e+08	1.18952e+08	1.199e+08	1.20758e+08	1.07301e+08	0.510791	0.0993	unchanged		Lig3	P97386	2.2319e+07	1.72391e+07	1.9763e+07	2.0594e+07	1.79398e+07	1.89101e+07	0.76626	-0.0407	unchanged		Hnrnpc	Q9Z204
Rps27a	P62983	5.23742e+09	3.92029e+09	3.46978e+09	4.26373e+09	4.81353e+09	5.52018e+09	0.276827	0.223	unchanged		Nr0b1	Q61066	1.07808e+08	1.2213e+08	1.14088e+08	1.25146e+08	1.14367e+08	1.243e+08	0.483031	0.0814	unchanged		Rps27a	P62983	5.23742e+09	3.92029e+09	3.46978e+09	4.26373e+09	4.81353e+09	5.52018e+09	0.276827	0.223	unchanged		Psme3	P61290	8.53209e+07	8.60373e+07	1.54836e+08	7.80896e+07	1.558e+08	1.44934e+08	0.56665	0.211	unchanged		Gfm1	Q8K0D5
Tnpo2	Q99LG2	1.77078e+07	1.33786e+07	1.89636e+07	1.98397e+07	1.5412e+07	1.36788e+07	0.867245	-0.0344	unchanged		N4bp2l2	Q8JZS6	2.76041e+07	2.12236e+07	2.24903e+07	3.18104e+07	2.52858e+07	2.98577e+07	0.0960904	0.289	unchanged		Tnpo2	Q99LG2	1.77078e+07	1.33786e+07	1.89636e+07	1.98397e+07	1.5412e+07	1.36788e+07	0.867245	-0.0344	unchanged		Rpap3	Q9D706	1.77669e+07	1.28707e+07	1.51347e+07	1.57295e+07	1.42603e+07	1.4508e+07	0.842217	-0.0296	unchanged		Cfl1	P18760
Rybp	Q8CCI5	8.6989e+07	7.90805e+07	6.78531e+07	7.74537e+07	7.20014e+07	7.3093e+07	0.611814	-0.0652	unchanged		Bclaf1	Q8K019	5.53617e+08	6.63034e+08	5.98608e+08	6.38972e+08	6.5696e+08	6.26861e+08	0.4715	0.0867	unchanged		Rybp	Q8CCI5	8.6989e+07	7.90805e+07	6.78531e+07	7.74537e+07	7.20014e+07	7.3093e+07	0.611814	-0.0652	unchanged		Ran	P62827	6.07063e+08	8.76691e+08	8.06336e+08	7.43686e+08	8.8683e+08	1.04065e+09	0.279261	0.226	unchanged		Pes1	Q9EQ61
Impdh2	P24547	6.8267e+07	6.41985e+07	6.2916e+07	7.00872e+07	7.40158e+07	7.0175e+07	0.192328	0.134	unchanged		Tcea3	P23881	6.59052e+07	9.03988e+07	9.88098e+07	5.75898e+07	7.99977e+07	7.3204e+07	0.215806	-0.268	unchanged		Impdh2	P24547	6.8267e+07	6.41985e+07	6.2916e+07	7.00872e+07	7.40158e+07	7.0175e+07	0.192328	0.134	unchanged		Cyrib	Q921M7	5.99842e+07	5.64437e+07	5.53755e+07	4.98031e+07	5.94804e+07	6.31189e+07	0.991871	-0.00131	unchanged		Kpna4	O35343
Strap	Q9Z1Z2	4.68803e+07	5.22467e+07	4.47102e+07	4.04695e+07	4.50105e+07	3.81667e+07	0.104139	-0.219	unchanged		Ctdspl2	Q8BG15	1.86511e+08	1.59079e+08	1.69848e+08	1.82304e+08	1.70487e+08	1.78055e+08	0.699314	0.045	unchanged		Strap	Q9Z1Z2	4.68803e+07	5.22467e+07	4.47102e+07	4.04695e+07	4.50105e+07	3.81667e+07	0.104139	-0.219	unchanged		Slk	O54988	1.96078e+07	1.89198e+07	2.09244e+07	1.87203e+07	1.78029e+07	2.03855e+07	0.562239	-0.0641	unchanged		Sec23a	Q01405
Slu7	Q8BHJ9	2.54979e+07	2.56123e+07	3.11597e+07	2.90819e+07	2.7902e+07	2.14636e+07	0.654417	-0.0748	unchanged		Rps8	P62242	1.1478e+09	1.30216e+09	1.17813e+09	1.13517e+09	1.36385e+09	1.24216e+09	0.736144	0.0424	unchanged		Slu7	Q8BHJ9	2.54979e+07	2.56123e+07	3.11597e+07	2.90819e+07	2.7902e+07	2.14636e+07	0.654417	-0.0748	unchanged		Pbrm1	Q8BSQ9	1.0702e+07	1.20185e+07	1.30579e+07	1.04348e+07	9.99739e+06	1.03705e+07	0.103695	-0.212	unchanged		Noc2l	Q9WV70
Hdgf	P51859	1.79801e+08	2.01712e+08	1.57299e+08	1.62277e+08	1.60313e+08	1.74432e+08	0.403235	-0.11	unchanged		Dcp1a	Q91YD3	2.01074e+07	1.71022e+07	1.10545e+07	1.79561e+07	2.2912e+07	2.43132e+07	0.0932067	0.465	unchanged		Hdgf	P51859	1.79801e+08	2.01712e+08	1.57299e+08	1.62277e+08	1.60313e+08	1.74432e+08	0.403235	-0.11	unchanged		Xpo7	Q9EPK7	4.04801e+07	3.41344e+07	3.64193e+07	4.05876e+07	3.66538e+07	3.56185e+07	0.835084	0.0248	unchanged		Uchl5	Q9WUP7
Cpsf3	Q9QXK7	1.2491e+08	1.15474e+08	1.33799e+08	1.34867e+08	1.38124e+08	1.1388e+08	0.718711	0.0455	unchanged		Rbm45	Q8BHN5	6.30851e+07	6.20261e+07	4.74417e+07	5.64818e+07	7.17273e+07	5.63224e+07	0.566384	0.0992	unchanged		Cpsf3	Q9QXK7	1.2491e+08	1.15474e+08	1.33799e+08	1.34867e+08	1.38124e+08	1.1388e+08	0.718711	0.0455	unchanged		Bub1b	Q9Z1S0	1.66068e+07	1.60218e+07	1.60839e+07	1.43295e+07	1.23893e+07	1.22686e+07	0.0207861	-0.325	unchanged		Mms19	Q9D071
Ash2l	Q91X20	7.41196e+07	8.78834e+07	9.04314e+07	7.67671e+07	7.34459e+07	6.601e+07	0.120906	-0.221	unchanged		Ccnh	Q61458	7.54849e+07	8.49058e+07	6.0738e+07	6.5577e+07	8.79808e+07	9.08727e+07	0.460617	0.143	unchanged		Ash2l	Q91X20	7.41196e+07	8.78834e+07	9.04314e+07	7.67671e+07	7.34459e+07	6.601e+07	0.120906	-0.221	unchanged		Pum1	Q80U78	3.02802e+07	3.03387e+07	3.15005e+07	3.36818e+07	3.09478e+07	3.03269e+07	0.67512	0.0425	unchanged		Timm44	O35857
H2ac11	C0HKE5	1.94987e+10	1.81698e+10	1.4521e+10	1.66178e+10	1.95113e+10	2.35447e+10	0.326018	0.19	unchanged		Zc3h18	Q0P678	5.0559e+07	3.87913e+07	3.52318e+07	5.71534e+07	4.24837e+07	3.4871e+07	0.668061	0.0977	unchanged		H2ac11	C0HKE5	1.94987e+10	1.81698e+10	1.4521e+10	1.66178e+10	1.95113e+10	2.35447e+10	0.326018	0.19	unchanged		Hnrnpc	Q9Z204	2.82489e+08	2.60518e+08	2.73039e+08	2.9415e+08	3.43824e+08	3.52601e+08	0.0480709	0.276	unchanged		Unc45a	Q99KD5
Rps9	Q6ZWN5	1.64989e+09	1.20297e+09	1.0678e+09	1.39398e+09	1.44526e+09	1.79269e+09	0.237774	0.256	unchanged		Ppp2r1b	Q7TNP2	1.36165e+07	1.20173e+07	4.50103e+06	6.05002e+06	1.14446e+07	6.9076e+06	0.655755	-0.208	unchanged		Rps9	Q6ZWN5	1.64989e+09	1.20297e+09	1.0678e+09	1.39398e+09	1.44526e+09	1.79269e+09	0.237774	0.256	unchanged		Rnmt	Q9D0L8	4.01706e+07	4.14616e+07	3.55527e+07	4.38758e+07	3.59285e+07	3.70857e+07	0.962392	-0.00615	unchanged		Psme1	P97371
Ddx19a	Q61655	6.75151e+07	5.13638e+07	6.08089e+07	7.33943e+07	6.63598e+07	5.58042e+07	0.463883	0.122	unchanged		Scaf1	Q5U4C3	1.39184e+08	1.0754e+08	1.20217e+08	1.36706e+08	9.85282e+07	1.0594e+08	0.524955	-0.112	unchanged		Ddx19a	Q61655	6.75151e+07	5.13638e+07	6.08089e+07	7.33943e+07	6.63598e+07	5.58042e+07	0.463883	0.122	unchanged		Gnpda1	O88958	7.05725e+07	7.07221e+07	7.92292e+07	6.99993e+07	8.42943e+07	8.83281e+07	0.336972	0.133	unchanged		Myo18a	Q9JMH9
Anapc7	Q9WVM3	5.22437e+07	5.32825e+07	5.43977e+07	7.02284e+07	9.63971e+07	5.13868e+07	0.12944	0.4	unchanged		Rbbp6	P97868	4.47399e+07	4.45331e+07	5.67126e+07	5.99973e+07	4.71044e+07	4.28765e+07	0.848923	0.0336	unchanged		Anapc7	Q9WVM3	5.22437e+07	5.32825e+07	5.43977e+07	7.02284e+07	9.63971e+07	5.13868e+07	0.12944	0.4	unchanged		Hspbap1	Q8BK58	6.15246e+07	4.89792e+07	5.0829e+07	4.71391e+07	3.96187e+07	5.09975e+07	0.169007	-0.228	unchanged		Cops3	O88543
Dhx33	Q80VY9	1.44355e+08	1.50728e+08	1.57457e+08	1.73258e+08	1.77066e+08	1.58284e+08	0.135387	0.168	unchanged		H1-5	P43276	8.99362e+09	1.03822e+10	1.02112e+10	8.83756e+09	1.01908e+10	9.68961e+09	0.72983	-0.0426	unchanged		Dhx33	Q80VY9	1.44355e+08	1.50728e+08	1.57457e+08	1.73258e+08	1.77066e+08	1.58284e+08	0.135387	0.168	unchanged		Xrn1	P97789	1.86819e+07	1.77063e+07	2.13401e+07	1.90311e+07	1.71842e+07	1.97926e+07	0.737497	-0.0417	unchanged		Ppia	P17742
Trim33	Q99PP7	4.8571e+07	4.8185e+07	5.52699e+07	5.43819e+07	5.78597e+07	6.3768e+07	0.108886	0.211	unchanged		Znf687	Q9D2D7	7.31622e+07	6.29607e+07	7.70098e+07	9.83778e+07	6.28108e+07	6.58123e+07	0.745452	0.0657	unchanged		Trim33	Q99PP7	4.8571e+07	4.8185e+07	5.52699e+07	5.43819e+07	5.78597e+07	6.3768e+07	0.108886	0.211	unchanged		Cops6	O88545	4.78109e+07	4.54699e+07	3.77219e+07	4.5257e+07	5.32511e+07	5.53829e+07	0.143126	0.234	unchanged		Adh5	P28474
Eef1g	Q9D8N0	1.18811e+08	1.11624e+08	1.0456e+08	1.44014e+08	1.2886e+08	1.22794e+08	0.0706135	0.239	unchanged		Rpp40	Q8R1F9	9.28871e+07	1.20723e+08	9.51584e+07	8.2381e+07	1.21719e+08	1.157e+08	0.837182	0.0402	unchanged		Eef1g	Q9D8N0	1.18811e+08	1.11624e+08	1.0456e+08	1.44014e+08	1.2886e+08	1.22794e+08	0.0706135	0.239	unchanged		Actbl2	Q8BFZ3	1.41597e+06	2.75948e+06	2.23757e+06	3.55415e+06	2.48713e+06	2.6175e+06	0.136036	0.468	unchanged		Hectd1	Q69ZR2
Ppp1r8	Q8R3G1	4.17384e+07	4.30192e+07	3.71657e+07	4.1805e+07	4.19683e+07	3.59232e+07	0.819659	-0.0275	unchanged		Abcf2	Q99LE6	1.01924e+08	9.14228e+07	8.97894e+07	1.13337e+08	1.03849e+08	1.15146e+08	0.0775925	0.232	unchanged		Ppp1r8	Q8R3G1	4.17384e+07	4.30192e+07	3.71657e+07	4.1805e+07	4.19683e+07	3.59232e+07	0.819659	-0.0275	unchanged		Dicer1	Q8R418	1.30063e+07	1.45283e+07	1.28493e+07	1.59689e+07	1.17477e+07	1.19151e+07	0.801245	-0.0398	unchanged		Eif2b4	Q61749
Hmgb1	P63158	1.47204e+08	6.53995e+07	9.7361e+07	1.43614e+08	1.08817e+08	1.25622e+08	0.281114	0.356	unchanged		Kdm6b	Q5NCY0	4.46277e+07	4.15228e+07	4.46628e+07	4.8115e+07	3.76879e+07	3.78291e+07	0.522027	-0.0903	unchanged		Hmgb1	P63158	1.47204e+08	6.53995e+07	9.7361e+07	1.43614e+08	1.08817e+08	1.25622e+08	0.281114	0.356	unchanged		Brix1	Q9DCA5	6.25535e+07	6.44406e+07	5.52492e+07	7.51835e+07	7.42501e+07	8.27127e+07	0.0179664	0.351	unchanged		Hnrnpul1	Q8VDM6
Zcchc8	Q9CYA6	5.38692e+07	6.74693e+07	5.23527e+07	5.33322e+07	7.03335e+07	5.93192e+07	0.648418	0.0753	unchanged		Abt1	Q9QYL7	267879368	3.13247e+08	2.93114e+08	2.73847e+08	2.96275e+08	2.61272e+08	0.558648	-0.0715	unchanged		Zcchc8	Q9CYA6	5.38692e+07	6.74693e+07	5.23527e+07	5.33322e+07	7.03335e+07	5.93192e+07	0.648418	0.0753	unchanged		Trrap	Q80YV3	7.0089e+07	6.44544e+07	6.13263e+07	7.23096e+07	6.22334e+07	5.50338e+07	0.700777	-0.0539	unchanged		Dlg1	Q811D0
Rps17	P63276	2.44777e+08	1.33383e+08	1.32192e+08	1.40083e+08	2.24568e+08	2.31584e+08	0.45503	0.252	unchanged		Gar1	Q9CY66	5.14154e+08	5.57897e+08	5.73714e+08	4.17006e+08	5.40209e+08	4.90555e+08	0.191542	-0.192	unchanged		Rps17	P63276	2.44777e+08	1.33383e+08	1.32192e+08	1.40083e+08	2.24568e+08	2.31584e+08	0.45503	0.252	unchanged		Txlna	Q6PAM1	2.82257e+07	2.08288e+07	2.53463e+07	2.79833e+07	2.72865e+07	2.49855e+07	0.428559	0.119	unchanged		Ctr9	Q62018
Xpc	P51612	5.37217e+07	6.11739e+07	7.01424e+07	6.05438e+07	6.32469e+07	6.6961e+07	0.701932	0.0512	unchanged		Nbn	Q9R207	4.58392e+07	4.03179e+07	4.05628e+07	4.14795e+07	3.93899e+07	5.21486e+07	0.679364	0.0616	unchanged		Xpc	P51612	5.37217e+07	6.11739e+07	7.01424e+07	6.05438e+07	6.32469e+07	6.6961e+07	0.701932	0.0512	unchanged		Pus7	Q91VU7	5.70109e+07	7.27738e+07	8.70908e+07	5.65936e+07	7.96561e+07	6.30083e+07	0.587321	-0.116	unchanged		Rbm19	Q8R3C6
Usp36	B1AQJ2	9.66541e+07	1.16649e+08	1.11691e+08	1.22029e+08	1.14528e+08	1.1637e+08	0.302585	0.123	unchanged		Zc3h11a	Q6NZF1	8.01291e+07	7.22024e+07	7.97245e+07	9.51838e+07	7.86231e+07	8.64826e+07	0.218064	0.163	unchanged		Usp36	B1AQJ2	9.66541e+07	1.16649e+08	1.11691e+08	1.22029e+08	1.14528e+08	1.1637e+08	0.302585	0.123	unchanged		Larp4	Q8BWW4	2.90622e+07	2.77392e+07	3.43683e+07	3.05148e+07	2.8553e+07	2.78763e+07	0.614694	-0.0633	unchanged		Mdh2	P08249
Taf5	Q8C092	5.69038e+07	5.88498e+07	7.05196e+07	5.60396e+07	5.7695e+07	4.1624e+07	0.155709	-0.27	unchanged		Prpf31	Q8CCF0	1.84103e+08	1.71331e+08	1.67173e+08	1.87886e+08	1.86696e+08	1.71466e+08	0.57464	0.0633	unchanged		Taf5	Q8C092	5.69038e+07	5.88498e+07	7.05196e+07	5.60396e+07	5.7695e+07	4.1624e+07	0.155709	-0.27	unchanged		Wdtc1	Q80ZK9	2.87228e+07	2.54235e+07	2.78424e+07	2.70139e+07	2.46306e+07	2.522e+07	0.401878	-0.0923	unchanged		Gnl2	Q99LH1
Rcor1	Q8CFE3	3.61328e+07	3.33673e+07	3.21227e+07	3.34362e+07	3.28214e+07	3.13366e+07	0.57261	-0.0571	unchanged		Ndc1	Q8VCB1	3.19433e+07	3.33581e+07	3.18154e+07	3.2312e+07	3.00286e+07	2.9045e+07	0.424508	-0.0889	unchanged		Rcor1	Q8CFE3	3.61328e+07	3.33673e+07	3.21227e+07	3.34362e+07	3.28214e+07	3.13366e+07	0.57261	-0.0571	unchanged		Plrg1	Q922V4	4.14601e+07	3.98705e+07	3.29239e+07	4.40457e+07	3.76968e+07	3.68613e+07	0.692417	0.0565	unchanged		Amt	Q8CFA2
Cand1	Q6ZQ38	4.08488e+07	4.22713e+07	4.16242e+07	5.33521e+07	5.74359e+07	5.36839e+07	0.00405911	0.398	unchanged		Ncapg2	Q6DFV1	4.1487e+07	3.01776e+07	4.27778e+07	4.37851e+07	3.47384e+07	3.61614e+07	0.943387	0.0128	unchanged		Cand1	Q6ZQ38	4.08488e+07	4.22713e+07	4.16242e+07	5.33521e+07	5.74359e+07	5.36839e+07	0.00405911	0.398	unchanged		Psat1	Q99K85	3.79388e+08	3.63192e+08	3.27165e+08	3.80867e+08	3.4975e+08	3.78381e+08	0.630866	0.0537	unchanged		Wdtc1	Q80ZK9
Krt18	P05784	1.20947e+08	1.15004e+08	8.64487e+07	9.61238e+07	9.97718e+07	1.23363e+08	0.965613	-0.0078	unchanged		Taf9	Q8VI33	1.24212e+08	1.35433e+08	1.22313e+08	7.77157e+07	1.0877e+08	8.96877e+07	0.0141384	-0.48	unchanged		Krt18	P05784	1.20947e+08	1.15004e+08	8.64487e+07	9.61238e+07	9.97718e+07	1.23363e+08	0.965613	-0.0078	unchanged		Trnt1	Q8K1J6	4.05786e+07	4.30073e+07	3.7877e+07	4.68969e+07	4.75573e+07	4.4258e+07	0.102228	0.193	unchanged		Ddx19a	Q61655
Nudt16l1	Q8VHN8	1.48335e+08	1.27601e+08	9.90005e+07	1.28179e+08	1.34962e+08	1.64336e+08	0.316721	0.2	unchanged		Cdc16	Q8R349	5.22099e+07	5.4577e+07	4.63012e+07	5.27947e+07	4.54893e+07	4.3528e+07	0.411353	-0.112	unchanged		Nudt16l1	Q8VHN8	1.48335e+08	1.27601e+08	9.90005e+07	1.28179e+08	1.34962e+08	1.64336e+08	0.316721	0.2	unchanged		Pus1	Q9WU56	1.95227e+07	1.86806e+07	1.29162e+07	2.0106e+07	2.17456e+07	2.16436e+07	0.103679	0.335	unchanged		Ddx20	Q9JJY4
Morf4l2	Q9R0Q4	7.13656e+07	6.8519e+07	6.23292e+07	4.65527e+07	4.67593e+07	6.05739e+07	0.0274109	-0.403	unchanged		Celf1	P28659	3.13449e+08	3.17459e+08	2.50283e+08	2.80823e+08	3.23218e+08	2.91386e+08	0.838507	0.0289	unchanged		Morf4l2	Q9R0Q4	7.13656e+07	6.8519e+07	6.23292e+07	4.65527e+07	4.67593e+07	6.05739e+07	0.0274109	-0.403	unchanged		Brd2	Q7JJ13	2.8839e+07	2.80644e+07	3.03114e+07	2.80921e+07	2.57483e+07	2.53846e+07	0.205917	-0.139	unchanged		Emc1	Q8C7X2
Tkt	P40142	4.74049e+07	6.07262e+07	4.76964e+07	7.10312e+07	7.82629e+07	6.05303e+07	0.0306473	0.431	unchanged		Kif18a	Q91WD7	4.35628e+07	2.84382e+07	3.2965e+07	4.26082e+07	3.47211e+07	4.13555e+07	0.318938	0.194	unchanged		Tkt	P40142	4.74049e+07	6.07262e+07	4.76964e+07	7.10312e+07	7.82629e+07	6.05303e+07	0.0306473	0.431	unchanged		Cdc37	Q61081	7.63611e+07	7.83344e+07	6.58717e+07	8.44174e+07	8.43872e+07	8.56934e+07	0.0965377	0.211	unchanged		Irf2bpl	Q8K3X4
Adnp2	Q8CHC8	6.44e+07	8.42709e+07	9.94557e+07	9.84357e+07	9.75793e+07	1.024e+08	0.141199	0.289	unchanged		Csnk2b	P67871	1.37156e+08	1.30264e+08	1.01226e+08	1.19287e+08	1.52506e+08	1.50765e+08	0.266549	0.2	unchanged		Adnp2	Q8CHC8	6.44e+07	8.42709e+07	9.94557e+07	9.84357e+07	9.75793e+07	1.024e+08	0.141199	0.289	unchanged		Dnaja2	Q9QYJ0	7.93515e+07	8.05838e+07	4.76548e+07	6.63657e+07	9.16257e+07	9.28501e+07	0.27916	0.297	unchanged		Actl6a	Q9Z2N8
Morc2a	Q69ZX6	2.84525e+07	3.45051e+07	3.52754e+07	3.85002e+07	3.16592e+07	3.49754e+07	0.480951	0.0999	unchanged		Mcrs1	Q99L90	8.41173e+07	7.62031e+07	7.24247e+07	8.02155e+07	8.35172e+07	7.90736e+07	0.58259	0.0635	unchanged		Morc2a	Q69ZX6	2.84525e+07	3.45051e+07	3.52754e+07	3.85002e+07	3.16592e+07	3.49754e+07	0.480951	0.0999	unchanged		Lta4h	P24527	4.42216e+07	4.36789e+07	4.19749e+07	4.34362e+07	4.23249e+07	4.012e+07	0.644602	-0.0455	unchanged		Rpap3	Q9D706
Pabpn1	Q8CCS6	1.59457e+08	1.18354e+08	1.39117e+08	1.51854e+08	1.19529e+08	1.39855e+08	0.919851	-0.0162	unchanged		Tbl1xr1	Q8BHJ5	8340297	9.29824e+06	8.05404e+06	7.28562e+06	6.48248e+06	8.92548e+06	0.243664	-0.189	unchanged		Pabpn1	Q8CCS6	1.59457e+08	1.18354e+08	1.39117e+08	1.51854e+08	1.19529e+08	1.39855e+08	0.919851	-0.0162	unchanged		Gnai2	P08752	5.0684e+07	5.26709e+07	3.39067e+07	4.99079e+07	5.74063e+07	6.15791e+07	0.152166	0.321	unchanged		Eif5a	P63242
Utp14b	Q6EJB6	2.4331e+07	2.78426e+07	2.87517e+07	2.76526e+07	2.91594e+07	2.48034e+07	0.916898	0.0127	unchanged		Dst	Q91ZU6	1.97358e+07	1.68659e+07	1.91911e+07	2.1748e+07	1.7781e+07	2.07462e+07	0.424269	0.11	unchanged		Utp14b	Q6EJB6	2.4331e+07	2.78426e+07	2.87517e+07	2.76526e+07	2.91594e+07	2.48034e+07	0.916898	0.0127	unchanged		H2bc7	P10853	1756205466	2.32601e+09	2.50785e+09	1.5798e+09	2.46695e+09	2.35975e+09	0.82322	-0.0519	unchanged		Pnp	P23492
Gar1	Q9CY66	4.9833e+08	4.9694e+08	4.42853e+08	5.2691e+08	4.37825e+08	4.94885e+08	0.8715	0.0193	unchanged		Ezh1	P70351	2.81572e+07	2.44606e+07	3.04206e+07	3.89941e+07	2.96399e+07	3.07945e+07	0.137051	0.255	unchanged		Gar1	Q9CY66	4.9833e+08	4.9694e+08	4.42853e+08	5.2691e+08	4.37825e+08	4.94885e+08	0.8715	0.0193	unchanged		Rrp1b	Q91YK2	3.74067e+07	3.27184e+07	3.83328e+07	4.10686e+07	3.63659e+07	3.72559e+07	0.494126	0.082	unchanged		Helz	Q6DFV5
Rbmx	Q9WV02	390574	423465	359671	418121	409654	417360	0.413272	0.0884	unchanged		Rbm5	Q91YE7	8.97405e+07	7.76278e+07	9.07908e+07	1.06746e+08	8.90747e+07	1.03211e+08	0.140683	0.211	unchanged		Rbmx	Q9WV02	390574	423465	359671	418121	409654	417360	0.413272	0.0884	unchanged		Smu1	Q3UKJ7	7.68218e+07	7.64057e+07	6.34674e+07	7.82037e+07	7.42078e+07	6.75698e+07	0.848584	0.0247	unchanged		Rnmt	Q9D0L8
Ccnh	Q61458	6.18869e+07	4.09818e+07	5.70619e+07	4.79221e+07	4.74216e+07	5.0038e+07	0.521228	-0.116	unchanged		Ttf1	Q62187	1.05111e+08	1.02488e+08	1.28951e+08	1.36594e+08	1.18777e+08	1.06766e+08	0.495572	0.106	unchanged		Ccnh	Q61458	6.18869e+07	4.09818e+07	5.70619e+07	4.79221e+07	4.74216e+07	5.0038e+07	0.521228	-0.116	unchanged		Dnaaf5	B9EJR8	2.14018e+07	1.60295e+07	1.5784e+07	1.95573e+07	1.8982e+07	1.79403e+07	0.521462	0.0995	unchanged		Chordc1	Q9D1P4
Leng8	Q8CBY3	4.79606e+07	5.11557e+07	5.14226e+07	5.04559e+07	5.25208e+07	4.05773e+07	0.570946	-0.0769	unchanged		Q8CIL4	Q8CIL4	2.03219e+08	2.31164e+08	2.3011e+08	1.71347e+08	2.3227e+08	2.13625e+08	0.455506	-0.115	unchanged		Leng8	Q8CBY3	4.79606e+07	5.11557e+07	5.14226e+07	5.04559e+07	5.25208e+07	4.05773e+07	0.570946	-0.0769	unchanged		Glrx3	Q9CQM9	9.89588e+07	1.0005e+08	8.44731e+07	9.85841e+07	1.0456e+08	1.08748e+08	0.257025	0.141	unchanged		Nqo1	Q64669
Anapc1	P53995	3.85089e+07	3.37045e+07	2.72098e+07	5.40483e+07	3.27992e+07	4.90672e+07	0.107349	0.433	unchanged		Ncapd3	Q6ZQK0	2.06408e+07	2.50272e+07	2.56298e+07	3.06705e+07	2.43677e+07	1.48629e+07	0.757447	-0.0844	unchanged		Anapc1	P53995	3.85089e+07	3.37045e+07	2.72098e+07	5.40483e+07	3.27992e+07	4.90672e+07	0.107349	0.433	unchanged		Nol10	Q5RJG1	2.71437e+07	2.16424e+07	2.41322e+07	2.59934e+07	2.5149e+07	2.41687e+07	0.674174	0.0521	unchanged		Lrpap1	P55302
Actr8	Q8R2S9	4.79991e+07	3.41211e+07	4.9862e+07	4.85586e+07	4.75614e+07	3.20456e+07	0.841954	-0.0473	unchanged		Birc5	O70201	4.82075e+07	6.35292e+07	1.36941e+07	5.43933e+07	6.51456e+07	5.63388e+07	0.196768	0.75	unchanged		Actr8	Q8R2S9	4.79991e+07	3.41211e+07	4.9862e+07	4.85586e+07	4.75614e+07	3.20456e+07	0.841954	-0.0473	unchanged		Emc1	Q8C7X2	2.44116e+07	2.09613e+07	2.91478e+07	3.36804e+07	2.11196e+07	2.22968e+07	0.897186	0.0296	unchanged		Sugp1	Q8CH02
Nol9	Q3TZX8	1.50009e+08	1.61826e+08	1.84619e+08	1.71657e+08	1.60419e+08	1.22006e+08	0.429916	-0.139	unchanged		Cops4	O88544	4.06183e+07	3.20372e+07	3.24991e+07	2.45341e+07	3.29708e+07	2.8323e+07	0.105121	-0.295	unchanged		Nol9	Q3TZX8	1.50009e+08	1.61826e+08	1.84619e+08	1.71657e+08	1.60419e+08	1.22006e+08	0.429916	-0.139	unchanged		Mcmbp	Q8R3C0	3.83535e+07	3.4137e+07	3.33057e+07	3.26373e+07	3.1883e+07	3.07962e+07	0.198694	-0.148	unchanged		Mrps9	Q9D7N3
Nde1	Q9CZA6	7.38443e+07	1.59337e+08	1.58136e+08	1.10575e+08	7.22157e+07	9.45524e+07	0.250415	-0.434	unchanged		Igf2bp2	Q5SF07	9.77166e+07	8.69729e+07	7.61625e+07	9.73687e+07	1.02719e+08	1.04111e+08	0.11499	0.229	unchanged		Nde1	Q9CZA6	7.38443e+07	1.59337e+08	1.58136e+08	1.10575e+08	7.22157e+07	9.45524e+07	0.250415	-0.434	unchanged		Cdc16	Q8R349	2.75525e+07	2.60046e+07	2.33461e+07	2.77331e+07	2.26362e+07	2.21393e+07	0.526067	-0.0891	unchanged		Sec23b	Q9D662
Dazap1	Q9JII5	1.16545e+08	1.02934e+08	8.97729e+07	9.12918e+07	9.32318e+07	6.42799e+07	0.129532	-0.326	unchanged		Xrcc5	P27641	1.00656e+08	6.99301e+07	8.45267e+07	8.42597e+07	7.26643e+07	7.93446e+07	0.555502	-0.0975	unchanged		Dazap1	Q9JII5	1.16545e+08	1.02934e+08	8.97729e+07	9.12918e+07	9.32318e+07	6.42799e+07	0.129532	-0.326	unchanged		Nup50	Q9JIH2	3.90477e+07	3.73505e+07	3.4348e+07	4.39454e+07	3.76792e+07	3.65798e+07	0.466518	0.0913	unchanged		Sf1	Q64213
Dek	Q7TNV0	1.23473e+09	1.16592e+09	1.12258e+09	1.16762e+09	1.11894e+09	1.09121e+09	0.53993	-0.0603	unchanged		Rps14	P62264	1.88635e+08	2.45308e+08	1.83846e+08	2.41564e+08	2.60109e+08	2.73666e+08	0.0526185	0.338	unchanged		Dek	Q7TNV0	1.23473e+09	1.16592e+09	1.12258e+09	1.16762e+09	1.11894e+09	1.09121e+09	0.53993	-0.0603	unchanged		Hnrnpul1	Q8VDM6	2.90382e+07	2.34025e+07	2.69936e+07	2.76234e+07	2.48208e+07	2.58344e+07	0.892608	-0.0168	unchanged		Esd	Q9R0P3
Ppp2r1b	Q7TNP2	3.98089e+06	7.16755e+06	4.23031e+06	1.93489e+06	2.41087e+06	3.18753e+06	0.0124781	-1.01	unchanged		Hist2h2aa1	Q6GSS7	1.3365e+08	9.0445e+07	1.49056e+08	1.95724e+08	1.53181e+08	1.94971e+08	0.0312737	0.566	unchanged		Ppp2r1b	Q7TNP2	3.98089e+06	7.16755e+06	4.23031e+06	1.93489e+06	2.41087e+06	3.18753e+06	0.0124781	-1.01	unchanged		Rfc1	P35601	2.6055e+07	3.09954e+07	3.11013e+07	3.0711e+07	2.86578e+07	3.01499e+07	0.823036	0.0264	unchanged		Fkbp3	Q62446
Med24	Q99K74	3.1162e+07	3.30934e+07	3.05037e+07	3.55387e+07	3.52703e+07	2.5352e+07	0.97625	0.00488	unchanged		Aurkc	O88445	1.07853e+08	1.20836e+08	1.21673e+08	1.0122e+08	1.21806e+08	1.16773e+08	0.71627	-0.0464	unchanged		Med24	Q99K74	3.1162e+07	3.30934e+07	3.05037e+07	3.55387e+07	3.52703e+07	2.5352e+07	0.97625	0.00488	unchanged		Dhodh	O35435	2.93453e+07	2.65659e+07	2.85666e+07	2.89044e+07	2.94949e+07	2.66759e+07	0.923482	0.0101	unchanged		Ndufs1	Q91VD9
Vars1	Q9Z1Q9	3.06312e+07	3.77775e+07	3.18578e+07	2.50881e+07	2.46381e+07	3.65904e+07	0.256977	-0.235	unchanged		Cenpo	Q8K015	8.33806e+07	9.89748e+07	8.66036e+07	7.40638e+07	9.1203e+07	8.50732e+07	0.449641	-0.105	unchanged		Vars1	Q9Z1Q9	3.06312e+07	3.77775e+07	3.18578e+07	2.50881e+07	2.46381e+07	3.65904e+07	0.256977	-0.235	unchanged		Ppp1r8	Q8R3G1	1.75047e+07	1.66419e+07	1.54013e+07	1.69717e+07	1.89957e+07	2.13508e+07	0.145491	0.206	unchanged		Gnpda1	O88958
Tasor2	Q5DTT3	2.66316e+07	3.55019e+07	3.36618e+07	3.82371e+07	3.23437e+07	3.1086e+07	0.571843	0.0909	unchanged		Yeats4	Q9CR11	9.63438e+07	1.18839e+08	1.12758e+08	6.40322e+07	8.92424e+07	8.72729e+07	0.0286704	-0.457	unchanged		Tasor2	Q5DTT3	2.66316e+07	3.55019e+07	3.36618e+07	3.82371e+07	3.23437e+07	3.1086e+07	0.571843	0.0909	unchanged		Sec23b	Q9D662	2.34948e+07	1.63561e+07	1.73045e+07	1.77291e+07	1.86868e+07	2.13794e+07	0.863013	0.0303	unchanged		Grsf1	Q8C5Q4
Rnf169	E9Q7F2	2.5589e+07	2.42847e+07	2.92313e+07	2.91199e+07	3.04372e+07	2.55863e+07	0.414916	0.107	unchanged		Rbbp5	Q8BX09	1.60798e+08	1.43561e+08	1.33658e+08	1.82898e+08	1.55751e+08	1.84609e+08	0.0864184	0.256	unchanged		Rnf169	E9Q7F2	2.5589e+07	2.42847e+07	2.92313e+07	2.91199e+07	3.04372e+07	2.55863e+07	0.414916	0.107	unchanged		Dcaf1	Q80TR8	1.54347e+07	1.79549e+07	1.9346e+07	1.64758e+07	1.50005e+07	1.4517e+07	0.168997	-0.193	unchanged		Acat2	Q8CAY6
Parp2	O88554	5.57031e+07	4.86125e+07	5.64544e+07	6.83717e+07	5.58941e+07	4.8792e+07	0.553566	0.0955	unchanged		Sox2	P48432	7.19155e+07	6.89409e+07	9.17612e+07	6.61401e+07	7.35291e+07	7.28193e+07	0.425536	-0.12	unchanged		Parp2	O88554	5.57031e+07	4.86125e+07	5.64544e+07	6.83717e+07	5.58941e+07	4.8792e+07	0.553566	0.0955	unchanged		Wnk1	P83741	2.36689e+07	2.5212e+07	3.07692e+07	2.57015e+07	2.73818e+07	2.24295e+07	0.629279	-0.0727	unchanged		Lsg1	Q3UM18
Ftl1	P29391	301988566	2.10318e+08	1.69519e+08	1.3758e+08	1.81179e+08	1.82989e+08	0.135054	-0.413	unchanged		Rai14	Q9EP71	4.28256e+07	3.89007e+07	4.15939e+07	6.57037e+07	5.09054e+07	5.29392e+07	0.0118631	0.451	unchanged		Ftl1	P29391	301988566	2.10318e+08	1.69519e+08	1.3758e+08	1.81179e+08	1.82989e+08	0.135054	-0.413	unchanged		U2surp	Q6NV83	4.34784e+07	4.60354e+07	4.81624e+07	4.88948e+07	4.07169e+07	4.456e+07	0.733493	-0.04	unchanged		Opa1	P58281
Rps14	P62264	3.33221e+08	1.66216e+08	1.48963e+08	1.70625e+08	2.06568e+08	2.348e+08	0.996554	0.00146	unchanged		Frg1	P97376	3.78338e+08	3.96949e+08	3.54177e+08	3.09054e+08	3.98307e+08	3.89774e+08	0.727163	-0.0496	unchanged		Rps14	P62264	3.33221e+08	1.66216e+08	1.48963e+08	1.70625e+08	2.06568e+08	2.348e+08	0.996554	0.00146	unchanged		Msto1	Q2YDW2	3.66883e+07	3.48213e+07	2.85717e+07	4.15491e+07	2.98093e+07	3.26498e+07	0.77908	0.0493	unchanged		Eml2	Q7TNG5
Srpk1	O70551	3.75822e+07	4.89828e+07	4.45525e+07	4.2125e+07	4.93026e+07	4.47695e+07	0.669138	0.0603	unchanged		H2ac11	C0HKE5	1.61617e+10	1.88671e+10	2.11589e+10	2.08941e+10	2.01271e+10	2.07743e+10	0.299104	0.146	unchanged		Srpk1	O70551	3.75822e+07	4.89828e+07	4.45525e+07	4.2125e+07	4.93026e+07	4.47695e+07	0.669138	0.0603	unchanged		Akr1b1	P45376	2.92513e+08	2.72675e+08	2.15164e+08	2.93835e+08	3.39527e+08	3.48889e+08	0.0632663	0.34	unchanged		Csnk2a2	O54833
Gemin5	Q8BX17	2.96983e+07	3.39474e+07	3.68728e+07	3.4397e+07	3.57732e+07	3.56395e+07	0.50631	0.0795	unchanged		Pola1	P33609	9.99778e+07	9.09798e+07	1.01945e+08	1.13715e+08	9.0989e+07	7.90504e+07	0.709855	-0.0604	unchanged		Gemin5	Q8BX17	2.96983e+07	3.39474e+07	3.68728e+07	3.4397e+07	3.57732e+07	3.56395e+07	0.50631	0.0795	unchanged		Psmd7	P26516	1.04192e+08	1.01437e+08	8.87286e+07	7.75399e+07	1.03824e+08	1.08391e+08	0.835381	-0.0346	unchanged		Cyrib	Q921M7
Kdm1b	Q8CIG3	2.98356e+07	3.17912e+07	3.25764e+07	4.71507e+07	3.74283e+07	3.30342e+07	0.0886426	0.305	unchanged		Usp3	Q91W36	2.38612e+07	2.87004e+07	2.35645e+07	2.92969e+07	3.41808e+07	3.35373e+07	0.0308233	0.352	unchanged		Kdm1b	Q8CIG3	2.98356e+07	3.17912e+07	3.25764e+07	4.71507e+07	3.74283e+07	3.30342e+07	0.0886426	0.305	unchanged		Tbrg4	Q91YM4	2.60475e+07	2.5435e+07	2.21358e+07	2.81919e+07	2.30897e+07	2.15959e+07	0.888937	-0.0204	unchanged		Ints4	Q8CIM8
Med14	A2ABV5	8.51946e+06	1.29753e+07	1.13799e+07	1.31918e+07	1.21739e+07	1.18704e+07	0.287546	0.2	unchanged		Rbm12b2	Q66JV4	5.46468e+07	4.32117e+07	4.76367e+07	9.23464e+07	5.93098e+07	8.28468e+07	0.00946672	0.671	unchanged		Med14	A2ABV5	8.51946e+06	1.29753e+07	1.13799e+07	1.31918e+07	1.21739e+07	1.18704e+07	0.287546	0.2	unchanged		Pls3	Q99K51	3.21798e+07	2.62509e+07	2.67965e+07	3.1891e+07	2.75647e+07	2.47435e+07	0.897342	-0.0192	unchanged		Gdi1	P50396
Ttf1	Q62187	8.68774e+07	1.13106e+08	1.09803e+08	1.44832e+08	1.07269e+08	1.07456e+08	0.270926	0.21	unchanged		Strap	Q9Z1Z2	3.58228e+07	3.50486e+07	3.45745e+07	3.13246e+07	3.89724e+07	3.45161e+07	0.908408	-0.0143	unchanged		Ttf1	Q62187	8.68774e+07	1.13106e+08	1.09803e+08	1.44832e+08	1.07269e+08	1.07456e+08	0.270926	0.21	unchanged		Pnp	P23492	8.84662e+07	1.04561e+08	1.00198e+08	8.88399e+07	1.08577e+08	1.15185e+08	0.551385	0.0872	unchanged		Actbl2	Q8BFZ3
Pgam1	Q9DBJ1	3.17108e+07	3.2185e+07	2.5153e+07	3.36916e+07	3.297e+07	3.49145e+07	0.168043	0.198	unchanged		Kdm5c	P41230	1.9228e+07	7.99004e+07	2.27898e+07	1.82993e+07	4.89264e+07	1.50259e+07	0.493579	-0.46	unchanged		Pgam1	Q9DBJ1	3.17108e+07	3.2185e+07	2.5153e+07	3.36916e+07	3.297e+07	3.49145e+07	0.168043	0.198	unchanged		Sf1	Q64213	6.42218e+07	4.63631e+07	4.85391e+07	5.58458e+07	5.68375e+07	5.13731e+07	0.712683	0.058	unchanged		Vasp	P70460
Imp3	Q921Y2	2.73276e+08	1.71307e+08	1.39864e+08	1.71125e+08	2.13063e+08	2.35281e+08	0.64655	0.13	unchanged		Cwc22	Q8C5N3	1.47891e+08	1.17285e+08	1.47189e+08	1.92493e+08	1.54543e+08	1.68769e+08	0.0608412	0.325	unchanged		Imp3	Q921Y2	2.73276e+08	1.71307e+08	1.39864e+08	1.71125e+08	2.13063e+08	2.35281e+08	0.64655	0.13	unchanged		Tet2	Q4JK59	1.03969e+07	1.09902e+07	1.20405e+07	7.05349e+06	8.02165e+06	8.16081e+06	0.00318665	-0.525	unchanged		Gnai2	P08752
Phf8	Q80TJ7	4.90098e+07	5.68503e+07	6.36342e+07	5.40618e+07	5.4151e+07	5.40404e+07	0.668307	-0.0548	unchanged		Rnpc3	Q3UZ01	2.21092e+07	2.13303e+07	1.37968e+07	2.39948e+07	2.241e+07	2.23929e+07	0.169174	0.296	unchanged		Phf8	Q80TJ7	4.90098e+07	5.68503e+07	6.36342e+07	5.40618e+07	5.4151e+07	5.40404e+07	0.668307	-0.0548	unchanged		Thumpd3	P97770	4.77163e+07	3.86772e+07	3.58855e+07	4.03877e+07	3.55671e+07	3.26542e+07	0.307677	-0.166	unchanged		Ppib	P24369
Fmr1	P35922	4.40138e+07	4.08554e+07	4.93432e+07	4.15288e+07	4.00778e+07	3.72252e+07	0.173448	-0.173	unchanged		Anapc5	Q8BTZ4	3.82064e+07	2.94713e+07	3.70399e+07	3.77309e+07	3.14234e+07	3.76428e+07	0.831636	0.0326	unchanged		Fmr1	P35922	4.40138e+07	4.08554e+07	4.93432e+07	4.15288e+07	4.00778e+07	3.72252e+07	0.173448	-0.173	unchanged		Uchl1	Q9R0P9	2.44545e+07	3.84951e+07	3.73454e+07	2.32556e+07	4.40349e+07	4.47385e+07	0.696171	0.127	unchanged		Rps6	P62754
Csnk2b	P67871	1.17997e+08	9.40886e+07	8.1134e+07	1.35959e+08	9.49378e+07	1.03635e+08	0.372725	0.19	unchanged		Sfswap	Q3USH5	4.73392e+07	5.09712e+07	5.49641e+07	6.57123e+07	5.53859e+07	5.25859e+07	0.21922	0.176	unchanged		Csnk2b	P67871	1.17997e+08	9.40886e+07	8.1134e+07	1.35959e+08	9.49378e+07	1.03635e+08	0.372725	0.19	unchanged		Rpl17	Q9CPR4	1.67831e+08	3.00166e+08	3.07054e+08	1.75848e+08	2.83963e+08	3.19081e+08	0.965975	0.0142	unchanged		Pcbp2	Q61990
Akap2	O54931	3.48453e+07	4.33903e+07	4.2824e+07	6.08861e+07	4.61109e+07	6.18247e+07	0.0258814	0.474	unchanged		Rpp38	Q80UU2	9.13551e+07	1.04081e+08	1.03532e+08	1.309e+08	1.0797e+08	9.86192e+07	0.274728	0.167	unchanged		Akap2	O54931	3.48453e+07	4.33903e+07	4.2824e+07	6.08861e+07	4.61109e+07	6.18247e+07	0.0258814	0.474	unchanged		Ppp1r7	Q3UM45	4.35603e+07	4.0686e+07	4.40259e+07	4.43722e+07	4.19188e+07	4.38973e+07	0.825191	0.0218	unchanged		Ddx54	Q8K4L0
Rbm12b2	Q66JV4	5.68406e+07	6.18923e+07	6.56637e+07	7.3656e+07	7.85773e+07	5.68989e+07	0.299959	0.171	unchanged		Cul2	Q9D4H8	5.57671e+07	5.09127e+07	5.39882e+07	4.22092e+07	3.98061e+07	4.93741e+07	0.0480513	-0.295	unchanged		Rbm12b2	Q66JV4	5.68406e+07	6.18923e+07	6.56637e+07	7.3656e+07	7.85773e+07	5.68989e+07	0.299959	0.171	unchanged		Rps6	P62754	4.90301e+08	5.13307e+08	5.11011e+08	4.92769e+08	5.75401e+08	5.58054e+08	0.377223	0.0997	unchanged		Ywhah	P68510
Chtf18	Q8BIW9	2.85507e+07	3.08503e+07	3.88933e+07	2.71826e+07	3.20808e+07	3.02535e+07	0.428933	-0.126	unchanged		Srsf10	Q9R0U0	2.71245e+08	3.09569e+08	2.84909e+08	2.9552e+08	3.29457e+08	3.07353e+08	0.367597	0.108	unchanged		Chtf18	Q8BIW9	2.85507e+07	3.08503e+07	3.88933e+07	2.71826e+07	3.20808e+07	3.02535e+07	0.428933	-0.126	unchanged		Cdc23	Q8BGZ4	3.77758e+07	3.51471e+07	3.11853e+07	3.81178e+07	3.14335e+07	2.94004e+07	0.600291	-0.0777	unchanged		Ran	P62827
Ncapg2	Q6DFV1	1.71444e+07	2.28148e+07	2.55968e+07	2.25866e+07	2.29727e+07	1.55117e+07	0.650959	-0.105	unchanged		Ina	P46660	3.01369e+07	3.09711e+07	2.64227e+07	3.04422e+07	3.37675e+07	3.52626e+07	0.169448	0.185	unchanged		Ncapg2	Q6DFV1	1.71444e+07	2.28148e+07	2.55968e+07	2.25866e+07	2.29727e+07	1.55117e+07	0.650959	-0.105	unchanged		Tsfm	Q9CZR8	2.10461e+07	2.70047e+07	2.43219e+07	1.87252e+07	2.43671e+07	2.6676e+07	0.733102	-0.0612	unchanged		Uchl1	Q9R0P9
Usp10	P52479	9.26983e+07	9.99695e+07	9.87009e+07	9.3708e+07	1.01715e+08	9.9983e+07	0.838763	0.0197	unchanged		Fip1l1	Q9D824	1.73422e+08	1.79567e+08	1.69245e+08	2.01674e+08	2.23344e+08	2.25057e+08	0.0212866	0.315	unchanged		Usp10	P52479	9.26983e+07	9.99695e+07	9.87009e+07	9.3708e+07	1.01715e+08	9.9983e+07	0.838763	0.0197	unchanged		Vasp	P70460	3.36433e+07	3.33273e+07	3.43501e+07	3.29964e+07	3.71289e+07	3.88579e+07	0.367153	0.102	unchanged		Esyt1	Q3U7R1
Nr0b1	Q61066	7.50531e+07	7.32867e+07	7.04479e+07	7.58252e+07	7.69887e+07	7.41972e+07	0.563	0.0536	unchanged		Nmd3	Q99L48	3.89011e+07	2.94768e+07	2.02392e+07	4.812e+07	4.61295e+07	4.10422e+07	0.0258596	0.658	unchanged		Nr0b1	Q61066	7.50531e+07	7.32867e+07	7.04479e+07	7.58252e+07	7.69887e+07	7.41972e+07	0.563	0.0536	unchanged		Mdh2	P08249	5.28652e+08	5.54555e+08	4.86709e+08	5.20295e+08	5.34607e+08	5.85212e+08	0.572856	0.0634	unchanged		Scrib	Q80U72
Scaf1	Q5U4C3	4.69523e+07	5.9884e+07	6.41707e+07	5.72454e+07	5.60707e+07	6.73993e+07	0.59231	0.0873	unchanged		Taf1b	P97358	5.43449e+07	5.14144e+07	4.90535e+07	5.92439e+07	4.89931e+07	4.96394e+07	0.850167	0.024	unchanged		Scaf1	Q5U4C3	4.69523e+07	5.9884e+07	6.41707e+07	5.72454e+07	5.60707e+07	6.73993e+07	0.59231	0.0873	unchanged		Tsr1	Q5SWD9	3.70635e+07	3.51525e+07	3.98728e+07	4.01407e+07	3.72298e+07	4.40945e+07	0.347262	0.114	unchanged		Pnkp	Q9JLV6
Cnn3	Q9DAW9	9.06595e+07	7.24034e+07	7.5894e+07	7.85172e+07	6.82888e+07	6.3891e+07	0.232391	-0.18	unchanged		Znf568	E9PYI1	3.08956e+08	4.37394e+08	3.37404e+08	3.85511e+08	4.38693e+08	3.57056e+08	0.435399	0.135	unchanged		Cnn3	Q9DAW9	9.06595e+07	7.24034e+07	7.5894e+07	7.85172e+07	6.82888e+07	6.3891e+07	0.232391	-0.18	unchanged		Hnrnpab	Q99020	4.64898e+08	4.26409e+08	4.2327e+08	4.44947e+08	4.6738e+08	4.9003e+08	0.384289	0.0935	unchanged		Colgalt1	Q8K297
Neil1	Q8K4Q6	31032246	3.21797e+07	3.05783e+07	2.27492e+07	2.98328e+07	2.91288e+07	0.165054	-0.209	unchanged		Taf5	Q8C092	8.45058e+07	5.70513e+07	6.70087e+07	6.24998e+07	4.95705e+07	5.38777e+07	0.110936	-0.318	unchanged		Neil1	Q8K4Q6	31032246	3.21797e+07	3.05783e+07	2.27492e+07	2.98328e+07	2.91288e+07	0.165054	-0.209	unchanged		Cip2a	Q8BWY9	3.08942e+07	2.12662e+07	3.06811e+07	2.74979e+07	2.84581e+07	2.54025e+07	0.969936	-0.00671	unchanged		Smu1	Q3UKJ7
Fip1l1	Q9D824	1.50256e+08	1.58528e+08	1.5136e+08	1.74793e+08	1.65731e+08	1.628e+08	0.199369	0.129	unchanged		Morc2a	Q69ZX6	5.39665e+07	4.53023e+07	4.78564e+07	6.30549e+07	4.11522e+07	4.76138e+07	0.886337	0.0262	unchanged		Fip1l1	Q9D824	1.50256e+08	1.58528e+08	1.5136e+08	1.74793e+08	1.65731e+08	1.628e+08	0.199369	0.129	unchanged		Hspbp1	Q99P31	4.44013e+07	4.14697e+07	3.17611e+07	3.98779e+07	4.52823e+07	5.22607e+07	0.226724	0.23	unchanged		Capza2	P47754
H2az1	P0C0S6	2.43072e+09	1.38476e+09	1.2202e+09	1.29381e+09	1.74399e+09	2.06633e+09	0.848495	0.061	unchanged		Eif3a	P23116	5.6536e+07	4.15001e+07	5.41825e+07	5.79097e+07	4.27272e+07	5.6567e+07	0.80301	0.0463	unchanged		H2az1	P0C0S6	2.43072e+09	1.38476e+09	1.2202e+09	1.29381e+09	1.74399e+09	2.06633e+09	0.848495	0.061	unchanged		Cit	P49025	1.30956e+07	1.46612e+07	1.53331e+07	1.45067e+07	2.05065e+07	1.34576e+07	0.44401	0.148	unchanged		Zmym4	A2A791
Chaf1b	Q9D0N7	1.10237e+08	1.11554e+08	1.121e+08	9.13638e+07	9.48079e+07	8.40516e+07	0.0165754	-0.307	unchanged		Ice2	Q3UZ18	1.57819e+08	1.34406e+08	1.38083e+08	1.36377e+08	1.24438e+08	1.5597e+08	0.72393	-0.0487	unchanged		Chaf1b	Q9D0N7	1.10237e+08	1.11554e+08	1.121e+08	9.13638e+07	9.48079e+07	8.40516e+07	0.0165754	-0.307	unchanged		Kpna4	O35343	4.51097e+07	4.26407e+07	3.17746e+07	4.34769e+07	3.96037e+07	3.7128e+07	0.897651	0.0216	unchanged		Wdhd1	P59328
Psmd2	Q8VDM4	3.68521e+07	3.56731e+07	3.82673e+07	3.78905e+07	4.37427e+07	3.5952e+07	0.489938	0.0814	unchanged		Phc1	Q64028	4.29696e+07	3.85666e+07	4.38008e+07	4.09053e+07	3.51693e+07	9.76776e+07	0.409513	0.318	unchanged		Psmd2	Q8VDM4	3.68521e+07	3.56731e+07	3.82673e+07	3.78905e+07	4.37427e+07	3.5952e+07	0.489938	0.0814	unchanged		Gtf2f2	Q8R0A0	2.20972e+07	2.6369e+07	2.83692e+07	2.34021e+07	2.89412e+07	3.03792e+07	0.516285	0.105	unchanged		Xpot	Q9CRT8
Spout1	Q3UHX9	2.29583e+08	2.46317e+08	2.08085e+08	2.1065e+08	2.13091e+08	2.41897e+08	0.745724	-0.0387	unchanged		Rbm27	Q5SFM8	6.40307e+07	5.88356e+07	6.4924e+07	7.27447e+07	6.44375e+07	6.2942e+07	0.455514	0.0902	unchanged		Spout1	Q3UHX9	2.29583e+08	2.46317e+08	2.08085e+08	2.1065e+08	2.13091e+08	2.41897e+08	0.745724	-0.0387	unchanged		Nsfl1c	Q9CZ44	8.2841e+07	8.27322e+07	7.94046e+07	8.53851e+07	8.96619e+07	9.45302e+07	0.199897	0.137	unchanged		Ppm1g	Q61074
Rbm22	Q8BHS3	5.84228e+07	5.83733e+07	5.71328e+07	6.3612e+07	5.3585e+07	4.38598e+07	0.431054	-0.127	unchanged		Cmss1	Q9CZT6	2.17907e+08	3.33759e+08	2.28793e+08	2.14303e+08	2.32114e+08	2.48627e+08	0.45904	-0.143	unchanged		Rbm22	Q8BHS3	5.84228e+07	5.83733e+07	5.71328e+07	6.3612e+07	5.3585e+07	4.38598e+07	0.431054	-0.127	unchanged		Sbno1	Q689Z5	2.2975e+07	2.64471e+07	2.80624e+07	3.00923e+07	2.66939e+07	2.11902e+07	0.996041	-0.000838	unchanged		Adss2	P46664
Mak16	Q8BGS0	6.16555e+08	6.06252e+08	5.95596e+08	6.06728e+08	5.81697e+08	5.4934e+08	0.492987	-0.0665	unchanged		Gtf2h2	Q9JIB4	1.14893e+08	1.28784e+08	1.23407e+08	8.81391e+07	1.21437e+08	1.16751e+08	0.267056	-0.182	unchanged		Mak16	Q8BGS0	6.16555e+08	6.06252e+08	5.95596e+08	6.06728e+08	5.81697e+08	5.4934e+08	0.492987	-0.0665	unchanged		Ints4	Q8CIM8	2.83973e+07	2.68675e+07	2.93512e+07	2.51921e+07	2.51858e+07	1.98549e+07	0.0752395	-0.277	unchanged		Bcam	Q9R069
Zc3hc1	Q80YV2	8.35349e+07	4.75378e+07	7.5738e+07	6.33976e+07	6.41636e+07	4.3932e+07	0.377556	-0.25	unchanged		Chd9	Q8BYH8	6.06698e+06	7.23508e+06	7.87299e+06	8.27361e+06	8.25375e+06	6.37163e+06	0.509293	0.111	unchanged		Zc3hc1	Q80YV2	8.35349e+07	4.75378e+07	7.5738e+07	6.33976e+07	6.41636e+07	4.3932e+07	0.377556	-0.25	unchanged		Kifc1	Q9QWT9	2.2288e+07	2.1315e+07	2.17489e+07	2.42192e+07	1.99894e+07	2.02398e+07	0.830489	-0.0255	unchanged		Dido1	Q8C9B9
Cwf19l2	Q8BG79	3.35703e+07	3.96528e+07	4.23894e+07	4.63258e+07	4.46768e+07	3.61618e+07	0.39166	0.136	unchanged		Pot1	Q91WC1	4.59105e+07	3.95852e+07	4.76935e+07	5.00803e+07	6.04557e+07	5.70029e+07	0.0385853	0.331	unchanged		Cwf19l2	Q8BG79	3.35703e+07	3.96528e+07	4.23894e+07	4.63258e+07	4.46768e+07	3.61618e+07	0.39166	0.136	unchanged		Taldo1	Q93092	3.78362e+08	3.51673e+08	3.63145e+08	3.66971e+08	3.77428e+08	3.96411e+08	0.540979	0.0614	unchanged		Cul5	Q9D5V5
Banp	Q8VBU8	6.49944e+07	6.07133e+07	7.03685e+07	5.83137e+07	6.97909e+07	5.40116e+07	0.426173	-0.112	unchanged		Cactin	Q9CS00	6.19788e+07	5.27603e+07	6.89705e+07	8.28055e+07	6.61758e+07	6.86003e+07	0.144706	0.246	unchanged		Banp	Q8VBU8	6.49944e+07	6.07133e+07	7.03685e+07	5.83137e+07	6.97909e+07	5.40116e+07	0.426173	-0.112	unchanged		Ppp1r12a	Q9DBR7	2.07252e+07	2.04337e+07	2.17347e+07	1.84087e+07	1.9438e+07	1.91359e+07	0.173124	-0.142	unchanged		Aldh9a1	Q9JLJ2
Yeats4	Q9CR11	8.46051e+07	8.21707e+07	6.98631e+07	5.23877e+07	4.31665e+07	4.7798e+07	0.00119339	-0.723	unchanged		Cmas	Q99KK2	7.10687e+07	8.2146e+07	7.75072e+07	7.61689e+07	8.74234e+07	8.69494e+07	0.350217	0.119	unchanged		Yeats4	Q9CR11	8.46051e+07	8.21707e+07	6.98631e+07	5.23877e+07	4.31665e+07	4.7798e+07	0.00119339	-0.723	unchanged		Gcdh	Q60759	1.62663e+07	1.39566e+07	1.29655e+07	1.50198e+07	1.78309e+07	1.83468e+07	0.119745	0.246	unchanged		Psme3	P61290
Ndc1	Q8VCB1	1.93672e+07	2.24148e+07	2.25881e+07	3.92967e+07	3.36855e+07	3.7793e+07	0.000465741	0.784	unchanged		Psmd6	Q99JI4	3.40066e+07	4.2785e+07	3.39589e+07	2.06661e+07	2.97511e+07	2.52262e+07	0.01422	-0.557	unchanged		Ndc1	Q8VCB1	1.93672e+07	2.24148e+07	2.25881e+07	3.92967e+07	3.36855e+07	3.7793e+07	0.000465741	0.784	unchanged		Ncaph	Q8C156	2.89957e+07	2.57483e+07	2.94934e+07	2.99229e+07	2.84058e+07	2.69167e+07	0.868565	0.0184	unchanged		Gtf2i	Q9ESZ8
Rpl12	P35979	1.19259e+09	7.91831e+08	7.89889e+08	9.24096e+08	9.47116e+08	1.1778e+09	0.469169	0.156	unchanged		Rbmx	Q9WV02	486573	423692	632193	427250	430614	479618	0.294927	-0.188	unchanged		Rpl12	P35979	1.19259e+09	7.91831e+08	7.89889e+08	9.24096e+08	9.47116e+08	1.1778e+09	0.469169	0.156	unchanged		Nup85	Q8R480	4.13101e+07	3.72497e+07	3.75942e+07	4.32879e+07	3.40659e+07	3.7297e+07	0.852057	-0.0243	unchanged		Pdlim1	O70400
Mis18bp1	Q80WQ8	5.40823e+07	6.08772e+07	6.61787e+07	6.07114e+07	6.47596e+07	5.87982e+07	0.809717	0.0285	unchanged		Utp14b	Q6EJB6	3.5521e+07	2.56689e+07	3.09903e+07	3.94622e+07	3.67957e+07	3.83175e+07	0.0568951	0.326	unchanged		Mis18bp1	Q80WQ8	5.40823e+07	6.08772e+07	6.61787e+07	6.07114e+07	6.47596e+07	5.87982e+07	0.809717	0.0285	unchanged		Tpt1	P63028	2.9358e+08	3.14352e+08	3.56838e+08	2.65489e+08	3.41561e+08	3.27231e+08	0.734966	-0.0501	unchanged		Tpm3	P21107
Znf280d	Q68FE8	12098916	1.35084e+07	1.97414e+07	1.70234e+07	1.65962e+07	1.23803e+07	0.869332	0.0388	unchanged		Gtf3c5	Q8R2T8	1.6963e+08	1.57911e+08	1.7589e+08	1.71923e+08	1.67627e+08	1.66111e+08	0.943452	0.00766	unchanged		Znf280d	Q68FE8	12098916	1.35084e+07	1.97414e+07	1.70234e+07	1.65962e+07	1.23803e+07	0.869332	0.0388	unchanged		Arhgap1	Q5FWK3	39283981	4.48879e+07	6.36322e+07	4.28554e+07	4.27148e+07	4.19419e+07	0.365366	-0.182	unchanged		Pbrm1	Q8BSQ9
Rbbp6	P97868	4.16552e+07	5.30298e+07	4.79114e+07	5.0672e+07	5.19732e+07	6.01518e+07	0.19325	0.194	unchanged		Ddx19a	Q61655	5.89906e+07	5.29193e+07	3.91025e+07	6.18413e+07	5.88006e+07	5.49431e+07	0.205381	0.237	unchanged		Rbbp6	P97868	4.16552e+07	5.30298e+07	4.79114e+07	5.0672e+07	5.19732e+07	6.01518e+07	0.19325	0.194	unchanged		Zc3hav1	Q3UPF5	1.79077e+07	1.77949e+07	1.9749e+07	2.00193e+07	2.03227e+07	1.80866e+07	0.499854	0.0752	unchanged		Uba3	Q8C878
Tcea3	P23881	5.95636e+07	5.25214e+07	4.78129e+07	5.83422e+07	6.3113e+07	5.92389e+07	0.166616	0.181	unchanged		Mis18bp1	Q80WQ8	8.44784e+07	7.64234e+07	8.37988e+07	9.3152e+07	7.2424e+07	7.71725e+07	0.89299	-0.0185	unchanged		Tcea3	P23881	5.95636e+07	5.25214e+07	4.78129e+07	5.83422e+07	6.3113e+07	5.92389e+07	0.166616	0.181	unchanged		Capza2	P47754	6.86e+07	5.96477e+07	5.60264e+07	6.03481e+07	6.40097e+07	6.5412e+07	0.697866	0.0468	unchanged		Rbm15	Q0VBL3
Celf1	P28659	2.29598e+08	1.97266e+08	2.08557e+08	2.08362e+08	1.73024e+08	1.56198e+08	0.123526	-0.249	unchanged		Dnajb6	O54946	1.23677e+08	1.38446e+08	1.28468e+08	1.09425e+08	1.17153e+08	1.11231e+08	0.0909506	-0.208	unchanged		Celf1	P28659	2.29598e+08	1.97266e+08	2.08557e+08	2.08362e+08	1.73024e+08	1.56198e+08	0.123526	-0.249	unchanged		Mettl16	Q9CQG2	2.34925e+07	1.99427e+07	1.6728e+07	1.90309e+07	1.84232e+07	1.88982e+07	0.592738	-0.0807	unchanged		Akap8	Q9DBR0
Ctdspl2	Q8BG15	1.30795e+08	1.18748e+08	9.20525e+07	1.15858e+08	1.36642e+08	9.53694e+07	0.895576	0.0262	unchanged		Tsr1	Q5SWD9	5.2262e+07	6.37085e+07	7.45473e+07	7.40558e+07	6.45884e+07	6.79605e+07	0.429142	0.13	unchanged		Ctdspl2	Q8BG15	1.30795e+08	1.18748e+08	9.20525e+07	1.15858e+08	1.36642e+08	9.53694e+07	0.895576	0.0262	unchanged		Psma2	P49722	8.75919e+07	1.15478e+08	1.06176e+08	9.18703e+07	1.13447e+08	1.18593e+08	0.681673	0.0676	unchanged		Atrx	Q61687
Sap130	Q8BIH0	7.31773e+07	7.22976e+07	7.23307e+07	6.6876e+07	6.44287e+07	6.57693e+07	0.139429	-0.144	unchanged		Cdkn2aip	Q8BI72	1.27111e+08	1.30953e+08	1.28216e+08	1.48379e+08	1.45544e+08	1.42481e+08	0.118541	0.176	unchanged		Sap130	Q8BIH0	7.31773e+07	7.22976e+07	7.23307e+07	6.6876e+07	6.44287e+07	6.57693e+07	0.139429	-0.144	unchanged		Dido1	Q8C9B9	2.23292e+07	1.37617e+07	1.6442e+07	1.55305e+07	1.49802e+07	1.3786e+07	0.289139	-0.219	unchanged		Atad3	Q925I1
Cwc22	Q8C5N3	1.28756e+08	1.47396e+08	1.57199e+08	1.21757e+08	1.29421e+08	1.13955e+08	0.080364	-0.244	unchanged		Cse1l	Q9ERK4	2.8546e+07	2.40022e+07	2.1904e+07	2.25684e+07	2.37427e+07	2.47038e+07	0.661743	-0.0604	unchanged		Cwc22	Q8C5N3	1.28756e+08	1.47396e+08	1.57199e+08	1.21757e+08	1.29421e+08	1.13955e+08	0.080364	-0.244	unchanged		Prkcsh	O08795	4.81381e+07	4.35675e+07	4.84508e+07	5.12197e+07	5.05923e+07	5.10443e+07	0.235503	0.127	unchanged		Hnrnpab	Q99020
Rprd1a	Q8VDS4	5.70786e+07	6.22748e+07	5.35713e+07	5.55011e+07	6.46731e+07	6.15979e+07	0.54256	0.0718	unchanged		Bcor	Q8CGN4	3.61161e+07	3.66485e+07	3.98161e+07	3.8877e+07	3.32742e+07	3.35103e+07	0.448147	-0.0939	unchanged		Rprd1a	Q8VDS4	5.70786e+07	6.22748e+07	5.35713e+07	5.55011e+07	6.46731e+07	6.15979e+07	0.54256	0.0718	unchanged		Gspt2	Q149F3	1.19025e+06	676089	890169	1.02519e+06	891601	1.06092e+06	0.523539	0.146	unchanged		Wdr18	Q4VBE8
Gtf2h1	Q9DBA9	1.08432e+08	7.70608e+07	9.10157e+07	7.87178e+07	8.00023e+07	7.43758e+07	0.157555	-0.233	unchanged		Luc7l	Q9CYI4	1.58355e+08	1.4594e+08	1.43033e+08	1.48824e+08	1.84075e+08	1.8469e+08	0.157225	0.205	unchanged		Gtf2h1	Q9DBA9	1.08432e+08	7.70608e+07	9.10157e+07	7.87178e+07	8.00023e+07	7.43758e+07	0.157555	-0.233	unchanged		Chd8	Q09XV5	1.20256e+07	1.14515e+07	1.32926e+07	1.16296e+07	1.0947e+07	1.23085e+07	0.516187	-0.0748	unchanged		Hadhb	Q99JY0
Cstf2	Q8BIQ5	8.41234e+07	8.22118e+07	8.683e+07	9.31e+07	1.10261e+08	1.16472e+08	0.0288949	0.331	unchanged		Nepro	Q8R2U2	1.24807e+08	1.16313e+08	1.14605e+08	1.2779e+08	1.22221e+08	1.30604e+08	0.377096	0.098	unchanged		Cstf2	Q8BIQ5	8.41234e+07	8.22118e+07	8.683e+07	9.31e+07	1.10261e+08	1.16472e+08	0.0288949	0.331	unchanged		Grwd1	Q810D6	2.8139e+07	2.56315e+07	2.26844e+07	3.04839e+07	2.5449e+07	2.60506e+07	0.465614	0.102	unchanged		RTRAF	Q9CQE8
Tma16	Q9CR02	1.07535e+08	8.90458e+07	8.29848e+07	9.4873e+07	6.5796e+07	7.92958e+07	0.238665	-0.228	unchanged		Nr5a2	P45448	9.58354e+07	9.9307e+07	8.02292e+07	7.98369e+07	8.47206e+07	8.30777e+07	0.268347	-0.147	unchanged		Tma16	Q9CR02	1.07535e+08	8.90458e+07	8.29848e+07	9.4873e+07	6.5796e+07	7.92958e+07	0.238665	-0.228	unchanged		Ndufs1	Q91VD9	4.03423e+07	3.00787e+07	3.30075e+07	2.31209e+07	2.04806e+07	2.04105e+07	0.00245551	-0.684	unchanged		Rps8	P62242
Cdk9	Q99J95	6.5044e+07	6.29494e+07	6.17053e+07	6.02247e+07	5.86565e+07	5.84616e+07	0.304819	-0.097	unchanged		Lrrc59	Q922Q8	3.16734e+08	3.93279e+08	2.98938e+08	2.6776e+08	3.65394e+08	3.54658e+08	0.848614	-0.0339	unchanged		Cdk9	Q99J95	6.5044e+07	6.29494e+07	6.17053e+07	6.02247e+07	5.86565e+07	5.84616e+07	0.304819	-0.097	unchanged		Otud4	B2RRE7	1.57945e+07	1.54758e+07	1.76742e+07	1.80146e+07	1.7074e+07	1.58151e+07	0.618803	0.0571	unchanged		Xpo7	Q9EPK7
Eif4a2	P10630	5.46391e+06	6.078e+06	7.35624e+06	5.17666e+06	7.39411e+06	6.90696e+06	0.842598	0.038	unchanged		Exosc8	Q9D753	1.6697e+08	1.97265e+08	1.72305e+08	1.22046e+08	1.81275e+08	1.71643e+08	0.306848	-0.193	unchanged		Eif4a2	P10630	5.46391e+06	6.078e+06	7.35624e+06	5.17666e+06	7.39411e+06	6.90696e+06	0.842598	0.038	unchanged		Gfm1	Q8K0D5	6.91598e+07	5.38012e+07	5.96754e+07	6.76159e+07	6.11762e+07	6.11855e+07	0.637953	0.0629	unchanged		Trmt2a	Q8BNV1
N4bp2l2	Q8JZS6	22850032	2.45878e+07	2.3829e+07	2.12133e+07	2.29486e+07	1.28008e+07	0.161045	-0.368	unchanged		Rcor1	Q8CFE3	4.27051e+07	4.31171e+07	4.44577e+07	4.13802e+07	3.41178e+07	4.44317e+07	0.359829	-0.128	unchanged		N4bp2l2	Q8JZS6	22850032	2.45878e+07	2.3829e+07	2.12133e+07	2.29486e+07	1.28008e+07	0.161045	-0.368	unchanged		Psme1	P97371	1.1607e+08	1.58775e+08	1.58315e+08	1.23026e+08	1.57222e+08	1.48866e+08	0.9716	-0.00633	unchanged		Baz2a	Q91YE5
Sirt6	P59941	5.6416e+07	5.3751e+07	4.85039e+07	5.08569e+07	5.07322e+07	5.04188e+07	0.571505	-0.0591	unchanged		Hp1bp3	Q3TEA8	1.38638e+08	1.29019e+08	1.3764e+08	1.60675e+08	1.48817e+08	1.66225e+08	0.0679391	0.23	unchanged		Sirt6	P59941	5.6416e+07	5.3751e+07	4.85039e+07	5.08569e+07	5.07322e+07	5.04188e+07	0.571505	-0.0591	unchanged		Cul5	Q9D5V5	3.68714e+07	2.67371e+07	3.07165e+07	3.51077e+07	2.85933e+07	3.09171e+07	0.941297	0.0118	unchanged		Chd1	P40201
Cenpo	Q8K015	7.16592e+07	7.11772e+07	7.11173e+07	7.07148e+07	6.80593e+07	6.95794e+07	0.666846	-0.0384	unchanged		Adnp2	Q8CHC8	5.66675e+07	4.50852e+07	5.94091e+07	8.92151e+07	4.89245e+07	5.25863e+07	0.445392	0.199	unchanged		Cenpo	Q8K015	7.16592e+07	7.11772e+07	7.11173e+07	7.07148e+07	6.80593e+07	6.95794e+07	0.666846	-0.0384	unchanged		Rps2	P25444	6.77688e+08	8.07977e+08	7.63508e+08	6.72954e+08	8.52161e+08	9.06056e+08	0.507153	0.105	unchanged		Vwa5a	Q99KC8
Setd2	E9Q5F9	2.35064e+07	3.12863e+07	3.25289e+07	2.96119e+07	2.80442e+07	3.18226e+07	0.763526	0.0479	unchanged		Arid5b	Q8BM75	67656375	6.51911e+07	7.38695e+07	5.7875e+07	4.48946e+07	4.95309e+07	0.0119261	-0.447	unchanged		Setd2	E9Q5F9	2.35064e+07	3.12863e+07	3.25289e+07	2.96119e+07	2.80442e+07	3.18226e+07	0.763526	0.0479	unchanged		RTRAF	Q9CQE8	6.42963e+07	7.6581e+07	7.47513e+07	6.19314e+07	8.13579e+07	8.56157e+07	0.645544	0.0763	unchanged		Sucla2	Q9Z2I9
Lrrc59	Q922Q8	2.38162e+08	2.1803e+08	2.4105e+08	2.64087e+08	2.86271e+08	3.37256e+08	0.0325902	0.342	unchanged		Akap8	Q9DBR0	6.98653e+07	4.71517e+07	4.977e+07	8.95806e+07	5.48615e+07	5.94109e+07	0.274118	0.278	unchanged		Lrrc59	Q922Q8	2.38162e+08	2.1803e+08	2.4105e+08	2.64087e+08	2.86271e+08	3.37256e+08	0.0325902	0.342	unchanged		Rps17	P63276	8.21479e+07	1.72522e+08	1.72895e+08	6.99502e+07	1.75515e+08	1.38691e+08	0.700133	-0.175	unchanged		Psmd7	P26516
Cdc73	Q8JZM7	1.58917e+08	1.11417e+08	1.60311e+08	1.1511e+08	1.43113e+08	1.46961e+08	0.695535	-0.0765	unchanged		Leng8	Q8CBY3	6.80509e+07	6.15932e+07	6.46338e+07	8.77003e+07	7.60844e+07	8.32001e+07	0.0177251	0.345	unchanged		Cdc73	Q8JZM7	1.58917e+08	1.11417e+08	1.60311e+08	1.1511e+08	1.43113e+08	1.46961e+08	0.695535	-0.0765	unchanged		Seh1l	Q8R2U0	3.38603e+07	3.13703e+07	1.62095e+07	3.00482e+07	3.79319e+07	2.18176e+07	0.617614	0.177	unchanged		Eif2s3y	Q9Z0N2
Hcfc2	Q9D968	23317083	1.83641e+07	3.73525e+07	2.27965e+07	2.19368e+07	1.95731e+07	0.40311	-0.236	unchanged		Trim35	Q8C006	3.26583e+07	3.32449e+07	2.83995e+07	3.52844e+07	3.77059e+07	3.60115e+07	0.104439	0.212	unchanged		Hcfc2	Q9D968	23317083	1.83641e+07	3.73525e+07	2.27965e+07	2.19368e+07	1.95731e+07	0.40311	-0.236	unchanged		Acad9	Q8JZN5	3.57251e+07	3.40386e+07	3.13604e+07	3.75208e+07	3.01978e+07	3.2533e+07	0.898092	-0.0163	unchanged		Ptgr1	Q91YR9
Ubap2l	Q80X50	5.47954e+07	7.19111e+07	6.62538e+07	6.43557e+07	7.12017e+07	9.44562e+07	0.233509	0.243	unchanged		Dnajc8	Q6NZB0	6.64848e+07	1.00533e+08	9.80848e+07	5.72648e+07	7.32154e+07	6.57774e+07	0.0661677	-0.416	unchanged		Ubap2l	Q80X50	5.47954e+07	7.19111e+07	6.62538e+07	6.43557e+07	7.12017e+07	9.44562e+07	0.233509	0.243	unchanged		Kdm3a	Q6PCM1	1.84479e+07	1.53288e+07	1.71216e+07	2.05801e+07	1.76161e+07	1.5544e+07	0.625445	0.073	unchanged		Nae1	Q8VBW6
Nepro	Q8R2U2	9.01127e+07	8.07356e+07	8.06175e+07	9.75262e+07	8.18305e+07	6.2583e+07	0.67849	-0.0773	unchanged		Ccnb1	P24860	5.47977e+07	5.6982e+07	4.11363e+07	5.33602e+07	5.40635e+07	3.92555e+07	0.755388	-0.0606	unchanged		Nepro	Q8R2U2	9.01127e+07	8.07356e+07	8.06175e+07	9.75262e+07	8.18305e+07	6.2583e+07	0.67849	-0.0773	unchanged		Prdx6	O08709	9.82877e+07	1.17532e+08	1.15146e+08	9.62708e+07	1.12347e+08	1.13747e+08	0.774526	-0.0375	unchanged		Abce1	P61222
Klhl7	Q8BUL5	3.16286e+07	2.08051e+07	3.54713e+07	2.68194e+07	2.49678e+07	2.69442e+07	0.574727	-0.124	unchanged		Rnf169	E9Q7F2	4.37439e+07	4.45595e+07	4.16565e+07	4.53925e+07	4.33464e+07	4.39174e+07	0.775969	0.0299	unchanged		Klhl7	Q8BUL5	3.16286e+07	2.08051e+07	3.54713e+07	2.68194e+07	2.49678e+07	2.69442e+07	0.574727	-0.124	unchanged		Ezh2	Q61188	1.96343e+07	1.63193e+07	2.00146e+07	2.03526e+07	1.92174e+07	1.84607e+07	0.650677	0.057	unchanged		Rab7a	P51150
Tbl1xr1	Q8BHJ5	4.21174e+06	3.11927e+06	3.88588e+06	2.00239e+06	2.05903e+06	922427	0.00943632	-1.25	unchanged		Cwf19l2	Q8BG79	3.56472e+07	3.28415e+07	3.57356e+07	4.60521e+07	3.14753e+07	3.88964e+07	0.392296	0.143	unchanged		Tbl1xr1	Q8BHJ5	4.21174e+06	3.11927e+06	3.88588e+06	2.00239e+06	2.05903e+06	922427	0.00943632	-1.25	unchanged		Ranbp1	P34022	9.68386e+07	1.55251e+08	1.51869e+08	1.19421e+08	1.64336e+08	1.72347e+08	0.454697	0.189	unchanged		Bysl	O54825
Taf1b	P97358	2.27561e+07	1.95514e+07	2.45841e+07	2.53566e+07	2.468e+07	2.18359e+07	0.430548	0.107	unchanged		Sarnp	Q9D1J3	2.87502e+08	3.16892e+08	3.19167e+08	2.81676e+08	3.11237e+08	3.14432e+08	0.823705	-0.0257	unchanged		Taf1b	P97358	2.27561e+07	1.95514e+07	2.45841e+07	2.53566e+07	2.468e+07	2.18359e+07	0.430548	0.107	unchanged		Mapre1	Q61166	8.09689e+07	7.93008e+07	8.7322e+07	7.31947e+07	8.73274e+07	9.10768e+07	0.886583	0.0181	unchanged		Fkbp5	Q64378
Irf2bp1	Q8R3Y8	8.88101e+07	8.51776e+07	7.79148e+07	6.46683e+07	6.88371e+07	9.70121e+07	0.425644	-0.15	unchanged		Tox4	Q8BU11	1.2106e+08	9.00498e+07	1.25297e+08	1.38512e+08	1.08623e+08	1.14387e+08	0.534844	0.111	unchanged		Irf2bp1	Q8R3Y8	8.88101e+07	8.51776e+07	7.79148e+07	6.46683e+07	6.88371e+07	9.70121e+07	0.425644	-0.15	unchanged		Nae1	Q8VBW6	4.34716e+07	4.27986e+07	3.83793e+07	4.52807e+07	3.74312e+07	3.76959e+07	0.676018	-0.0535	unchanged		Psat1	Q99K85
Nedd4	P46935	4.25534e+07	4.64679e+07	4.31569e+07	4.43047e+07	4.5973e+07	4.9055e+07	0.460367	0.0758	unchanged		Exosc9	Q9JHI7	1.50162e+08	1.26191e+08	1.4028e+08	1.40888e+08	1.292e+08	1.46195e+08	0.996547	0.000533	unchanged		Nedd4	P46935	4.25534e+07	4.64679e+07	4.31569e+07	4.43047e+07	4.5973e+07	4.9055e+07	0.460367	0.0758	unchanged		H3c2	P84228	1.4945e+08	3.16798e+08	3.61557e+08	1.94496e+08	3.75885e+08	1.98257e+08	0.851748	-0.08	unchanged		Ckap4	Q8BMK4
Ncapd3	Q6ZQK0	1.11432e+07	2.00173e+07	1.82806e+07	1.85026e+07	1.68598e+07	1.65991e+07	0.63741	0.115	unchanged		H2az1	P0C0S6	1.26838e+09	1.71458e+09	1.50005e+09	1.66107e+09	1.66432e+09	1.90872e+09	0.154666	0.231	unchanged		Ncapd3	Q6ZQK0	1.11432e+07	2.00173e+07	1.82806e+07	1.85026e+07	1.68598e+07	1.65991e+07	0.63741	0.115	unchanged		Pes1	Q9EQ61	9.4254e+07	8.51441e+07	8.28332e+07	9.39002e+07	8.05088e+07	8.0471e+07	0.723482	-0.0426	unchanged		Ywhab	Q9CQV8
Rbm5	Q91YE7	6.33142e+07	7.63279e+07	8.16513e+07	7.07145e+07	8.12883e+07	7.29129e+07	0.832968	0.029	unchanged		Nsmce3	Q9CPR8	1.10831e+08	1.22536e+08	1.22696e+08	9.97801e+07	1.19604e+08	1.2377e+08	0.662265	-0.058	unchanged		Rbm5	Q91YE7	6.33142e+07	7.63279e+07	8.16513e+07	7.07145e+07	8.12883e+07	7.29129e+07	0.832968	0.029	unchanged		Ube3a	O08759	2.66473e+07	2.13508e+07	2.36658e+07	2.67705e+07	2.35543e+07	2.30036e+07	0.786758	0.0358	unchanged		Bub1b	Q9Z1S0
Polr2d	Q9D7M8	2.78015e+07	1.33817e+07	1.52188e+07	1.09821e+07	1.73616e+07	2.00273e+07	0.60522	-0.189	unchanged		Csnk1d	Q9DC28	2.99164e+07	3.12768e+07	2.47111e+07	2.69054e+07	3.15802e+07	2.90983e+07	0.818302	0.0322	unchanged		Polr2d	Q9D7M8	2.78015e+07	1.33817e+07	1.52188e+07	1.09821e+07	1.73616e+07	2.00273e+07	0.60522	-0.189	unchanged		Clic4	Q9QYB1	3.37838e+07	4.27523e+07	4.34373e+07	3.67177e+07	4.85883e+07	5.15608e+07	0.333296	0.184	unchanged		Xrcc6	P23475
[truncated: 4,735 more rows]
[truncated: 42 more columns]

## Sheet: ChIP-MS
ChIP-MS results in mESCs.
INO80 ChIP-MS							P400 ChIP-MS							SRCAP ChIP-MS
[truncated: 1,271 more rows]
