# Supplementary material for: INO80/SWR remodelers regulate Pol II transcription through BRD2 and chromatin landscape
Source: Nucleic Acids Res. 2025 Sep 17;53(17):gkaf892. doi: 10.1093/nar/gkaf892 (PMC12448918; doi:10.1093/nar/gkaf892)
Supplement: gkaf892_Supplemental_Files [file gkaf892_supplemental_files.zip › Table S5.xlsx]

## Sheet: Sheet1
Table S5. Direct target genes of INO80/SWR remodelers in mESCs
INO80 direct target genes						P400 direct target genes						SRCAP direct target genes
chr10	78049959	78063616	ENSMUSG00000000730.13_Dnmt3l	Dnmt3l		chr5	140705066	140719379	ENSMUSG00000000148.17_Brat1	Brat1		chr10	31313383	31328204	ENSMUSG00000000295.13_Hddc2	Hddc2
chrX	13280970	13294052	ENSMUSG00000000787.12_Ddx3x	Ddx3x		chr11	74830920	74845725	ENSMUSG00000000282.12_Mnt	Mnt		chrX	38600655	38613426	ENSMUSG00000000355.13_Mcts1	Mcts1
chr18	36793876	36799666	ENSMUSG00000001383.9_Zmat2	Zmat2		chr15	100615349	100620761	ENSMUSG00000000346.9_Dazap2	Dazap2		chr14	56402581	56525032	ENSMUSG00000000365.9_Rnf17	Rnf17
chr11	100370619	100397749	ENSMUSG00000001552.14_Jup	Jup		chr11	6616423	6626043	ENSMUSG00000000384.15_Tbrg4	Tbrg4		chr5	3803184	3841359	ENSMUSG00000000600.15_Krit1	Krit1
chr5	148504635	148552662	ENSMUSG00000001687.15_Ubl3	Ubl3		chr3	105959369	105969760	ENSMUSG00000000561.14_Wdr77	Wdr77		chr10	78030023	78043610	ENSMUSG00000000731.15_Aire	Aire
chr14	55603571	55610030	ENSMUSG00000002325.15_Irf9	Irf9		chr3	105942698	105960099	ENSMUSG00000000563.17_Atp5f1	Atp5f1		chr2	154585758	154603708	ENSMUSG00000000876.11_Pxmp4	Pxmp4
chr9	21411837	21420274	ENSMUSG00000002825.8_Qtrt1	Qtrt1		chr10	78049959	78063616	ENSMUSG00000000730.13_Dnmt3l	Dnmt3l		chr5	135369953	135376798	ENSMUSG00000000916.15_Nsun5	Nsun5
chr16	20548577	20561379	ENSMUSG00000003234.16_Abcf3	Abcf3		chr11	75298166	75348324	ENSMUSG00000000751.13_Rpa1	Rpa1		chr11	83753696	83783754	ENSMUSG00000000976.13_Heatr6	Heatr6
chr8	107412489	107425049	ENSMUSG00000003848.14_Nob1	Nob1		chrX	13280970	13294052	ENSMUSG00000000787.12_Ddx3x	Ddx3x		chr11	61505144	61512931	ENSMUSG00000001039.12_B9d1	B9d1
chr12	38780082	38870484	ENSMUSG00000004151.17_Etv1	Etv1		chr11	51623673	51635896	ENSMUSG00000001054.9_Rmnd5b	Rmnd5b		chrX	20951662	20962017	ENSMUSG00000001134.9_Uxt	Uxt
chr8	75109569	75128439	ENSMUSG00000005410.6_Mcm5	Mcm5		chr17	56303321	56323486	ENSMUSG00000001228.14_Uhrf1	Uhrf1		chr6	86691768	86733383	ENSMUSG00000001157.13_Gmcl1	Gmcl1
chr7	25282179	25294148	ENSMUSG00000005442.13_Cic	Cic		chr3	88328655	88334504	ENSMUSG00000001420.13_Tmem79	Tmem79		chr9	78081499	78108656	ENSMUSG00000001366.14_Fbxo9	Fbxo9
chr7	13024152	13031035	ENSMUSG00000005566.14_Trim28	Trim28		chr11	97159714	97187881	ENSMUSG00000001440.5_Kpnb1	Kpnb1		chr6	3498382	3603531	ENSMUSG00000001376.17_Vps50	Vps50
chr7	111067750	111083030	ENSMUSG00000005610.17_Eif4g2	Eif4g2		chr11	78206746	78245987	ENSMUSG00000002052.6_Supt6	Supt6		chr17	35667730	35673739	ENSMUSG00000001524.14_Gtf2h4	Gtf2h4
chr16	4544661	4559854	ENSMUSG00000005718.8_Tfap4	Tfap4		chr7	38097984	38107534	ENSMUSG00000002068.16_Ccne1	Ccne1		chr2	145917479	145935014	ENSMUSG00000001767.5_Crnkl1	Crnkl1
chr7	30568858	30588717	ENSMUSG00000006307.16_Kmt2b	Kmt2b		chr17	33773750	33781830	ENSMUSG00000002289.16_Angptl4	Angptl4		chr9	18292125	18317442	ENSMUSG00000001774.8_Chordc1	Chordc1
chr2	71873224	71903858	ENSMUSG00000006494.11_Pdk1	Pdk1		chr5	8397011	8422716	ENSMUSG00000002297.16_Dbf4	Dbf4		chr11	21321673	21371201	ENSMUSG00000001891.16_Ugp2	Ugp2
chr10	79854629	79864771	ENSMUSG00000006498.16_Ptbp1	Ptbp1		chr17	33909445	33915590	ENSMUSG00000002307.16_Daxx	Daxx		chr9	37613670	37649655	ENSMUSG00000001942.8_Siae	Siae
chrX	93304767	93632155	ENSMUSG00000006678.6_Pola1	Pola1		chr2	166906059	166946389	ENSMUSG00000002718.14_Cse1l	Cse1l		chr11	106066061	106073612	ENSMUSG00000001983.7_Taco1	Taco1
chr18	6201002	6241523	ENSMUSG00000006740.14_Kif5b	Kif5b		chr5	135187264	135246129	ENSMUSG00000002748.7_Baz1b	Baz1b		chr2	127008730	127067909	ENSMUSG00000001998.15_Ap4e1	Ap4e1
chr17	56764778	56769841	ENSMUSG00000007603.9_Dus3l	Dus3l		chr11	60740058	60777365	ENSMUSG00000002814.15_Top3a	Top3a		chr11	78206746	78245987	ENSMUSG00000002052.6_Supt6	Supt6
chr8	70868227	70873935	ENSMUSG00000007721.6_Ccdc124	Ccdc124		chr9	21411837	21420274	ENSMUSG00000002825.8_Qtrt1	Qtrt1		chr2	91202912	91214097	ENSMUSG00000002103.16_Acp2	Acp2
chr11	50377719	50386527	ENSMUSG00000007850.16_Hnrnph1	Hnrnph1		chr17	56040439	56070276	ENSMUSG00000002835.9_Chaf1a	Chaf1a		chr6	39592583	39599471	ENSMUSG00000002416.13_Ndufb2	Ndufb2
chr19	8757073	8770922	ENSMUSG00000010097.15_Nxf1	Nxf1		chr6	88883474	88898780	ENSMUSG00000002870.8_Mcm2	Mcm2		chr3	20057811	20118490	ENSMUSG00000002428.12_Hltf	Hltf
chr11	78261752	78290623	ENSMUSG00000010277.7_2610507B11Rik	2610507B11Rik		chr7	19701329	19715425	ENSMUSG00000002984.17_Tomm40	Tomm40		chr2	181601319	181655660	ENSMUSG00000002455.14_Prpf6	Prpf6
chr11	62458460	62514417	ENSMUSG00000014245.8_Pigl	Pigl		chr10	80115803	80130682	ENSMUSG00000003068.16_Stk11	Stk11		chr17	24596521	24632630	ENSMUSG00000002496.10_Tsc2	Tsc2
chr19	46075970	46085530	ENSMUSG00000015176.11_Nolc1	Nolc1		chr9	22003018	22014222	ENSMUSG00000003402.14_Prkcsh	Prkcsh		chr12	81573565	81594958	ENSMUSG00000002679.14_Med6	Med6
chr9	40800984	40805200	ENSMUSG00000015656.17_Hspa8	Hspa8		chr18	34625033	34632805	ENSMUSG00000003779.16_Kif20a	Kif20a		chr1	135253579	135258438	ENSMUSG00000003051.13_Elf3	Elf3
chr11	76210571	76243663	ENSMUSG00000017286.15_Glod4	Glod4		chr8	84872111	84888221	ENSMUSG00000003824.12_Syce2	Syce2		chr5	8966033	8997324	ENSMUSG00000003623.4_Crot	Crot
chr5	119671018	119684724	ENSMUSG00000018604.18_Tbx3	Tbx3		chr8	107412489	107425049	ENSMUSG00000003848.14_Nob1	Nob1		chr2	127208399	127240451	ENSMUSG00000003660.10_Snrnp200	Snrnp200
chr5	113742446	113772510	ENSMUSG00000018974.7_Sart3	Sart3		chr7	45421898	45434623	ENSMUSG00000003868.14_Ruvbl2	Ruvbl2		chr2	127240938	127247816	ENSMUSG00000003662.10_Ciao1	Ciao1
chr10	103367808	103419375	ENSMUSG00000019894.14_Slc6a15	Slc6a15		chr7	45461867	45466831	ENSMUSG00000003873.11_Bax	Bax		chr1	121304353	121328024	ENSMUSG00000003721.14_Insig2	Insig2
chr10	63319007	63339032	ENSMUSG00000020063.16_Sirt1	Sirt1		chr9	20907209	20952979	ENSMUSG00000004099.16_Dnmt1	Dnmt1		chr8	107293470	107379517	ENSMUSG00000003847.16_Nfat5	Nfat5
chr11	20201432	20226856	ENSMUSG00000020149.17_Rab1a	Rab1a		chr9	20888175	20892178	ENSMUSG00000004100.12_Ppan	Ppan		chr17	33329342	33358878	ENSMUSG00000003929.11_Zfp81	Zfp81
chr10	80226434	80243903	ENSMUSG00000020156.16_Pwwp3a	Pwwp3a		chr3	138143448	138159821	ENSMUSG00000004127.12_Trmt10a	Trmt10a		chr11	26386135	26471876	ENSMUSG00000004018.9_Fancl	Fancl
chr9	106170928	106191139	ENSMUSG00000020257.13_Wdr82	Wdr82		chr6	124712336	124716950	ENSMUSG00000004264.17_Phb2	Phb2		chr16	4765461	4789990	ENSMUSG00000004071.13_Cdip1	Cdip1
chr10	77986947	78009807	ENSMUSG00000020277.10_Pfkl	Pfkl		chr11	6258919	6267772	ENSMUSG00000004393.10_Ddx56	Ddx56		chr9	14500617	14510577	ENSMUSG00000004096.9_Cwc15	Cwc15
chr10	79669369	79676127	ENSMUSG00000020308.6_Tpgs1	Tpgs1		chr6	120892854	120916853	ENSMUSG00000004446.12_Bid	Bid		chrX	74429671	74450286	ENSMUSG00000004221.16_Ikbkg	Ikbkg
chr11	51600100	51606847	ENSMUSG00000020358.17_Hnrnpab	Hnrnpab		chr5	33640055	33652574	ENSMUSG00000004642.13_Slbp	Slbp		chr3	99141068	99220203	ENSMUSG00000004233.14_Wars2	Wars2
chr11	48800360	48806434	ENSMUSG00000020372.15_Rack1	Rack1		chr3	87906321	87916132	ENSMUSG00000004897.16_Hdgf	Hdgf		chr6	124720707	124738625	ENSMUSG00000004266.15_Ptpn6	Ptpn6
chr11	61729654	61762062	ENSMUSG00000020528.14_Prpsap2	Prpsap2		chr10	81153266	81167923	ENSMUSG00000004934.14_Pias4	Pias4		chr10	88746607	88826804	ENSMUSG00000004356.8_Utp20	Utp20
chr11	68985697	69008460	ENSMUSG00000020899.16_Pfas	Pfas		chr11	69673115	69681846	ENSMUSG00000005204.12_Senp3	Senp3		chr1	80264923	80340480	ENSMUSG00000004364.14_Cul3	Cul3
chr12	80945532	80950503	ENSMUSG00000021134.17_Srsf5	Srsf5		chr5	135149657	135165760	ENSMUSG00000005374.13_Tbl2	Tbl2		chr16	22857845	22872388	ENSMUSG00000004460.17_Dnajb11	Dnajb11
chr12	109541005	109571721	ENSMUSG00000021268.17_Meg3	Meg3		chr8	75109569	75128439	ENSMUSG00000005410.6_Mcm5	Mcm5		chr16	22813214	22857669	ENSMUSG00000004462.7_Tbccd1	Tbccd1
chr13	98309942	98316376	ENSMUSG00000021660.14_Btf3	Btf3		chr8	83715177	83723348	ENSMUSG00000005481.18_Ddx39	Ddx39		chr14	51884842	51891868	ENSMUSG00000004561.14_Mettl17	Mettl17
chr14	31170930	31206801	ENSMUSG00000021910.15_Nisch	Nisch		chr8	83608193	83612653	ENSMUSG00000005483.10_Dnajb1	Dnajb1		chr16	65539128	65562726	ENSMUSG00000004843.7_Chmp2b	Chmp2b
chr14	70303469	70351425	ENSMUSG00000022094.15_Slc39a14	Slc39a14		chr10	128337734	128362479	ENSMUSG00000005683.8_Cs	Cs		chr6	106780201	106800074	ENSMUSG00000005362.14_Crbn	Crbn
chr15	8109273	8161247	ENSMUSG00000022142.8_Nup155	Nup155		chr3	103171655	103179152	ENSMUSG00000005687.14_Bcas2	Bcas2		chr2	90904743	90910561	ENSMUSG00000005505.12_Kbtbd4	Kbtbd4
chr15	36595661	36608973	ENSMUSG00000022283.15_Pabpc1	Pabpc1		chr16	4544661	4559854	ENSMUSG00000005718.8_Tfap4	Tfap4		chr16	32430924	32475070	ENSMUSG00000005615.15_Pcyt1a	Pcyt1a
chr15	85859745	85876530	ENSMUSG00000022385.11_Gtse1	Gtse1		chr16	18239784	18248732	ENSMUSG00000005732.14_Ranbp1	Ranbp1		chr1	171216011	171222514	ENSMUSG00000005674.9_Tomm40l	Tomm40l
chr15	81663954	81688305	ENSMUSG00000022394.14_L3mbtl2	L3mbtl2		chr3	138458956	138489515	ENSMUSG00000005813.12_Metap1	Metap1		chr2	122738503	122749475	ENSMUSG00000005804.14_Bloc1s6	Bloc1s6
chr15	80948490	80970946	ENSMUSG00000022407.10_Adsl	Adsl		chr16	11192970	11203331	ENSMUSG00000005846.12_Rsl1d1	Rsl1d1		chr5	3596066	3637232	ENSMUSG00000005907.14_Pex1	Pex1
chr15	84192241	84217267	ENSMUSG00000022437.7_Samm50	Samm50		chr16	21204755	21223304	ENSMUSG00000005958.15_Ephb3	Ephb3		chr1	150361305	150393080	ENSMUSG00000006010.14_Odr4	Odr4
chr16	32608920	32632794	ENSMUSG00000022797.16_Tfrc	Tfrc		chr7	16098458	16117975	ENSMUSG00000006024.13_Napa	Napa		chr11	75630988	75648871	ENSMUSG00000006127.9_Inpp5k	Inpp5k
chr16	84717576	84735742	ENSMUSG00000022889.7_Mrpl39	Mrpl39		chr14	50913594	50924893	ENSMUSG00000006289.14_Osgep	Osgep		chr13	29325301	29855674	ENSMUSG00000006191.17_Cdkal1	Cdkal1
chr10	79704491	79711969	ENSMUSG00000023175.15_Bsg	Bsg		chr4	118432901	118437352	ENSMUSG00000006398.15_Cdc20	Cdc20		chr5	88720855	88764220	ENSMUSG00000006262.15_Mob1b	Mob1b
chr17	78919006	78937066	ENSMUSG00000024081.9_Cebpz	Cebpz		chr8	122568015	122573128	ENSMUSG00000006585.3_Cdt1	Cdt1		chr14	50765415	50785519	ENSMUSG00000006288.8_Ttc5	Ttc5
chr17	24073680	24141595	ENSMUSG00000024122.16_Pdpk1	Pdpk1		chr13	24751845	24761923	ENSMUSG00000006715.11_Gmnn	Gmnn		chr19	4878672	4885397	ENSMUSG00000006463.13_Zdhhc24	Zdhhc24
chr17	56875477	56888904	ENSMUSG00000024209.9_1700061G19Rik	1700061G19Rik		chr10	127063534	127067920	ENSMUSG00000006728.12_Cdk4	Cdk4		chr2	71873224	71903858	ENSMUSG00000006494.11_Pdk1	Pdk1
chr17	34112023	34122600	ENSMUSG00000024335.20_Brd2	Brd2		chr16	20651652	20663414	ENSMUSG00000006998.16_Psmd2	Psmd2		chrX	93304767	93632155	ENSMUSG00000006678.6_Pola1	Pola1
chr17	35149076	35164897	ENSMUSG00000024393.14_Prrc2a	Prrc2a		chr17	35000987	35016322	ENSMUSG00000007029.16_Vars	Vars		chr4	47353222	47414931	ENSMUSG00000007613.15_Tgfbr1	Tgfbr1
chr17	35506018	35510772	ENSMUSG00000024406.16_Pou5f1	Pou5f1		chr17	34981880	34985891	ENSMUSG00000007050.17_Lsm2	Lsm2		chr6	118501308	118562226	ENSMUSG00000007827.10_Ankrd26	Ankrd26
chr18	42511501	42575554	ENSMUSG00000024498.16_Tcerg1	Tcerg1		chr5	110286306	110337474	ENSMUSG00000007080.14_Pole	Pole		chr9	25108132	25151820	ENSMUSG00000008429.8_Herpud2	Herpud2
chr19	14448150	14598051	ENSMUSG00000024642.17_Tle4	Tle4		chr19	6053622	6057785	ENSMUSG00000007338.10_Mrpl49	Mrpl49		chr4	91250763	91372034	ENSMUSG00000008489.18_Elavl2	Elavl2
chr19	3283060	3291201	ENSMUSG00000024829.12_Mrpl21	Mrpl21		chr17	20945311	20965916	ENSMUSG00000007564.15_Ppp2r1a	Ppp2r1a		chr2	74520291	74578948	ENSMUSG00000009207.15_Lnpk	Lnpk
chr11	120592121	120598365	ENSMUSG00000025134.2_Alyref	Alyref		chr8	70868227	70873935	ENSMUSG00000007721.6_Ccdc124	Ccdc124		chrX	74282697	74290151	ENSMUSG00000009995.17_Taz	Taz
chr19	41766588	41802047	ENSMUSG00000025154.15_Arhgap19	Arhgap19		chr11	22990519	23003780	ENSMUSG00000007739.10_Cct4	Cct4		chr19	8741803	8755642	ENSMUSG00000010110.17_Stx5a	Stx5a
chr18	77773729	77782869	ENSMUSG00000025428.15_Atp5a1	Atp5a1		chr11	50377719	50386527	ENSMUSG00000007850.16_Hnrnph1	Hnrnph1		chr11	76726602	76763579	ENSMUSG00000010392.8_Gosr1	Gosr1
chr11	120467635	120483979	ENSMUSG00000025793.17_Hgs	Hgs		chr8	85060055	85067121	ENSMUSG00000008167.14_Fbxw9	Fbxw9		chr4	109676588	109963960	ENSMUSG00000010517.7_Faf1	Faf1
chr6	47796141	47813430	ENSMUSG00000025823.9_Pdia4	Pdia4		chr2	90745370	90781021	ENSMUSG00000008200.15_Fnbp4	Fnbp4		chr2	103021075	103073513	ENSMUSG00000010914.10_Pdhx	Pdhx
chr18	75367529	75395935	ENSMUSG00000025880.11_Smad7	Smad7		chr8	105860580	105879330	ENSMUSG00000008450.8_Nutf2	Nutf2		chr11	45946843	45955494	ENSMUSG00000011254.16_Thg1l	Thg1l
chr1	15805646	15844052	ENSMUSG00000025925.14_Terf1	Terf1		chr18	68300355	68324852	ENSMUSG00000009535.13_Rnmt	Rnmt		chr9	69989504	70008255	ENSMUSG00000011958.17_Bnip2	Bnip2
chr1	59685009	59719044	ENSMUSG00000026020.9_Nop58	Nop58		chr2	32707438	32712784	ENSMUSG00000009555.16_Cdk9	Cdk9		chr13	90089123	90112257	ENSMUSG00000012422.14_Tmem167	Tmem167
chr1	58412000	58424066	ENSMUSG00000026034.17_Clk1	Clk1		chr2	32682609	32694185	ENSMUSG00000009566.12_Fpgs	Fpgs		chr6	29540827	29609887	ENSMUSG00000012535.14_Tnpo3	Tnpo3
chr1	71557150	71579631	ENSMUSG00000026192.13_Atic	Atic		chr11	87405065	87555823	ENSMUSG00000010342.16_Tex14	Tex14		chr12	85824710	86053760	ENSMUSG00000012609.19_Ttll5	Ttll5
chr1	128331590	128359664	ENSMUSG00000026355.11_Mcm6	Mcm6		chr11	101627942	101636100	ENSMUSG00000010362.9_Rdm1	Rdm1		chr6	106769166	106782474	ENSMUSG00000013736.16_Trnt1	Trnt1
chr2	25272478	25285915	ENSMUSG00000026965.12_Anapc2	Anapc2		chr7	44848991	44855408	ENSMUSG00000011096.17_Akt1s1	Akt1s1		chr16	32419702	32429099	ENSMUSG00000014075.15_Tctex1d2	Tctex1d2
chr2	104590523	104665429	ENSMUSG00000027176.8_Cstf3	Cstf3		chr5	31054780	31078479	ENSMUSG00000013629.16_Cad	Cad		chr16	3908825	3941147	ENSMUSG00000014232.14_Cluap1	Cluap1
chr2	121413775	121438687	ENSMUSG00000027248.13_Pdia3	Pdia3		chr1	160202367	160212875	ENSMUSG00000014226.10_Cacybp	Cacybp		chr2	128610104	128687391	ENSMUSG00000014355.10_Anapc1	Anapc1
chr2	120716522	120731518	ENSMUSG00000027284.16_Cdan1	Cdan1		chr6	83768885	83775813	ENSMUSG00000014748.13_Tex261	Tex261		chr7	46760466	46796027	ENSMUSG00000014418.16_Hps5	Hps5
chr3	90391396	90433529	ENSMUSG00000027933.11_Ints3	Ints3		chr8	122578242	122611463	ENSMUSG00000015027.11_Galns	Galns		chr18	34331145	34336599	ENSMUSG00000014504.16_Srp19	Srp19
chr4	3831334	3835665	ENSMUSG00000028234.6_Rps20	Rps20		chr19	46075970	46085530	ENSMUSG00000015176.11_Nolc1	Nolc1		chr6	92186712	92214925	ENSMUSG00000014550.14_Rbsn	Rbsn
chr4	43531519	43562422	ENSMUSG00000028465.16_Tln1	Tln1		chr3	95830124	95855885	ENSMUSG00000015748.13_Prpf3	Prpf3		chr5	110135849	110171971	ENSMUSG00000014668.15_Chfr	Chfr
chr4	116601609	116627941	ENSMUSG00000028693.15_Nasp	Nasp		chr11	98907801	98923936	ENSMUSG00000017499.15_Cdc6	Cdc6		chr17	15396248	15433583	ENSMUSG00000014763.8_Fam120b	Fam120b
chr4	152325869	152334070	ENSMUSG00000028936.15_Rpl22	Rpl22		chr11	117849251	117855732	ENSMUSG00000017716.15_Birc5	Birc5		chr17	15499888	15528379	ENSMUSG00000014767.17_Tbp	Tbp
chr5	23838944	23844161	ENSMUSG00000028998.6_Tomm7	Tomm7		chr11	106988629	106999541	ENSMUSG00000018362.14_Kpna2	Kpna2		chr8	105329163	105347953	ENSMUSG00000014778.10_Fhod1	Fhod1
chr5	33897916	33936413	ENSMUSG00000029111.7_Nelfa	Nelfa		chr11	84813061	84819515	ENSMUSG00000018405.7_Mrm1	Mrm1		chr8	105348843	105368743	ENSMUSG00000014786.8_Slc9a5	Slc9a5
chr5	100034721	100038869	ENSMUSG00000029328.15_Hnrnpdl	Hnrnpdl		chr11	71007442	71019303	ENSMUSG00000018442.13_Derl2	Derl2		chr13	92211886	92355003	ENSMUSG00000014850.15_Msh3	Msh3
chr5	123729007	123749414	ENSMUSG00000029422.15_Rsrc2	Rsrc2		chr11	70977836	70983026	ENSMUSG00000018446.8_C1qbp	C1qbp		chr6	4600839	4643355	ENSMUSG00000015189.12_Casd1	Casd1
chr5	129020069	129024323	ENSMUSG00000029430.13_Ran	Ran		chr11	70970213	70977833	ENSMUSG00000018449.12_Rpain	Rpain		chr4	53011880	53022060	ENSMUSG00000015247.10_Nipsnap3b	Nipsnap3b
chr5	121204481	121209241	ENSMUSG00000029614.13_Rpl6	Rpl6		chr11	55469685	55504838	ENSMUSG00000018583.5_G3bp1	G3bp1		chr8	23241353	23257021	ENSMUSG00000015341.17_Golga7	Golga7
chr6	39397804	39420462	ENSMUSG00000029922.15_Mkrn1	Mkrn1		chr11	84078920	84129600	ENSMUSG00000018651.14_Tada2a	Tada2a		chr9	65294260	65330657	ENSMUSG00000015357.10_Clpx	Clpx
chr6	87009836	87028459	ENSMUSG00000029993.16_Nfu1	Nfu1		chr11	84422855	84513522	ENSMUSG00000018697.14_Aatf	Aatf		chr13	114818236	114828723	ENSMUSG00000015536.14_Mocs2	Mocs2
chr6	85451514	85468475	ENSMUSG00000030007.8_Cct7	Cct7		chr11	69632990	69653297	ENSMUSG00000018765.5_Fxr2	Fxr2		chr3	95999832	96058466	ENSMUSG00000015747.5_Vps45	Vps45
chr6	135011612	135023776	ENSMUSG00000030204.10_Ddx47	Ddx47		chr11	35769484	35791285	ENSMUSG00000018846.8_Pank3	Pank3		chr10	7792891	7823135	ENSMUSG00000015757.10_Ppil4	Ppil4
chr6	137054831	137169732	ENSMUSG00000030222.13_Rerg	Rerg		chr17	25718926	25727419	ENSMUSG00000019214.14_Chtf18	Chtf18		chr14	29978337	29993219	ENSMUSG00000015971.5_Actr8	Actr8
chr6	113046225	113068273	ENSMUSG00000030264.14_Thumpd3	Thumpd3		chr7	16915379	16924114	ENSMUSG00000019370.10_Calm3	Calm3		chr1	192891233	193035775	ENSMUSG00000016200.14_Syt14	Syt14
chr6	128430103	128438677	ENSMUSG00000030357.10_Fkbp4	Fkbp4		chr5	138172002	138180429	ENSMUSG00000019518.11_Ap4m1	Ap4m1		chrX	37126795	37150746	ENSMUSG00000016409.4_Nkap	Nkap
chr7	5062245	5079933	ENSMUSG00000030435.16_U2af2	U2af2		chr10	5799160	5805600	ENSMUSG00000019773.7_Fbxo5	Fbxo5		chr1	195103790	195131561	ENSMUSG00000016481.15_Cr1l	Cr1l
chr7	43579610	43593235	ENSMUSG00000030469.10_Zfp719	Zfp719		chr10	59164120	59221847	ENSMUSG00000019917.10_Sept10	2024-09-10		chr5	100798627	100804471	ENSMUSG00000016833.14_Mrps18c	Mrps18c
chr7	78775236	78783089	ENSMUSG00000030612.6_Mrpl46	Mrpl46		chr10	69335146	69352938	ENSMUSG00000019942.13_Cdk1	Cdk1		chr11	17938756	17953875	ENSMUSG00000016984.7_Etaa1	Etaa1
chr7	127967490	127982032	ENSMUSG00000030795.18_Fus	Fus		chr10	86690840	86705509	ENSMUSG00000020048.13_Hsp90b1	Hsp90b1		chr11	78567168	78697373	ENSMUSG00000017376.15_Nlk	Nlk
chrX	105797615	105929403	ENSMUSG00000031229.16_Atrx	Atrx		chr10	63243911	63317874	ENSMUSG00000020064.9_Herc4	Herc4		chr14	16365179	16435462	ENSMUSG00000017485.11_Top2b	Top2b
chrX	160122209	160138413	ENSMUSG00000031299.10_Pdha1	Pdha1		chr10	62743928	62792231	ENSMUSG00000020074.7_Ccar1	Ccar1		chr11	86583865	86683836	ENSMUSG00000018171.9_Vmp1	Vmp1
chrX	73942797	73966351	ENSMUSG00000031386.14_Hcfc1	Hcfc1		chr10	62580251	62602281	ENSMUSG00000020075.8_Ddx21	Ddx21		chr1	143777281	143807466	ENSMUSG00000018189.12_Uchl5	Uchl5
chr8	54077606	54187096	ENSMUSG00000031520.6_Vegfc	Vegfc		chr10	62616015	62651218	ENSMUSG00000020076.7_Ddx50	Ddx50		chr1	143750790	143777068	ENSMUSG00000018199.9_Ro60	Ro60
chr8	109593477	109608623	ENSMUSG00000031730.18_Dhodh	Dhodh		chr10	62429209	62449738	ENSMUSG00000020079.15_Supv3l1	Supv3l1		chr11	65807175	65829238	ENSMUSG00000018347.16_Zkscan6	Zkscan6
chr8	69791163	69807749	ENSMUSG00000031862.11_Atp13a1	Atp13a1		chr10	61680310	61693297	ENSMUSG00000020088.10_Sar1a	Sar1a		chr11	106789275	106818853	ENSMUSG00000018372.13_Cep95	Cep95
chr8	124863033	124890057	ENSMUSG00000031985.9_Gnpat	Gnpat		chr10	80226434	80243903	ENSMUSG00000020156.16_Pwwp3a	Pwwp3a		chr11	86768846	86807746	ENSMUSG00000018425.18_Dhx40	Dhx40
chr9	50856937	50881431	ENSMUSG00000032058.14_Ppp2r1b	Ppp2r1b		chr10	80409608	80433621	ENSMUSG00000020167.14_Tcf3	Tcf3		chr11	62316426	62457332	ENSMUSG00000018501.17_Ncor1	Ncor1
chr9	59656368	59679375	ENSMUSG00000032294.17_Pkm	Pkm		chr10	80706956	80742264	ENSMUSG00000020198.8_Ap3d1	Ap3d1		chr11	84422855	84513522	ENSMUSG00000018697.14_Aatf	Aatf
chr9	110939603	110946158	ENSMUSG00000032494.12_Tdgf1	Tdgf1		chr10	81366222	81378516	ENSMUSG00000020235.16_Fzr1	Fzr1		chr19	42170567	42194590	ENSMUSG00000018820.13_Zfyve27	Zfyve27
chr9	107740495	107770981	ENSMUSG00000032580.12_Rbm5	Rbm5		chr10	77986947	78009807	ENSMUSG00000020277.10_Pfkl	Pfkl		chr7	96951505	97064758	ENSMUSG00000018995.12_Nars2	Nars2
chr16	20605451	20610768	ENSMUSG00000033809.15_Alg3	Alg3		chr11	23256078	23298249	ENSMUSG00000020290.14_Xpo1	Xpo1		chr6	34153380	34177111	ENSMUSG00000018999.14_Slc35b4	Slc35b4
chr8	71610998	71624911	ENSMUSG00000034807.9_Colgalt1	Colgalt1		chr11	40733667	40740046	ENSMUSG00000020328.10_Nudcd2	Nudcd2		chr18	36783008	36792562	ENSMUSG00000019143.15_Hars2	Hars2
chr7	3645290	3661108	ENSMUSG00000035632.16_Cnot3	Cnot3		chr11	40701395	40733422	ENSMUSG00000020330.16_Hmmr	Hmmr		chr2	29935426	29960371	ENSMUSG00000019715.14_Gle1	Gle1
chr10	79960152	79970203	ENSMUSG00000035754.8_Wdr18	Wdr18		chr11	49671503	49712723	ENSMUSG00000020362.13_Cnot6	Cnot6		chr13	13590397	13778803	ENSMUSG00000019726.12_Lyst	Lyst
chr17	37002525	37010632	ENSMUSG00000036036.15_Zfp57	Zfp57		chr11	50294467	50325673	ENSMUSG00000020368.15_Canx	Canx		chr10	33996555	34019624	ENSMUSG00000019782.10_Rwdd1	Rwdd1
chr2	52072832	52122383	ENSMUSG00000036202.16_Rif1	Rif1		chr11	48800360	48806434	ENSMUSG00000020372.15_Rack1	Rack1		chr10	30608141	30618479	ENSMUSG00000019791.12_Hint3	Hint3
chr18	74779197	74806208	ENSMUSG00000036880.10_Acaa2	Acaa2		chr11	51985497	52000484	ENSMUSG00000020390.12_Ube2b	Ube2b		chr10	30534225	30600749	ENSMUSG00000019792.8_Trmt11	Trmt11
chr13	44731271	44921643	ENSMUSG00000038518.15_Jarid2	Jarid2		chr11	3963975	3980004	ENSMUSG00000020430.12_Pes1	Pes1		chr10	13552894	13563376	ENSMUSG00000019808.8_Adat2	Adat2
chr7	44532746	44548847	ENSMUSG00000038644.14_Pold1	Pold1		chr11	5872180	5878292	ENSMUSG00000020471.11_Pold2	Pold2		chr10	13524116	13553139	ENSMUSG00000019809.16_Pex3	Pex3
chr5	145183698	145192062	ENSMUSG00000038690.15_Atp5j2	Atp5j2		chr11	5520659	5525893	ENSMUSG00000020484.19_Xbp1	Xbp1		chr10	39134023	39151058	ENSMUSG00000019845.8_Tube1	Tube1
chr18	34777047	34838660	ENSMUSG00000038773.11_Kdm3b	Kdm3b		chr11	87109234	87124635	ENSMUSG00000020492.11_Ska2	Ska2		chr10	52337052	52382075	ENSMUSG00000019861.15_Gopc	Gopc
chr4	56810935	56865188	ENSMUSG00000038816.14_Ctnnal1	Ctnnal1		chr11	87089153	87108708	ENSMUSG00000020493.8_Prr11	Prr11		chr10	14654755	14705560	ENSMUSG00000019868.16_Vta1	Vta1
chr2	180681058	180709999	ENSMUSG00000038914.15_Dido1	Dido1		chr11	84880148	84911226	ENSMUSG00000020527.14_Myo19	Myo19		chr10	57515774	57532530	ENSMUSG00000019877.10_Serinc1	Serinc1
chr5	53555834	53657358	ENSMUSG00000039191.12_Rbpj	Rbpj		chr11	60788104	60811265	ENSMUSG00000020534.14_Shmt1	Shmt1		chr10	57486396	57513135	ENSMUSG00000019878.8_Hsf2	Hsf2
chr17	35917196	35932281	ENSMUSG00000039220.16_Ppp1r10	Ppp1r10		chr12	11265886	11319785	ENSMUSG00000020608.7_Smc6	Smc6		chr10	29313500	29347469	ENSMUSG00000019883.11_Echdc1	Echdc1
chr7	90130504	90208930	ENSMUSG00000039361.11_Picalm	Picalm		chr12	24708241	24714146	ENSMUSG00000020649.11_Rrm2	Rrm2		chr10	28074854	28595959	ENSMUSG00000019889.10_Ptprk	Ptprk
chrX	7722217	7728206	ENSMUSG00000039382.12_Wdr45	Wdr45		chr11	106249142	106256079	ENSMUSG00000020706.13_Ftsj3	Ftsj3		chr10	103367808	103419375	ENSMUSG00000019894.14_Slc6a15	Slc6a15
chr16	5233621	5244903	ENSMUSG00000039427.14_Alg1	Alg1		chr11	115523102	115536276	ENSMUSG00000020738.16_Sumo2	Sumo2		chr10	89711971	89732295	ENSMUSG00000019948.4_Actr6	Actr6
chr16	93832121	93876073	ENSMUSG00000039456.10_Morc3	Morc3		chr11	115564434	115583985	ENSMUSG00000020739.11_Nup85	Nup85		chr10	99263231	99267488	ENSMUSG00000019960.8_Dusp6	Dusp6
chr1	178324343	178337797	ENSMUSG00000039630.10_Hnrnpu	Hnrnpu		chr11	74649515	74670847	ENSMUSG00000020741.17_Cluh	Cluh		chr10	100487558	100573655	ENSMUSG00000019971.10_Cep290	Cep290
chr2	30133746	30152013	ENSMUSG00000039678.12_Tbc1d13	Tbc1d13		chr11	116671669	116675798	ENSMUSG00000020812.17_Snhg16	Snhg16		chr10	91083057	91098657	ENSMUSG00000019975.12_Ikbip	Ikbip
chr6	147042764	147073991	ENSMUSG00000040112.9_Mrps35	Mrps35		chr11	70000595	70010111	ENSMUSG00000020888.16_Dvl2	Dvl2		chr10	24870047	24913460	ENSMUSG00000019984.16_Med23	Med23
chr11	72441355	72451768	ENSMUSG00000040463.16_Mybbp1a	Mybbp1a		chr11	68985697	69008460	ENSMUSG00000020899.16_Pfas	Pfas		chr10	20952547	21080429	ENSMUSG00000019986.17_Ahi1	Ahi1
chr14	27428834	27483555	ENSMUSG00000040651.9_Tasor	Tasor		chr12	59066884	59073998	ENSMUSG00000020994.5_Pnn	Pnn		chr10	92684746	92722420	ENSMUSG00000019988.7_Nedd1	Nedd1
chr7	24884371	24889806	ENSMUSG00000040952.16_Rps19	Rps19		chr16	20717665	20722267	ENSMUSG00000021018.8_Polr2h	Polr2h		chr10	24149327	24190222	ENSMUSG00000019998.6_Stx7	Stx7
chr5	146832890	146837032	ENSMUSG00000041453.12_Rpl21	Rpl21		chr12	55302637	55382496	ENSMUSG00000021023.14_Prorp	Prorp		chr10	94688654	94790853	ENSMUSG00000020024.7_Cep83	Cep83
chr4	148616726	148626758	ENSMUSG00000041459.15_Tardbp	Tardbp		chr12	87266698	87273979	ENSMUSG00000021037.7_Ahsa1	Ahsa1		chr10	86690840	86705509	ENSMUSG00000020048.13_Hsp90b1	Hsp90b1
chr18	65980757	66002639	ENSMUSG00000041891.16_Lman1	Lman1		chr12	71123296	71136634	ENSMUSG00000021079.16_Timm9	Timm9		chr10	88201093	88246158	ENSMUSG00000020056.16_Washc3	Washc3
chr9	37489319	37524625	ENSMUSG00000042138.8_Msantd2	Msantd2		chr12	78861819	78887010	ENSMUSG00000021116.10_Eif2s1	Eif2s1		chr10	62616015	62651218	ENSMUSG00000020076.7_Ddx50	Ddx50
chr5	9118801	9161776	ENSMUSG00000042508.16_Dmtf1	Dmtf1		chr12	80634022	80644341	ENSMUSG00000021131.14_Erh	Erh		chr10	111164752	111297249	ENSMUSG00000020189.15_Osbpl8	Osbpl8
chr4	133660387	133672647	ENSMUSG00000043257.15_Pigv	Pigv		chr13	8966331	8996083	ENSMUSG00000021149.8_Gtpbp4	Gtpbp4		chr10	118141832	118168997	ENSMUSG00000020212.14_Mdm1	Mdm1
chr9	20962361	20976781	ENSMUSG00000043895.6_S1pr2	S1pr2		chr12	100911523	101029056	ENSMUSG00000021182.16_Ccdc88c	Ccdc88c		chr10	77259218	77269575	ENSMUSG00000020260.9_Pofut2	Pofut2
chr7	127233061	127238179	ENSMUSG00000045598.10_Zfp553	Zfp553		chr12	101918901	101958246	ENSMUSG00000021189.11_Atxn3	Atxn3		chr11	55204350	55236330	ENSMUSG00000020261.15_Slc36a1	Slc36a1
chr8	104591451	104599026	ENSMUSG00000048371.8_Pdp2	Pdp2		chr12	108792973	108820148	ENSMUSG00000021264.12_Yy1	Yy1		chr11	23666007	23732876	ENSMUSG00000020280.12_Pus10	Pus10
chr2	109917647	110014257	ENSMUSG00000050199.13_Lgr4	Lgr4		chr13	21179931	21194723	ENSMUSG00000021326.13_Trim27	Trim27		chr11	23646479	23665959	ENSMUSG00000020283.5_Pex13	Pex13
chr17	27630465	27634475	ENSMUSG00000052146.16_Rps10	Rps10		chr13	46679905	46727940	ENSMUSG00000021374.10_Nup153	Nup153		chr11	23487882	23497930	ENSMUSG00000020288.13_Ahsa2	Ahsa2
chr5	8422899	8454736	ENSMUSG00000054099.11_Slc25a40	Slc25a40		chr13	68582248	68592338	ENSMUSG00000021532.11_Fastkd3	Fastkd3		chr11	31872226	31935634	ENSMUSG00000020300.14_Cpeb4	Cpeb4
chr7	28893248	28962340	ENSMUSG00000054808.15_Actn4	Actn4		chr13	58391239	58402141	ENSMUSG00000021546.18_Hnrnpk	Hnrnpk		chr11	30954395	31102704	ENSMUSG00000020305.13_Asb3	Asb3
chr15	81585397	81652077	ENSMUSG00000055024.12_Ep300	Ep300		chr13	69612244	69635780	ENSMUSG00000021595.18_Nsun2	Nsun2		chr11	30930774	30954152	ENSMUSG00000020311.17_Erlec1	Erlec1
chr15	79527736	79546741	ENSMUSG00000055065.7_Ddx17	Ddx17		chr13	98309942	98316376	ENSMUSG00000021660.14_Btf3	Btf3		chr11	21556787	21572193	ENSMUSG00000020321.16_Mdh1	Mdh1
chr7	43607225	43618285	ENSMUSG00000055102.15_Zfp819	Zfp819		chr14	21831269	21845879	ENSMUSG00000021771.14_Vdac2	Vdac2		chr7	27860585	27880825	ENSMUSG00000020420.8_Zfp607a	Zfp607a
chr19	46056584	46072909	ENSMUSG00000055491.14_Pprc1	Pprc1		chr14	18204054	18239127	ENSMUSG00000021775.11_Nr1d2	Nr1d2		chr11	29221532	29247409	ENSMUSG00000020462.14_Cfap36	Cfap36
chr10	117344673	117376970	ENSMUSG00000055531.12_Cpsf6	Cpsf6		chr14	57577521	57665430	ENSMUSG00000021952.16_Xpo4	Xpo4		chr11	29130748	29161828	ENSMUSG00000020464.15_Pnpt1	Pnpt1
chr13	67405709	67421418	ENSMUSG00000055560.8_Zfp459	Zfp459		chr14	57806561	57826163	ENSMUSG00000021965.3_Ska3	Ska3		chr11	5827861	5838016	ENSMUSG00000020474.11_Polm	Polm
chr5	140419328	140443360	ENSMUSG00000056076.13_Eif3b	Eif3b		chr14	65819038	65833994	ENSMUSG00000022034.10_Esco2	Esco2		chr11	58867216	58883288	ENSMUSG00000020491.15_2810021J22Rik	2810021J22Rik
chr14	32159865	32179855	ENSMUSG00000056234.15_Ncoa4	Ncoa4		chr14	99046377	99074540	ENSMUSG00000022070.7_Bora	Bora		chr11	57482993	57518617	ENSMUSG00000020523.14_Fam114a2	Fam114a2
chr11	33152287	33163206	ENSMUSG00000057113.13_Npm1	Npm1		chr14	103080239	103099554	ENSMUSG00000022124.15_Fbxl3	Fbxl3		chr11	90476492	90638084	ENSMUSG00000020546.14_Stxbp4	Stxbp4
chr17	32036100	32062865	ENSMUSG00000058392.13_Rrp1b	Rrp1b		chr15	8109273	8161247	ENSMUSG00000022142.8_Nup155	Nup155		chr11	64979074	65001600	ENSMUSG00000020549.14_Elac2	Elac2
chr7	143823167	143848409	ENSMUSG00000058454.15_Dhcr7	Dhcr7		chr15	12824863	12935291	ENSMUSG00000022191.16_Drosha	Drosha		chr12	17266545	17284770	ENSMUSG00000020571.12_Pdia6	Pdia6
chr4	156109985	156127265	ENSMUSG00000059939.13_9430015G10Rik	9430015G10Rik		chr15	12808177	12824649	ENSMUSG00000022195.7_6030458C11Rik	6030458C11Rik		chr12	35047186	35147479	ENSMUSG00000020590.16_Snx13	Snx13
chr7	126869503	126884703	ENSMUSG00000059981.12_Taok2	Taok2		chr15	31590800	31601804	ENSMUSG00000022234.15_Cct5	Cct5		chr12	10390772	10395562	ENSMUSG00000020621.6_Rdh14	Rdh14
chr8	106210936	106252794	ENSMUSG00000060098.11_Prmt7	Prmt7		chr15	36595661	36608973	ENSMUSG00000022283.15_Pabpc1	Pabpc1		chr12	31640050	31654826	ENSMUSG00000020648.3_Dus4l	Dus4l
chr4	136979732	137048695	ENSMUSG00000060862.10_Zbtb40	Zbtb40		chr15	39091231	39112716	ENSMUSG00000022299.9_Slc25a32	Slc25a32		chr12	31595361	31634599	ENSMUSG00000020650.15_Bcap29	Bcap29
chr7	110061710	110095387	ENSMUSG00000061079.14_Zfp143	Zfp143		chr15	34495323	34530637	ENSMUSG00000022325.14_Pop1	Pop1		chr12	31331277	31351453	ENSMUSG00000020664.10_Dld	Dld
chr7	5007275	5013238	ENSMUSG00000061374.14_Fiz1	Fiz1		chr15	59315081	59331192	ENSMUSG00000022351.14_Sqle	Sqle		chr11	72690006	72772146	ENSMUSG00000020790.14_Ankfy1	Ankfy1
chr12	28630854	28635953	ENSMUSG00000061477.4_Rps7	Rps7		chr15	81704253	81730003	ENSMUSG00000022391.16_Rangap1	Rangap1		chr11	116288001	116306734	ENSMUSG00000020792.15_Exoc7	Exoc7
chr4	150236952	150248879	ENSMUSG00000063524.13_Eno1	Eno1		chr15	81663954	81688305	ENSMUSG00000022394.14_L3mbtl2	L3mbtl2		chr11	76945504	76987379	ENSMUSG00000020840.10_Blmh	Blmh
chr17	46773907	46782656	ENSMUSG00000063888.7_Rpl7l1	Rpl7l1		chr15	81363669	81400043	ENSMUSG00000022403.15_St13	St13		chr11	93996103	94126085	ENSMUSG00000020859.16_Spag9	Spag9
chr7	24507006	24515419	ENSMUSG00000064264.14_Zfp428	Zfp428		chr15	80948490	80970946	ENSMUSG00000022407.10_Adsl	Adsl		chr12	64938833	64965534	ENSMUSG00000020948.9_Klhl28	Klhl28
chr12	79232346	79296304	ENSMUSG00000066440.5_Zfyve26	Zfyve26		chr15	81951108	81960930	ENSMUSG00000022474.15_Pmm1	Pmm1		chr12	91806043	91849157	ENSMUSG00000020964.14_Sel1l	Sel1l
chrX	159372178	159389928	ENSMUSG00000067194.6_Eif1ax	Eif1ax		chr15	81915029	81926240	ENSMUSG00000022476.8_Polr3h	Polr3h		chr12	98628157	98669815	ENSMUSG00000021007.14_Spata7	Spata7
chrX	58030643	58036559	ENSMUSG00000067860.11_Zic3	Zic3		chr16	30560494	30587592	ENSMUSG00000022538.20_Lsg1	Lsg1		chr12	98920574	98983232	ENSMUSG00000021013.16_Ttc8	Ttc8
chr8	70597491	70608872	ENSMUSG00000070003.7_Ssbp4	Ssbp4		chr15	76452989	76477277	ENSMUSG00000022557.11_Bop1	Bop1		chr12	56328303	56345894	ENSMUSG00000021028.8_Mbip	Mbip
chr17	29032628	29043373	ENSMUSG00000071172.13_Srsf3	Srsf3		chr16	55973883	56008913	ENSMUSG00000022601.11_Zbtb11	Zbtb11		chr12	77239065	77476338	ENSMUSG00000021065.16_Fut8	Fut8
chr11	97777527	97782437	ENSMUSG00000071415.6_Rpl23	Rpl23		chr16	15623897	15637400	ENSMUSG00000022673.5_Mcm4	Mcm4		chr12	70453095	70468040	ENSMUSG00000021072.12_Tmx1	Tmx1
chr19	8898107	8916672	ENSMUSG00000071650.6_Ganab	Ganab		chr16	13780713	13814839	ENSMUSG00000022682.8_Rrn3	Rrn3		chr12	70937857	70964718	ENSMUSG00000021076.6_Actr10	Actr10
chr1	39367842	39371911	ENSMUSG00000073702.11_Rpl31	Rpl31		chr16	44139853	44163366	ENSMUSG00000022698.17_Naa50	Naa50		chr12	71123296	71136634	ENSMUSG00000021079.16_Timm9	Timm9
chr10	40287458	40302188	ENSMUSG00000075232.6_Amd1	Amd1		chr16	18872018	18876862	ENSMUSG00000022706.16_Mrpl40	Mrpl40		chr12	73123717	73273988	ENSMUSG00000021103.12_Mnat1	Mnat1
chr7	27838607	27856438	ENSMUSG00000078779.4_Zfp59	Zfp59		chr16	18253948	18289246	ENSMUSG00000022718.12_Dgcr8	Dgcr8		chr12	78748992	78840714	ENSMUSG00000021112.9_Mpp5	Mpp5
chr11	69916720	69921386	ENSMUSG00000078812.10_Eif5a	Eif5a		chr16	18248883	18253502	ENSMUSG00000022721.19_Trmt2a	Trmt2a		chr12	79156017	79172667	ENSMUSG00000021124.13_Vti1b	Vti1b
chrX	101274260	101297465	ENSMUSG00000079487.11_Med12	Med12		chr16	32608920	32632794	ENSMUSG00000022797.16_Tfrc	Tfrc		chr13	9685095	9764956	ENSMUSG00000021156.17_Zmynd11	Zmynd11
chr4	98726748	98738480	ENSMUSG00000087166.9_L1td1	L1td1		chr16	37509790	37539789	ENSMUSG00000022828.10_Gtf2e1	Gtf2e1		chr12	116281196	116373091	ENSMUSG00000021171.8_Esyt2	Esyt2
chr9	104063686	104127725	ENSMUSG00000090150.10_Acad11	Acad11		chr16	35770375	35825548	ENSMUSG00000022849.5_Hspbap1	Hspbap1		chr12	100125452	100159648	ENSMUSG00000021179.8_Nrde2	Nrde2
chr19	5795690	5802672	ENSMUSG00000092341.3_Malat1	Malat1		chr16	93883901	93906115	ENSMUSG00000022945.12_Chaf1b	Chaf1b		chr12	84970897	84983303	ENSMUSG00000021243.14_Fcf1	Fcf1
chr4	156236010	156247616	ENSMUSG00000095567.8_Noc2l	Noc2l		chr16	91621186	91646952	ENSMUSG00000022962.15_Gart	Gart		chr12	86241858	86291784	ENSMUSG00000021254.9_Gpatch2l	Gpatch2l
chr5	100420842	100429535	ENSMUSG00000097772.7_5430416N02Rik	5430416N02Rik		chr15	98517658	98534264	ENSMUSG00000022992.17_Kansl2	Kansl2		chr13	18948205	19150921	ENSMUSG00000021314.12_Amph	Amph
chr16	55966275	55971435	ENSMUSG00000098274.7_Rpl24	Rpl24		chr15	99972780	100016358	ENSMUSG00000023025.16_Larp4	Larp4		chr13	30813919	30974054	ENSMUSG00000021357.14_Exoc2	Exoc2
chr7	44976758	44986568	ENSMUSG00000109324.2_Prmt1	Prmt1		chr15	102518459	102523676	ENSMUSG00000023051.11_Tarbp2	Tarbp2		chr13	43151740	43171484	ENSMUSG00000021368.15_Tbc1d7	Tbc1d7
chr18	80186239	80193569	ENSMUSG00000118061.1_Rbfaos	Rbfaos		chr7	35397055	35438689	ENSMUSG00000023072.14_Cep89	Cep89		chr13	49464023	49652785	ENSMUSG00000021391.10_Cenpp	Cenpp
						chr14	54507187	54517525	ENSMUSG00000023110.12_Prmt5	Prmt5		chr13	49653078	49678738	ENSMUSG00000021392.8_Nol8	Nol8
						chr16	96145407	96157852	ENSMUSG00000023147.17_Wrb	Wrb		chr13	32802038	32822609	ENSMUSG00000021400.8_Wrnip1	Wrnip1
						chr9	106453842	106464012	ENSMUSG00000023495.13_Pcbp4	Pcbp4		chr13	34875302	34906064	ENSMUSG00000021413.9_Prpf4b	Prpf4b
						chr6	124829688	124833701	ENSMUSG00000023505.13_Cdca3	Cdca3		chr13	35893472	35906359	ENSMUSG00000021418.15_Rpp40	Rpp40
						chr17	53674786	53689333	ENSMUSG00000023940.14_Sgo1	Sgo1		chr13	36117412	36537593	ENSMUSG00000021420.13_Fars2	Fars2
						chr17	46171355	46202645	ENSMUSG00000023953.9_Polh	Polh		chr13	38932140	38960824	ENSMUSG00000021432.15_Slc35b3	Slc35b3
						chr17	46735705	46752214	ENSMUSG00000023973.13_Cnpy3	Cnpy3		chr13	63311539	63431724	ENSMUSG00000021461.17_Fancc	Fancc
						chr17	47599331	47611492	ENSMUSG00000023988.8_Bysl	Bysl		chr13	63815475	63899503	ENSMUSG00000021470.19_Ercc6l2	Ercc6l2
						chr17	29250803	29264186	ENSMUSG00000024007.15_Ppil1	Ppil1		chr13	55539316	55571120	ENSMUSG00000021495.10_Fam193b	Fam193b
						chr17	32303672	32321238	ENSMUSG00000024045.6_Akap8	Akap8		chr13	66932830	66998401	ENSMUSG00000021518.4_Ptdss1	Ptdss1
						chr17	78919006	78937066	ENSMUSG00000024081.9_Cebpz	Cebpz		chr13	81783077	81797155	ENSMUSG00000021537.9_Cetn3	Cetn3
						chr17	80201317	80207303	ENSMUSG00000024097.11_Srsf7	Srsf7		chr13	85189408	85213723	ENSMUSG00000021548.10_Ccnh	Ccnh
						chr17	26252951	26285504	ENSMUSG00000024188.16_Luc7l	Luc7l		chr13	85214780	85289029	ENSMUSG00000021549.14_Rasa1	Rasa1
						chr18	35266396	35498929	ENSMUSG00000024357.10_Sil1	Sil1		chr13	74303509	74317321	ENSMUSG00000021576.6_Pdcd6	Pdcd6
						chr18	34902785	34932007	ENSMUSG00000024360.8_Etf1	Etf1		chr13	74322254	74350280	ENSMUSG00000021577.14_Sdha	Sdha
						chr17	35135730	35146349	ENSMUSG00000024392.17_Bag6	Bag6		chr13	74692368	74770736	ENSMUSG00000021585.10_Cast	Cast
						chr18	12971923	12992950	ENSMUSG00000024423.6_Impact	Impact		chr13	69573449	69611442	ENSMUSG00000021594.11_Srd5a1	Srd5a1
						chr18	42511501	42575554	ENSMUSG00000024498.16_Tcerg1	Tcerg1		chr13	77043088	77135473	ENSMUSG00000021597.16_Slf1	Slf1
						chr18	67289186	67322472	ENSMUSG00000024525.7_Impa2	Impa2		chr13	89848921	90089608	ENSMUSG00000021615.13_Xrcc4	Xrcc4
						chr18	67800107	67885170	ENSMUSG00000024542.9_Cep192	Cep192		chr13	91796533	91807705	ENSMUSG00000021621.15_Zcchc9	Zcchc9
						chr18	56707813	56753424	ENSMUSG00000024590.8_Lmnb1	Lmnb1		chr13	100617164	100651051	ENSMUSG00000021635.14_Rad17	Rad17
						chr18	60813755	60848971	ENSMUSG00000024613.16_Tcof1	Tcof1		chr13	99948533	100015639	ENSMUSG00000021646.9_Mccc2	Mccc2
						chr19	15904678	15925059	ENSMUSG00000024640.9_Psat1	Psat1		chr13	99319647	99344705	ENSMUSG00000021650.7_Ptcd2	Ptcd2
						chr19	10605327	10629819	ENSMUSG00000024740.10_Ddb1	Ddb1		chr13	98263194	98273918	ENSMUSG00000021661.16_Ankra2	Ankra2
						chr19	10199132	10204169	ENSMUSG00000024742.15_Fen1	Fen1		chr13	96480690	96542485	ENSMUSG00000021668.15_Polk	Polk
						chr19	6306456	6325652	ENSMUSG00000024769.7_Cdc42bpg	Cdc42bpg		chr13	96388294	96417737	ENSMUSG00000021671.9_Poc5	Poc5
						chr19	6046576	6053712	ENSMUSG00000024807.18_Syvn1	Syvn1		chr13	95350683	95375352	ENSMUSG00000021681.8_Aggf1	Aggf1
						chr19	4195196	4201636	ENSMUSG00000024824.7_Rad9a	Rad9a		chr13	108158738	108194985	ENSMUSG00000021694.18_Ercc8	Ercc8
						chr19	5023860	5031972	ENSMUSG00000024891.6_Slc29a2	Slc29a2		chr13	109903106	109953461	ENSMUSG00000021699.17_Pde4d	Pde4d
						chr19	6363922	6377196	ENSMUSG00000024949.17_Sf1	Sf1		chr13	92844787	92858230	ENSMUSG00000021704.8_Mtx3	Mtx3
						chr19	6910977	6921808	ENSMUSG00000024955.14_Esrra	Esrra		chr13	104205124	104228822	ENSMUSG00000021713.9_Ppwd1	Ppwd1
						chr19	60761117	60790643	ENSMUSG00000024991.8_Eif3a	Eif3a		chr13	104228611	104249617	ENSMUSG00000021714.15_Cenpk	Cenpk
						chr19	38930915	38971051	ENSMUSG00000025001.11_Hells	Hells		chr13	104631140	104816953	ENSMUSG00000021715.12_Cwc27	Cwc27
						chr19	53379396	53390578	ENSMUSG00000025024.7_Smndc1	Smndc1		chr13	104817177	104839274	ENSMUSG00000021716.14_Srek1ip1	Srek1ip1
						chr19	47090768	47131865	ENSMUSG00000025047.9_Pdcd11	Pdcd11		chr14	14112174	14120984	ENSMUSG00000021737.4_Psmd6	Psmd6
						chr11	120560298	120573253	ENSMUSG00000025130.11_P4hb	P4hb		chr14	8431192	8666240	ENSMUSG00000021747.12_4930452B06Rik	4930452B06Rik
						chr11	120592121	120598365	ENSMUSG00000025134.2_Alyref	Alyref		chr13	114287795	114388258	ENSMUSG00000021764.8_Ndufs4	Ndufs4
						chr19	45006558	45012762	ENSMUSG00000025209.5_Twnk	Twnk		chr14	18271136	18284003	ENSMUSG00000021772.15_Nkiras1	Nkiras1
						chr10	128557766	128565934	ENSMUSG00000025364.13_Pa2g4	Pa2g4		chr14	16249280	16311926	ENSMUSG00000021785.8_Ngly1	Ngly1
						chr7	141447370	141451585	ENSMUSG00000025508.13_Rplp2	Rplp2		chr14	34310727	34345265	ENSMUSG00000021794.16_Glud1	Glud1
						chr3	40800019	40816883	ENSMUSG00000025758.10_Plk4	Plk4		chr14	20500030	20546512	ENSMUSG00000021816.11_Ppp3cb	Ppp3cb
						chr3	41555731	41616864	ENSMUSG00000025764.14_Jade1	Jade1		chr14	21031442	21052450	ENSMUSG00000021824.13_Ap3m1	Ap3m1
						chr2	10056030	10080510	ENSMUSG00000025781.14_Atp5c1	Atp5c1		chr14	31336638	31371984	ENSMUSG00000021893.14_Capn7	Capn7
						chr6	47796141	47813430	ENSMUSG00000025823.9_Pdia4	Pdia4		chr14	31641057	31668579	ENSMUSG00000021900.10_Btd	Btd
						chr5	139252324	139270051	ENSMUSG00000025858.12_Get4	Get4		chr14	32201949	32297550	ENSMUSG00000021911.16_Parg	Parg
						chr9	4294793	4309467	ENSMUSG00000025894.11_Aasdhppt	Aasdhppt		chr14	30951377	30988821	ENSMUSG00000021918.10_Nek4	Nek4
						chr1	15805646	15844052	ENSMUSG00000025925.14_Terf1	Terf1		chr14	57577521	57665430	ENSMUSG00000021952.16_Xpo4	Xpo4
						chr1	55077835	55088024	ENSMUSG00000025980.14_Hspd1	Hspd1		chr14	63860364	63919855	ENSMUSG00000021958.5_Pinx1	Pinx1
						chr1	45795166	45823619	ENSMUSG00000025995.16_Wdr75	Wdr75		chr14	64811600	64949850	ENSMUSG00000021972.14_Hmbox1	Hmbox1
						chr1	60069785	60097908	ENSMUSG00000026019.15_Wdr12	Wdr12		chr14	64950045	65039832	ENSMUSG00000021975.8_Ints9	Ints9
						chr1	59685009	59719044	ENSMUSG00000026020.9_Nop58	Nop58		chr14	59563976	59597944	ENSMUSG00000021982.14_Cdadc1	Cdadc1
						chr1	34439851	34449356	ENSMUSG00000026127.13_Imp4	Imp4		chr14	60265228	60302370	ENSMUSG00000021987.9_Mtmr6	Mtmr6
						chr1	71557150	71579631	ENSMUSG00000026192.13_Atic	Atic		chr14	75284386	75344426	ENSMUSG00000022000.11_Zc3h13	Zc3h13
						chr1	78425068	78488897	ENSMUSG00000026245.16_Farsb	Farsb		chr14	76086236	76110760	ENSMUSG00000022008.4_Gpalpp1	Gpalpp1
						chr1	93792576	93801934	ENSMUSG00000026281.15_Dtymk	Dtymk		chr14	77820681	77874926	ENSMUSG00000022013.4_Dnajc15	Dnajc15
						chr1	128331590	128359664	ENSMUSG00000026355.11_Mcm6	Mcm6		chr14	78492246	78536808	ENSMUSG00000022016.16_Akap11	Akap11
						chr1	181087138	181144204	ENSMUSG00000026516.8_Nvl	Nvl		chr14	87416639	87514766	ENSMUSG00000022019.16_Tdrd3	Tdrd3
						chr1	189640606	189688086	ENSMUSG00000026605.14_Cenpf	Cenpf		chr14	79397772	79423587	ENSMUSG00000022022.3_Mtrf1	Mtrf1
						chr1	185363044	185428360	ENSMUSG00000026615.14_Eprs	Eprs		chr14	99099907	99254493	ENSMUSG00000022064.10_Pibf1	Pibf1
						chr1	191821444	191833050	ENSMUSG00000026622.15_Nek2	Nek2		chr14	70303469	70351425	ENSMUSG00000022094.15_Slc39a14	Slc39a14
						chr1	161070767	161086338	ENSMUSG00000026708.16_Cenpl	Cenpl		chr14	70664818	70766554	ENSMUSG00000022100.14_Xpo7	Xpo7
						chr2	23156369	23199260	ENSMUSG00000026775.9_Yme1l1	Yme1l1		chr14	73142537	73184218	ENSMUSG00000022106.14_Rcbtb2	Rcbtb2
						chr2	29889795	29931745	ENSMUSG00000026790.19_Odf2	Odf2		chr14	101653994	101696125	ENSMUSG00000022111.9_Uchl3	Uchl3
						chr2	32925220	32961614	ENSMUSG00000026792.16_Lrsam1	Lrsam1		chr15	8290617	8444463	ENSMUSG00000022141.7_Nipbl	Nipbl
						chr2	28840459	28905571	ENSMUSG00000026806.15_Ddx31	Ddx31		chr15	5185560	5218336	ENSMUSG00000022151.16_Ttc33	Ttc33
						chr2	30807826	30823033	ENSMUSG00000026857.9_Ntmt1	Ntmt1		chr15	39112865	39146856	ENSMUSG00000022300.10_Dcaf13	Dcaf13
						chr2	35180205	35201120	ENSMUSG00000026878.17_Rab14	Rab14		chr15	41788941	41861047	ENSMUSG00000022307.16_Oxr1	Oxr1
						chr2	53192088	53219220	ENSMUSG00000026960.6_Arl6ip6	Arl6ip6		chr15	51786558	51865523	ENSMUSG00000022312.11_Eif3h	Eif3h
						chr2	24949792	24962075	ENSMUSG00000026974.11_Zmynd19	Zmynd19		chr15	34875496	35155806	ENSMUSG00000022329.15_Stk3	Stk3
						chr2	103765018	103797104	ENSMUSG00000027184.14_Caprin1	Caprin1		chr15	43250058	43282719	ENSMUSG00000022336.3_Eif3e	Eif3e
						chr2	125247482	125258608	ENSMUSG00000027203.15_Dut	Dut		chr15	44428111	44438256	ENSMUSG00000022338.8_Eny2	Eny2
						chr2	132249162	132253314	ENSMUSG00000027342.14_Pcna	Pcna		chr15	44619175	44641515	ENSMUSG00000022339.9_Ebag9	Ebag9
						chr2	127587222	127606829	ENSMUSG00000027374.12_Mrps5	Mrps5		chr15	59331997	59374167	ENSMUSG00000022350.7_Washc5	Washc5
						chr2	129100995	129126594	ENSMUSG00000027395.15_Polr1b	Polr1b		chr15	81318911	81360812	ENSMUSG00000022404.8_Slc25a17	Slc25a17
						chr2	130274430	130279313	ENSMUSG00000027405.16_Nop56	Nop56		chr16	50191844	50432390	ENSMUSG00000022641.15_Bbx	Bbx
						chr2	172356190	172370535	ENSMUSG00000027496.15_Aurka	Aurka		chr16	45158785	45188538	ENSMUSG00000022663.3_Atg3	Atg3
						chr2	168925361	168955272	ENSMUSG00000027551.15_Zfp64	Zfp64		chr16	45139573	45158706	ENSMUSG00000022664.11_Slc35a5	Slc35a5
						chr3	68892499	69004543	ENSMUSG00000027778.15_Ift80	Ift80		chr16	15848441	15863347	ENSMUSG00000022671.13_Mzt2	Mzt2
						chr3	69721985	69756373	ENSMUSG00000027787.14_Nmd3	Nmd3		chr16	15637889	15842235	ENSMUSG00000022672.8_Prkdc	Prkdc
						chr3	58519817	58525892	ENSMUSG00000027808.8_Serp1	Serp1		chr16	13537960	13668170	ENSMUSG00000022685.9_Parn	Parn
						chr3	58525821	58557501	ENSMUSG00000027810.14_Eif2a	Eif2a		chr16	43889800	43964314	ENSMUSG00000022701.18_Ccdc191	Ccdc191
						chr3	65946151	65958162	ENSMUSG00000027829.15_Ccnl1	Ccnl1		chr16	43861407	43889648	ENSMUSG00000022704.16_Qtrt2	Qtrt2
						chr3	108902807	108911727	ENSMUSG00000027881.14_Prpf38b	Prpf38b		chr16	70313949	70569716	ENSMUSG00000022707.16_Gbe1	Gbe1
						chr3	88685827	88712854	ENSMUSG00000028060.14_Khdc4	Khdc4		chr16	59612949	59639167	ENSMUSG00000022722.18_Arl6	Arl6
						chr4	11191730	11204682	ENSMUSG00000028212.16_Ccne2	Ccne2		chr16	59471775	59492461	ENSMUSG00000022724.15_Riox2	Riox2
						chr4	32615473	32653265	ENSMUSG00000028282.12_Casp8ap2	Casp8ap2		chr16	57302000	57606846	ENSMUSG00000022748.8_Cmss1	Cmss1
						chr4	52439243	52488260	ENSMUSG00000028312.19_Smc2	Smc2		chr16	57168862	57231504	ENSMUSG00000022749.8_Tbc1d23	Tbc1d23
						chr4	46450902	46472657	ENSMUSG00000028333.10_Anp32b	Anp32b		chr16	56805161	56886166	ENSMUSG00000022754.6_Tmem45a	Tmem45a
						chr4	40948407	40965303	ENSMUSG00000028419.5_Chmp5	Chmp5		chr16	17508688	17526333	ENSMUSG00000022761.12_Lztr1	Lztr1
						chr4	41114427	41124455	ENSMUSG00000028430.14_Nol6	Nol6		chr16	17405986	17430827	ENSMUSG00000022765.10_Snap29	Snap29
						chr4	42979963	43000507	ENSMUSG00000028452.7_Vcp	Vcp		chr16	31664039	31873346	ENSMUSG00000022770.17_Dlg1	Dlg1
						chr4	98923810	98935543	ENSMUSG00000028560.11_Usp1	Usp1		chr16	16416917	16560219	ENSMUSG00000022788.16_Fgd4	Fgd4
						chr4	108814295	108833614	ENSMUSG00000028568.16_Btf3l4	Btf3l4		chr16	16312238	16358533	ENSMUSG00000022789.15_Dnm1l	Dnm1l
						chr4	108619940	108634123	ENSMUSG00000028582.14_Cc2d1b	Cc2d1b		chr16	16302978	16309640	ENSMUSG00000022792.16_Yars2	Yars2
						chr4	108579454	108614833	ENSMUSG00000028587.18_Orc1	Orc1		chr16	37539885	37572385	ENSMUSG00000022827.14_Rabl3	Rabl3
						chr4	120539868	120570276	ENSMUSG00000028633.7_Ctps	Ctps		chr16	36828408	36872713	ENSMUSG00000022837.14_Iqcb1	Iqcb1
						chr4	119277981	119294604	ENSMUSG00000028639.14_Ybx1	Ybx1		chr16	21934326	21947552	ENSMUSG00000022856.9_Tmem41a	Tmem41a
						chr4	135855747	135865815	ENSMUSG00000028676.17_Srsf10	Srsf10		chr16	23113943	23127737	ENSMUSG00000022881.15_Rfc4	Rfc4
						chr4	117159639	117182639	ENSMUSG00000028678.13_Kif2c	Kif2c		chr16	72663149	73046095	ENSMUSG00000022883.11_Robo1	Robo1
						chr4	116636510	116651680	ENSMUSG00000028692.14_Akr1a1	Akr1a1		chr16	84717576	84735742	ENSMUSG00000022889.7_Mrpl39	Mrpl39
						chr4	116601609	116627941	ENSMUSG00000028693.15_Nasp	Nasp		chr16	62793685	62847040	ENSMUSG00000022911.11_Arl13b	Arl13b
						chr4	128993224	129011529	ENSMUSG00000028792.14_Ak2	Ak2		chr16	90719312	90727404	ENSMUSG00000022978.11_Mis18a	Mis18a
						chr4	133532542	133545996	ENSMUSG00000028851.6_Nudc	Nudc		chr18	88971790	89131016	ENSMUSG00000023066.10_Rttn	Rttn
						chr4	132826929	132843169	ENSMUSG00000028882.13_Ppp1r8	Ppp1r8		chr2	126152141	126165276	ENSMUSG00000023330.12_Dtwd1	Dtwd1
						chr4	132768335	132778752	ENSMUSG00000028884.14_Rpa2	Rpa2		chr2	121008403	121016904	ENSMUSG00000023572.16_Ccndbp1	Ccndbp1
						chr4	152325869	152334070	ENSMUSG00000028936.15_Rpl22	Rpl22		chr17	21450374	21465587	ENSMUSG00000023892.8_Zfp51	Zfp51
						chr5	24565345	24577467	ENSMUSG00000028953.10_Abcf2	Abcf2		chr17	40923051	40935047	ENSMUSG00000023919.7_Cenpq	Cenpq
						chr5	21757267	21785251	ENSMUSG00000029014.14_Dnajc2	Dnajc2		chr17	40934685	40961988	ENSMUSG00000023921.9_Mmut	Mmut
						chr4	148004259	148038821	ENSMUSG00000029016.13_Clcn6	Clcn6		chr17	50733124	51179168	ENSMUSG00000023923.10_Tbc1d5	Tbc1d5
						chr4	155074110	155086373	ENSMUSG00000029048.3_Rer1	Rer1		chr17	63057452	63500017	ENSMUSG00000023965.13_Fbxl17	Fbxl17
						chr4	155803521	155808831	ENSMUSG00000029066.12_Mrpl20	Mrpl20		chr17	78950549	79020816	ENSMUSG00000024070.15_Prkd3	Prkd3
						chr5	34336289	34353439	ENSMUSG00000029110.13_Rnf4	Rnf4		chr17	74489493	74500277	ENSMUSG00000024072.9_Yipf4	Yipf4
						chr5	31202668	31220687	ENSMUSG00000029147.11_Ppm1g	Ppm1g		chr17	78649913	78737196	ENSMUSG00000024077.15_Strn	Strn
						chr5	52150203	52190514	ENSMUSG00000029169.11_Dhx15	Dhx15		chr17	74717732	74863570	ENSMUSG00000024078.7_Ttc27	Ttc27
						chr5	64803388	64832901	ENSMUSG00000029178.14_Klf3	Klf3		chr17	78919006	78937066	ENSMUSG00000024081.9_Cebpz	Cebpz
						chr5	76913276	76951578	ENSMUSG00000029246.14_Ppat	Ppat		chr17	86997256	87025406	ENSMUSG00000024145.6_Pigf	Pigf
						chr5	76951307	76967505	ENSMUSG00000029247.17_Paics	Paics		chr17	55651951	55712578	ENSMUSG00000024174.9_Pot1b	Pot1b
						chr5	104435118	104441050	ENSMUSG00000029304.14_Spp1	Spp1		chr18	5591864	5775467	ENSMUSG00000024238.15_Zeb1	Zeb1
						chr5	117378103	117389047	ENSMUSG00000029363.14_Rfc5	Rfc5		chr17	84190076	84466116	ENSMUSG00000024251.10_Thada	Thada
						chr5	92052164	92083719	ENSMUSG00000029405.16_G3bp2	G3bp2		chr18	25136037	25169007	ENSMUSG00000024269.11_Tpgs2	Tpgs2
						chr5	123749726	123821593	ENSMUSG00000029414.11_Kntc1	Kntc1		chr18	24603961	24639507	ENSMUSG00000024271.8_Elp2	Elp2
						chr5	129020069	129024323	ENSMUSG00000029430.13_Ran	Ran		chr18	24470869	24477798	ENSMUSG00000024273.8_2700062C07Rik	2700062C07Rik
						chr5	129765558	129787449	ENSMUSG00000029446.14_Psph	Psph		chr18	7869197	7929028	ENSMUSG00000024283.15_Wac	Wac
						chr5	129787439	129845820	ENSMUSG00000029447.11_Cct6a	Cct6a		chr18	9312304	9450150	ENSMUSG00000024286.8_Ccny	Ccny
						chr5	110274282	110286186	ENSMUSG00000029499.11_Pxmp2	Pxmp2		chr18	10064401	10182045	ENSMUSG00000024290.9_Rock1	Rock1
						chr5	116013590	116024508	ENSMUSG00000029513.14_Prkab1	Prkab1		chr18	10725548	10818578	ENSMUSG00000024294.14_Mib1	Mib1
						chr5	110840000	110874145	ENSMUSG00000029521.7_Chek2	Chek2		chr18	33796327	34006919	ENSMUSG00000024376.7_Epb41l4a	Epb41l4a
						chr5	114130386	114139323	ENSMUSG00000029591.14_Ung	Ung		chr18	32240300	32270151	ENSMUSG00000024382.13_Ercc3	Ercc3
						chr5	121440824	121452506	ENSMUSG00000029616.9_Erp29	Erp29		chr18	32163196	32236751	ENSMUSG00000024383.9_Map3k2	Map3k2
						chr5	149616544	149636338	ENSMUSG00000029657.15_Hsph1	Hsph1		chr18	32067741	32104328	ENSMUSG00000024384.4_Iws1	Iws1
						chr5	135168283	135181855	ENSMUSG00000029681.12_Bcl7b	Bcl7b		chr18	37936972	37955016	ENSMUSG00000024454.16_Hdac3	Hdac3
						chr5	138164583	138172422	ENSMUSG00000029730.16_Mcm7	Mcm7		chr18	49696145	49755601	ENSMUSG00000024505.16_Dtwd2	Dtwd2
						chr6	51470530	51483704	ENSMUSG00000029836.15_Cbx3	Cbx3		chr18	50128201	50196269	ENSMUSG00000024507.6_Hsd17b4	Hsd17b4
						chr6	42264985	42282508	ENSMUSG00000029863.13_Casp2	Casp2		chr18	80192265	80200658	ENSMUSG00000024570.7_Rbfa	Rbfa
						chr6	39397804	39420462	ENSMUSG00000029922.15_Mkrn1	Mkrn1		chr18	62977831	62999450	ENSMUSG00000024581.13_Napg	Napg
						chr6	85451514	85468475	ENSMUSG00000030007.8_Cct7	Cct7		chr18	90510154	90543267	ENSMUSG00000024614.7_Tmx3	Tmx3
						chr6	88084482	88105304	ENSMUSG00000030062.7_Rpn1	Rpn1		chr18	84946191	84951524	ENSMUSG00000024645.5_Timm21	Timm21
						chr6	124931432	124936145	ENSMUSG00000030120.14_Mlf2	Mlf2		chr19	10570478	10577362	ENSMUSG00000024666.6_Tmem138	Tmem138
						chr6	124958816	124965448	ENSMUSG00000030127.15_Cops7a	Cops7a		chr19	11770391	11774960	ENSMUSG00000024683.6_Mrpl16	Mrpl16
						chr6	131364855	131388438	ENSMUSG00000030189.15_Ybx3	Ybx3		chr19	6067842	6077231	ENSMUSG00000024797.14_Vps51	Vps51
						chr6	113046225	113068273	ENSMUSG00000030264.14_Thumpd3	Thumpd3		chr19	30030513	30093722	ENSMUSG00000024817.13_Uhrf2	Uhrf2
						chr6	125192165	125196269	ENSMUSG00000030335.6_Mrpl51	Mrpl51		chr19	24919916	24961601	ENSMUSG00000024878.9_Cbwd1	Cbwd1
						chr6	128430103	128438677	ENSMUSG00000030357.10_Fkbp4	Fkbp4		chr19	55298301	55316032	ENSMUSG00000024982.10_Zdhhc6	Zdhhc6
						chr7	5062245	5079933	ENSMUSG00000030435.16_U2af2	U2af2		chr19	55316351	55626561	ENSMUSG00000024983.10_Vti1a	Vti1a
						chr7	35392152	35396836	ENSMUSG00000030493.13_Faap24	Faap24		chr19	60811611	60836227	ENSMUSG00000024993.15_Fam45a	Fam45a
						chr7	64376527	64392268	ENSMUSG00000030521.11_Mphosph10	Mphosph10		chr19	38788128	38819237	ENSMUSG00000024999.7_Noc3l	Noc3l
						chr14	120911224	120947999	ENSMUSG00000030662.10_Ipo5	Ipo5		chr19	40596446	40612233	ENSMUSG00000025008.15_Tctn3	Tctn3
						chr7	126795234	126799254	ENSMUSG00000030695.16_Aldoa	Aldoa		chr19	41213792	41263980	ENSMUSG00000025016.11_Tm9sf3	Tm9sf3
						chr7	122067175	122082194	ENSMUSG00000030870.12_Ubfd1	Ubfd1		chrX	85701937	85776637	ENSMUSG00000025059.16_Gk	Gk
						chr7	121986722	122021222	ENSMUSG00000030872.14_Gga2	Gga2		chr19	56529169	56547155	ENSMUSG00000025077.13_Dclre1a	Dclre1a
						chr7	105803206	105811099	ENSMUSG00000030879.10_Mrpl17	Mrpl17		chr7	97480956	97541394	ENSMUSG00000025133.9_Ints4	Ints4
						chr7	105731730	105736781	ENSMUSG00000030888.14_Rrp8	Rrp8		chr19	41933490	41944104	ENSMUSG00000025157.8_Zdhhc16	Zdhhc16
						chr7	110122046	110143286	ENSMUSG00000031016.9_Wee1	Wee1		chr19	42518759	42592343	ENSMUSG00000025184.10_R3hcc1l	R3hcc1l
						chrX	105968084	106011906	ENSMUSG00000031232.17_Magt1	Magt1		chr19	42755105	42779978	ENSMUSG00000025188.15_Hps1	Hps1
						chrX	101429555	101448591	ENSMUSG00000031311.17_Nono	Nono		chr19	46152509	46286510	ENSMUSG00000025224.16_Gbf1	Gbf1
						chrX	162760402	162779092	ENSMUSG00000031353.13_Rbbp7	Rbbp7		chr9	59617284	59650285	ENSMUSG00000025237.16_Parp6	Parp6
						chrX	163950386	163958598	ENSMUSG00000031370.12_Zrsr2	Zrsr2		chr9	123529759	123592600	ENSMUSG00000025240.10_Sacm1l	Sacm1l
						chrX	75095854	75109777	ENSMUSG00000031403.14_Dkc1	Dkc1		chr9	123789510	123851899	ENSMUSG00000025241.16_Fyco1	Fyco1
						chrX	136732953	136741352	ENSMUSG00000031422.16_Morf4l2	Morf4l2		chr9	123694416	123717625	ENSMUSG00000025245.14_Lztfl1	Lztfl1
						chr8	27085598	27123436	ENSMUSG00000031486.15_Adgra2	Adgra2		chrX	151803327	151935417	ENSMUSG00000025261.17_Huwe1	Huwe1
						chr8	11611583	11635757	ENSMUSG00000031508.14_Ankrd10	Ankrd10		chrX	150571508	150588149	ENSMUSG00000025269.16_Apex2	Apex2
						chr8	48109958	48141665	ENSMUSG00000031562.15_Dctd	Dctd		chrX	150589921	150643878	ENSMUSG00000025271.13_Pfkfb1	Pfkfb1
						chr8	31159463	31168764	ENSMUSG00000031578.5_Mak16	Mak16		chrX	155323918	155338467	ENSMUSG00000025289.15_Prdx4	Prdx4
						chr8	85037717	85057580	ENSMUSG00000031691.14_Tnpo2	Tnpo2		chr12	118234933	118301370	ENSMUSG00000025323.10_Sp4	Sp4
						chr8	85260392	85299802	ENSMUSG00000031696.9_Vps35	Vps35		chr7	59228802	59311536	ENSMUSG00000025326.12_Ube3a	Ube3a
						chr8	85299791	85308071	ENSMUSG00000031697.12_Orc6	Orc6		chr10	127290774	127296288	ENSMUSG00000025408.15_Ddit3	Ddit3
						chr8	80764440	80880496	ENSMUSG00000031714.9_Gab1	Gab1		chr18	76944092	76975307	ENSMUSG00000025421.15_Hdhd2	Hdhd2
						chr8	107056877	107060931	ENSMUSG00000031917.12_Nip7	Nip7		chr13	119428922	119458218	ENSMUSG00000025451.15_Paip1	Paip1
						chr9	13807794	13827107	ENSMUSG00000031922.12_Cep57	Cep57		chr13	119335448	119408997	ENSMUSG00000025453.18_Nnt	Nnt
						chr9	14784654	14834646	ENSMUSG00000031928.15_Mre11a	Mre11a		chrX	112311334	112372755	ENSMUSG00000025525.12_Apool	Apool
						chr8	124023394	124048505	ENSMUSG00000031976.14_Urb2	Urb2		chr6	30747554	30896739	ENSMUSG00000025607.15_Copg2	Copg2
						chr8	124838488	124863120	ENSMUSG00000031984.8_2810004N23Rik	2810004N23Rik		chr16	87454703	87483517	ENSMUSG00000025616.14_Usp16	Usp16
						chr9	35211155	35217014	ENSMUSG00000032042.11_Srpr	Srpr		chrX	52912266	52956943	ENSMUSG00000025626.16_Phf6	Phf6
						chr9	36708482	36726374	ENSMUSG00000032113.16_Chek1	Chek1		chrX	111388193	111463195	ENSMUSG00000025665.16_Rps6ka6	Rps6ka6
						chr9	44379490	44392369	ENSMUSG00000032115.14_Hyou1	Hyou1		chr2	9914552	10048596	ENSMUSG00000025782.12_Taf3	Taf3
						chr9	20652095	20666584	ENSMUSG00000032171.7_Pin1	Pin1		chr9	123113215	123136129	ENSMUSG00000025785.5_Exosc7	Exosc7
						chr9	21367871	21405360	ENSMUSG00000032178.14_Ilf3	Ilf3		chr11	120467635	120483979	ENSMUSG00000025793.17_Hgs	Hgs
						chr9	70542870	70592232	ENSMUSG00000032212.10_Sltm	Sltm		chr2	5845019	5871895	ENSMUSG00000025817.12_Nudt5	Nudt5
						chr9	73113448	73123333	ENSMUSG00000032215.15_Rsl24d1	Rsl24d1		chr9	3403592	3479236	ENSMUSG00000025898.6_Cwf19l2	Cwf19l2
						chr9	59656368	59679375	ENSMUSG00000032294.17_Pkm	Pkm		chr9	3335478	3391154	ENSMUSG00000025899.14_Alkbh8	Alkbh8
						chr9	64281607	64304792	ENSMUSG00000032397.7_Tipin	Tipin		chr1	21218575	21230167	ENSMUSG00000025933.15_Tmem14a	Tmem14a
						chr9	64137144	64173104	ENSMUSG00000032400.18_Zwilch	Zwilch		chr1	64606473	64617242	ENSMUSG00000025956.10_Mettl21a	Mettl21a
						chr9	95456898	95511894	ENSMUSG00000032407.14_U2surp	U2surp		chr1	64532819	64604548	ENSMUSG00000025958.14_Creb1	Creb1
						chr9	88447009	88482559	ENSMUSG00000032423.12_Syncrip	Syncrip		chr1	45795166	45823619	ENSMUSG00000025995.16_Wdr75	Wdr75
						chr9	109875579	109893895	ENSMUSG00000032477.14_Cdc25a	Cdc25a		chr1	58900449	58973430	ENSMUSG00000026028.12_Trak2	Trak2
						chr9	110131980	110240178	ENSMUSG00000032481.17_Smarcc1	Smarcc1		chr1	58586384	58595964	ENSMUSG00000026032.8_Ndufb3	Ndufb3
						chr7	126491715	126502414	ENSMUSG00000032637.15_Atxn2l	Atxn2l		chr1	58430994	58445429	ENSMUSG00000026035.15_Ppil3	Ppil3
						chr9	103353108	103365538	ENSMUSG00000032803.15_Cdv3	Cdv3		chr1	44106885	44118753	ENSMUSG00000026047.13_Poglut2	Poglut2
						chr3	104638668	104658462	ENSMUSG00000032902.1_Slc16a1	Slc16a1		chr1	44147847	44181260	ENSMUSG00000026048.16_Ercc5	Ercc5
						chr2	151542483	151561692	ENSMUSG00000032966.14_Fkbp1a	Fkbp1a		chr1	37890477	37898535	ENSMUSG00000026087.11_Mrpl30	Mrpl30
						chr16	48994188	49019705	ENSMUSG00000033031.13_Cip2a	Cip2a		chr1	37878888	37890411	ENSMUSG00000026088.15_Mitd1	Mitd1
						chr2	122348893	122368918	ENSMUSG00000033256.14_Shf	Shf		chr1	53313663	53324064	ENSMUSG00000026096.14_Osgepl1	Osgepl1
						chr18	36679579	36683853	ENSMUSG00000033272.12_Slc35a4	Slc35a4		chr1	53297095	53310309	ENSMUSG00000026097.9_Ormdl1	Ormdl1
						chr5	110103975	110108197	ENSMUSG00000033434.15_Gtpbp6	Gtpbp6		chr1	53189187	53297018	ENSMUSG00000026098.13_Pms1	Pms1
						chr8	111270944	111300222	ENSMUSG00000033596.5_Rfwd3	Rfwd3		chr1	37430139	37438984	ENSMUSG00000026111.15_Unc50	Unc50
						chr8	110810239	110846776	ENSMUSG00000033732.10_Sf3b3	Sf3b3		chr1	37417084	37430103	ENSMUSG00000026112.7_Coa5	Coa5
						chr16	20605451	20610768	ENSMUSG00000033809.15_Alg3	Alg3		chr1	33453810	33669795	ENSMUSG00000026134.11_Prim2	Prim2
						chr11	118259651	118290231	ENSMUSG00000033909.17_Usp36	Usp36		chr1	24011681	24100333	ENSMUSG00000026153.15_Fam135a	Fam135a
						chr10	117051001	117063814	ENSMUSG00000034024.8_Cct2	Cct2		chr1	86582904	86609375	ENSMUSG00000026240.12_Cops7b	Cops7b
						chr11	5098926	5106091	ENSMUSG00000034175.13_Rhbdd3	Rhbdd3		chr1	79776018	79781445	ENSMUSG00000026248.9_Mrpl44	Mrpl44
						chr6	91462172	91473546	ENSMUSG00000034203.8_Chchd4	Chchd4		chr1	105663913	105755191	ENSMUSG00000026319.13_Relch	Relch
						chr6	113077365	113153435	ENSMUSG00000034269.12_Setd5	Setd5		chr1	97770172	97792969	ENSMUSG00000026333.14_Gin1	Gin1
						chr3	69035288	69044755	ENSMUSG00000034317.14_Trim59	Trim59		chr1	143598800	143702893	ENSMUSG00000026361.9_Cdc73	Cdc73
						chr19	41923566	41933296	ENSMUSG00000034321.14_Exosc1	Exosc1		chr1	119652467	119837613	ENSMUSG00000026384.13_Ptpn4	Ptpn4
						chr3	69004738	69034623	ENSMUSG00000034349.14_Smc4	Smc4		chr1	138482875	138619749	ENSMUSG00000026393.10_Nek7	Nek7
						chr8	116981810	116993537	ENSMUSG00000034424.5_Gcsh	Gcsh		chr1	131285251	131527347	ENSMUSG00000026425.15_Srgap2	Srgap2
						chr11	3649191	3690477	ENSMUSG00000034543.15_Morc2a	Morc2a		chr1	131867224	131872739	ENSMUSG00000026433.13_Rab29	Rab29
						chr13	69497959	69534617	ENSMUSG00000034575.13_Tent4a	Tent4a		chr1	132477435	132505659	ENSMUSG00000026439.14_Rbbp5	Rbbp5
						chr13	68560780	68582121	ENSMUSG00000034617.7_Mtrr	Mtrr		chr1	155158715	155205659	ENSMUSG00000026470.14_Stx6	Stx6
						chr10	121587380	121626332	ENSMUSG00000034667.8_Xpot	Xpot		chr1	179528055	179546267	ENSMUSG00000026492.11_Tfb2m	Tfb2m
						chrX	94188707	94212709	ENSMUSG00000035150.15_Eif2s3x	Eif2s3x		chr1	176814660	176956360	ENSMUSG00000026504.17_Sdccag8	Sdccag8
						chr12	51348061	51376986	ENSMUSG00000035293.13_G2e3	G2e3		chr1	172082529	172122325	ENSMUSG00000026553.17_Copa	Copa
						chr5	100361649	100416234	ENSMUSG00000035325.16_Sec31a	Sec31a		chr1	165328698	165460465	ENSMUSG00000026571.12_Dcaf6	Dcaf6
						chr10	80567124	80577321	ENSMUSG00000035397.8_Klf16	Klf16		chr1	164308073	164437294	ENSMUSG00000026575.15_Nme7	Nme7
						chr10	80392539	80399550	ENSMUSG00000035478.14_Mbd3	Mbd3		chr1	164289800	164307484	ENSMUSG00000026577.13_Blzf1	Blzf1
						chr11	79933953	79962390	ENSMUSG00000035575.11_Utp6	Utp6		chr1	163929805	163955109	ENSMUSG00000026584.14_Scyl3	Scyl3
						chr10	80148272	80158368	ENSMUSG00000035621.13_Midn	Midn		chr1	163779583	163917109	ENSMUSG00000026585.13_Kifap3	Kifap3
						chr7	3645290	3661108	ENSMUSG00000035632.16_Cnot3	Cnot3		chr1	191045842	191062905	ENSMUSG00000026632.17_Tatdn3	Tatdn3
						chr2	28822305	28840286	ENSMUSG00000035666.14_Gtf3c4	Gtf3c4		chr1	162570590	162595365	ENSMUSG00000026696.15_Vamp4	Vamp4
						chr14	50926068	50930849	ENSMUSG00000035953.14_Pip4p1	Pip4p1		chr1	161088375	161131511	ENSMUSG00000026705.16_Klhl20	Klhl20
						chr2	26890435	26902879	ENSMUSG00000036160.13_Surf6	Surf6		chr2	14074098	14149634	ENSMUSG00000026718.17_Stam	Stam
						chr3	54735539	54749795	ENSMUSG00000036632.9_Alg5	Alg5		chr1	160257205	160792946	ENSMUSG00000026721.16_Rabgap1l	Rabgap1l
						chr2	25332729	25352212	ENSMUSG00000036646.13_Man1b1	Man1b1		chr2	13509014	13544668	ENSMUSG00000026723.10_Trdmt1	Trdmt1
						chr8	105844677	105852054	ENSMUSG00000036672.5_Cenpt	Cenpt		chr2	18206333	18392811	ENSMUSG00000026740.12_Dnajc1	Dnajc1
						chr9	119238432	119322427	ENSMUSG00000036737.12_Oxsr1	Oxsr1		chr2	39016155	39065541	ENSMUSG00000026754.16_Golga1	Golga1
						chr4	40259601	40269850	ENSMUSG00000036822.6_Topors	Topors		chr2	48902824	48949276	ENSMUSG00000026761.12_Orc4	Orc4
						chr8	79639618	79677724	ENSMUSG00000036990.13_Otud4	Otud4		chr2	50279881	50296717	ENSMUSG00000026766.16_Mmadhc	Mmadhc
						chr4	134923592	134927671	ENSMUSG00000037266.18_Rsrp1	Rsrp1		chr2	12347263	12419470	ENSMUSG00000026767.12_Mindy3	Mindy3
						chr11	78541817	78550777	ENSMUSG00000037278.9_Tmem97	Tmem97		chr2	23156369	23199260	ENSMUSG00000026775.9_Yme1l1	Yme1l1
						chr5	33658586	33672198	ENSMUSG00000037313.16_Tacc3	Tacc3		chr2	23068168	23114513	ENSMUSG00000026781.17_Acbd5	Acbd5
						chr8	25764538	25785287	ENSMUSG00000037316.9_Bag4	Bag4		chr2	22895522	22940266	ENSMUSG00000026784.14_Pdss1	Pdss1
						chr11	58009064	58062034	ENSMUSG00000037331.15_Larp1	Larp1		chr2	36136389	36190647	ENSMUSG00000026887.9_Mrrf	Mrrf
						chr1	191537365	191575544	ENSMUSG00000037474.13_Dtl	Dtl		chr2	36116079	36136773	ENSMUSG00000026889.12_Rbm18	Rbm18
						chr14	47240944	47276832	ENSMUSG00000037572.17_Wdhd1	Wdhd1		chr2	61711694	61800376	ENSMUSG00000026914.15_Psmd14	Psmd14
						chr11	94211454	94215495	ENSMUSG00000037573.5_Tob1	Tob1		chr2	37583156	37703275	ENSMUSG00000026915.16_Strbp	Strbp
						chr11	93956979	93968521	ENSMUSG00000037601.11_Nme1	Nme1		chr2	25272478	25285915	ENSMUSG00000026965.12_Anapc2	Anapc2
						chr8	22476788	22569612	ENSMUSG00000037656.9_Slc20a2	Slc20a2		chr2	80315466	80354043	ENSMUSG00000027006.13_Dnajc10	Dnajc10
						chr11	77982802	78030539	ENSMUSG00000037791.15_Phf12	Phf12		chr2	78869047	78921293	ENSMUSG00000027011.14_Ube2e3	Ube2e3
						chr4	86578855	86612055	ENSMUSG00000038047.18_Haus6	Haus6		chr2	71211758	71263291	ENSMUSG00000027012.15_Dync1i2	Dync1i2
						chr2	156196642	156309952	ENSMUSG00000038116.16_Phf20	Phf20		chr2	77895653	77946375	ENSMUSG00000027014.14_Cwc22	Cwc22
						chr6	125168007	125191701	ENSMUSG00000038252.13_Ncapd2	Ncapd2		chr2	69686815	69712606	ENSMUSG00000027086.16_Fastkd1	Fastkd1
						chr6	125131909	125144753	ENSMUSG00000038279.10_Nop2	Nop2		chr2	69789636	69797223	ENSMUSG00000027088.10_Phospho2	Phospho2
						chr11	74898078	74909342	ENSMUSG00000038335.13_Tsr1	Tsr1		chr2	74825803	74878431	ENSMUSG00000027099.9_Mtx2	Mtx2
						chr8	13338751	13378448	ENSMUSG00000038482.11_Tfdp1	Tfdp1		chr2	73092801	73214447	ENSMUSG00000027108.15_Ola1	Ola1
						chr4	59769637	59783866	ENSMUSG00000038544.14_Inip	Inip		chr2	112379211	112414240	ENSMUSG00000027132.3_Katnbl1	Katnbl1
						chr8	123996318	124021008	ENSMUSG00000038697.15_Taf5l	Taf5l		chr2	110017817	110045316	ENSMUSG00000027160.16_Ccdc34	Ccdc34
						chr17	35956819	35969761	ENSMUSG00000038762.15_Abcf1	Abcf1		chr2	105966709	106003549	ENSMUSG00000027166.14_Dnajc24	Dnajc24
						chr2	180904377	180920949	ENSMUSG00000038848.14_Ythdf1	Ythdf1		chr2	105701027	105904564	ENSMUSG00000027167.11_Elp4	Elp4
						chr8	10984681	11008458	ENSMUSG00000038894.7_Irs2	Irs2		chr2	104999656	105017080	ENSMUSG00000027170.12_Eif3m	Eif3m
						chr7	80294505	80316254	ENSMUSG00000038943.16_Prc1	Prc1		chr2	104027844	104057523	ENSMUSG00000027180.12_Fbxo3	Fbxo3
						chr9	35204208	35211055	ENSMUSG00000039048.15_Foxred1	Foxred1		chr2	102300119	102400900	ENSMUSG00000027189.16_Trim44	Trim44
						chr8	107580381	107588464	ENSMUSG00000039067.5_Psmd7	Psmd7		chr2	94032689	94157964	ENSMUSG00000027195.10_Hsd17b12	Hsd17b12
						chr2	32535359	32569756	ENSMUSG00000039157.12_Fam102a	Fam102a		chr2	125830304	125859139	ENSMUSG00000027206.13_Cops2	Cops2
						chr2	31670715	31681349	ENSMUSG00000039356.15_Exosc2	Exosc2		chr2	121142141	121156659	ENSMUSG00000027259.15_Adal	Adal
						chr1	178324343	178337797	ENSMUSG00000039630.10_Hnrnpu	Hnrnpu		chr2	121171268	121194211	ENSMUSG00000027263.12_Tubgcp4	Tubgcp4
						chr17	34031852	34038399	ENSMUSG00000039656.17_Rxrb	Rxrb		chr2	120860269	120970715	ENSMUSG00000027272.5_Ubr1	Ubr1
						chr2	30173471	30178450	ENSMUSG00000039660.16_Spout1	Spout1		chr2	136873780	136891389	ENSMUSG00000027274.16_Mkks	Mkks
						chr9	49436963	49486225	ENSMUSG00000040219.4_Ttc12	Ttc12		chr2	136892168	137071950	ENSMUSG00000027281.16_Slx4ip	Slx4ip
						chr19	43663805	43674860	ENSMUSG00000040414.8_Slc25a28	Slc25a28		chr2	120316461	120353125	ENSMUSG00000027291.15_Vps39	Vps39
						chr16	96120618	96127729	ENSMUSG00000040681.16_Hmgn1	Hmgn1		chr2	130906495	131030333	ENSMUSG00000027312.14_Atrn	Atrn
						chr17	71616215	71659031	ENSMUSG00000041057.10_Wdr43	Wdr43		chr2	132239492	132247807	ENSMUSG00000027341.10_Tmem230	Tmem230
						chr5	149184350	149215428	ENSMUSG00000041264.16_Uspl1	Uspl1		chr2	117249739	117271540	ENSMUSG00000027349.5_Fam98b	Fam98b
						chr7	16274045	16286790	ENSMUSG00000041375.18_Ccdc9	Ccdc9		chr2	117121374	117182279	ENSMUSG00000027351.14_Spred1	Spred1
						chr8	106893651	106923088	ENSMUSG00000041438.8_Utp4	Utp4		chr2	132846666	132866785	ENSMUSG00000027357.16_Crls1	Crls1
						chr5	146832890	146837032	ENSMUSG00000041453.12_Rpl21	Rpl21		chr2	126707343	126759297	ENSMUSG00000027363.15_Usp8	Usp8
						chr13	98246845	98263041	ENSMUSG00000041747.3_Utp15	Utp15		chr2	126890391	126933235	ENSMUSG00000027366.12_Sppl2a	Sppl2a
						chr17	33824572	33838317	ENSMUSG00000041881.13_Ndufa7	Ndufa7		chr2	128926268	128944077	ENSMUSG00000027387.11_Zc3h8	Zc3h8
						chr6	117917294	117925621	ENSMUSG00000042079.13_Hnrnpf	Hnrnpf		chr2	144527718	144541995	ENSMUSG00000027427.13_Polr3f	Polr3f
						chr14	31012433	31019152	ENSMUSG00000042354.7_Gnl3	Gnl3		chr2	144542265	144550869	ENSMUSG00000027428.9_Rbbp9	Rbbp9
						chr3	90000288	90052475	ENSMUSG00000042520.16_Ubap2l	Ubap2l		chr2	147012996	147078000	ENSMUSG00000027433.5_Xrn2	Xrn2
						chr9	57076376	57128364	ENSMUSG00000042557.14_Sin3a	Sin3a		chr2	148693985	148732467	ENSMUSG00000027438.14_Napb	Napb
						chr17	56562939	56584585	ENSMUSG00000042625.16_Safb2	Safb2		chr2	174076922	174099771	ENSMUSG00000027522.15_Stx16	Stx16
						chr15	79286228	79328176	ENSMUSG00000042632.17_Pla2g6	Pla2g6		chr3	14533823	14568301	ENSMUSG00000027550.14_Lrrcc1	Lrrcc1
						chr19	8735839	8740624	ENSMUSG00000042729.11_Wdr74	Wdr74		chr3	19131402	19163065	ENSMUSG00000027599.9_Armc1	Armc1
						chr15	99029891	99038110	ENSMUSG00000043091.9_Tuba1c	Tuba1c		chr2	156995265	157007075	ENSMUSG00000027635.15_Dsn1	Dsn1
						chr17	56256810	56263610	ENSMUSG00000043683.4_Fem1a	Fem1a		chr2	157737401	157891614	ENSMUSG00000027649.15_Ctnnbl1	Ctnnbl1
						chr10	128194457	128209939	ENSMUSG00000044005.13_Gls2	Gls2		chr3	33799832	33814860	ENSMUSG00000027677.17_Ttc14	Ttc14
						chr11	20227037	20249418	ENSMUSG00000044066.14_Cep68	Cep68		chr3	34077279	34081321	ENSMUSG00000027679.13_Dnajc19	Dnajc19
						chr11	22972005	22976496	ENSMUSG00000044068.7_Zrsr1	Zrsr1		chr3	35892105	35933472	ENSMUSG00000027708.14_Dcun1d1	Dcun1d1
						chr2	32278816	32288075	ENSMUSG00000044627.11_Swi5	Swi5		chr3	35959833	36000678	ENSMUSG00000027709.9_Mccc1	Mccc1
						chr13	64133018	64153202	ENSMUSG00000044934.13_Zfp367	Zfp367		chr3	36065979	36092853	ENSMUSG00000027710.14_Acad9	Acad9
						chr7	44246789	44252312	ENSMUSG00000045411.16_2410002F23Rik	2410002F23Rik		chr3	37419896	37579096	ENSMUSG00000027722.14_Spata5	Spata5
						chr12	75630596	75669537	ENSMUSG00000045690.8_Wdr89	Wdr89		chr3	53853376	53863830	ENSMUSG00000027746.13_Ufm1	Ufm1
						chr6	86438727	86470388	ENSMUSG00000046679.16_C87436	C87436		chr3	54728678	54735393	ENSMUSG00000027752.15_Exosc8	Exosc8
						chr17	27556668	27563663	ENSMUSG00000046711.16_Hmga1	Hmga1		chr3	69072221	69127092	ENSMUSG00000027782.10_Kpna4	Kpna4
						chr7	28169710	28179269	ENSMUSG00000046865.7_Fbl	Fbl		chr3	69316861	69560802	ENSMUSG00000027784.10_Ppm1l	Ppm1l
						chr12	112820237	112829423	ENSMUSG00000047832.9_Cdca4	Cdca4		chr3	79591365	79603650	ENSMUSG00000027804.13_Ppid	Ppid
						chr7	44732009	44748306	ENSMUSG00000048012.19_Zfp473	Zfp473		chr3	57841895	57848079	ENSMUSG00000027805.16_Pfn2	Pfn2
						chr3	87930314	87940686	ENSMUSG00000048039.8_Isg20l2	Isg20l2		chr3	58414720	58461720	ENSMUSG00000027806.9_Tsc22d2	Tsc22d2
						chr3	107327135	107333101	ENSMUSG00000048109.10_Rbm15	Rbm15		chr3	58525821	58557501	ENSMUSG00000027810.14_Eif2a	Eif2a
						chr12	71015990	71098592	ENSMUSG00000048118.17_Arid4a	Arid4a		chr3	63942330	63964768	ENSMUSG00000027822.16_Slc33a1	Slc33a1
						chr7	128696441	128740495	ENSMUSG00000048170.14_Mcmbp	Mcmbp		chr3	63976106	64022579	ENSMUSG00000027823.9_Gmps	Gmps
						chr12	70825514	70902234	ENSMUSG00000048285.9_Frmd6	Frmd6		chr3	75557547	75643495	ENSMUSG00000027834.15_Serpini1	Serpini1
						chr14	67676355	67715610	ENSMUSG00000048922.18_Cdca2	Cdca2		chr3	75516490	75556856	ENSMUSG00000027835.11_Pdcd10	Pdcd10
						chr5	124439930	124462308	ENSMUSG00000049327.17_Kmt5a	Kmt5a		chr3	103800605	103809444	ENSMUSG00000027845.15_Dclre1b	Dclre1b
						chr7	127863047	127876828	ENSMUSG00000049728.14_Zfp668	Zfp668		chr3	102995708	103008459	ENSMUSG00000027854.12_Sike1	Sike1
						chr3	41066326	41083046	ENSMUSG00000049940.7_Pgrmc2	Pgrmc2		chr3	100162381	100206981	ENSMUSG00000027865.10_Gdap2	Gdap2
						chr9	35560820	35570398	ENSMUSG00000050555.9_Hyls1	Hyls1		chr3	90254163	90264125	ENSMUSG00000027936.18_Crtc2	Crtc2
						chr1	58392898	58407353	ENSMUSG00000051223.14_Bzw1	Bzw1		chr3	116669470	116712650	ENSMUSG00000027957.13_Slc35a3	Slc35a3
						chr11	78507055	78512172	ENSMUSG00000051232.13_Tmem199	Tmem199		chr3	116595012	116631004	ENSMUSG00000027959.14_Sass6	Sass6
						chr2	152393611	152398063	ENSMUSG00000051817.8_Sox12	Sox12		chr3	113605464	113630149	ENSMUSG00000027981.14_Rnpc3	Rnpc3
						chr18	38327558	38339003	ENSMUSG00000052102.15_Gnpda1	Gnpda1		chr3	83055522	83072355	ENSMUSG00000027998.11_Plrg1	Plrg1
						chr17	27630465	27634475	ENSMUSG00000052146.16_Rps10	Rps10		chr3	133091840	133110988	ENSMUSG00000028016.9_Ints12	Ints12
						chr8	33619586	33641967	ENSMUSG00000052906.7_Ubxn8	Ubxn8		chr3	132981752	133091825	ENSMUSG00000028018.15_Gstcd	Gstcd
						chr7	28971372	28981814	ENSMUSG00000053565.10_Eif3k	Eif3k		chr3	132660499	132683884	ENSMUSG00000028029.11_Aimp1	Aimp1
						chr4	129626078	129641065	ENSMUSG00000053841.15_Txlna	Txlna		chr3	132684144	132841688	ENSMUSG00000028030.12_Tbck	Tbck
						chr11	93859243	93885766	ENSMUSG00000054079.12_Utp18	Utp18		chr3	86224680	86782689	ENSMUSG00000028080.16_Lrba	Lrba
						chr5	8422899	8454736	ENSMUSG00000054099.11_Slc25a40	Slc25a40		chr3	85574119	85655622	ENSMUSG00000028085.12_Gatb	Gatb
						chr2	30066456	30072577	ENSMUSG00000054766.13_Set	Set		chr3	84815268	84979198	ENSMUSG00000028086.15_Fbxw7	Fbxw7
						chr2	72476159	72486893	ENSMUSG00000055612.15_Cdca7	Cdca7		chr3	96868281	96905346	ENSMUSG00000028096.13_Gpr89	Gpr89
						chr5	140419328	140443360	ENSMUSG00000056076.13_Eif3b	Eif3b		chr3	123368297	123386108	ENSMUSG00000028114.16_Mettl14	Mettl14
						chr14	32159865	32179855	ENSMUSG00000056234.15_Ncoa4	Ncoa4		chr3	138925902	139075201	ENSMUSG00000028149.12_Rap1gds1	Rap1gds1
						chr7	13278826	13311425	ENSMUSG00000056394.17_Lig1	Lig1		chr3	138526179	138559696	ENSMUSG00000028156.12_Eif4e	Eif4e
						chr11	3639794	3647530	ENSMUSG00000056579.18_Tug1	Tug1		chr3	136670124	136937727	ENSMUSG00000028161.17_Ppp3ca	Ppp3ca
						chr6	113697050	113711069	ENSMUSG00000056952.13_Tatdn2	Tatdn2		chr3	159839672	159936023	ENSMUSG00000028173.10_Wls	Wls
						chr11	116837432	116843449	ENSMUSG00000056962.11_Jmjd6	Jmjd6		chr3	159495433	159529955	ENSMUSG00000028175.15_Depdc1a	Depdc1a
						chr11	33152287	33163206	ENSMUSG00000057113.13_Npm1	Npm1		chr3	146505956	146521429	ENSMUSG00000028187.10_Rpf1	Rpf1
						chr18	80206795	80225855	ENSMUSG00000057130.12_Txnl4a	Txnl4a		chr4	12153409	12172015	ENSMUSG00000028218.19_Fam92a	Fam92a
						chr17	12911349	12916345	ENSMUSG00000057388.9_Mrpl18	Mrpl18		chr4	15957925	15992589	ENSMUSG00000028224.14_Nbn	Nbn
						chr6	86365646	86370058	ENSMUSG00000057497.8_Fam136a	Fam136a		chr4	3549041	3574853	ENSMUSG00000028232.13_Tmem68	Tmem68
						chr18	46597704	46610211	ENSMUSG00000057561.10_Eif1a	Eif1a		chr4	3574875	3616619	ENSMUSG00000028233.6_Tgs1	Tgs1
						chr16	91689322	91728975	ENSMUSG00000058240.14_Cryzl1	Cryzl1		chr4	6191098	6221688	ENSMUSG00000028243.5_Ubxn2b	Ubxn2b
						chr8	79683462	79711740	ENSMUSG00000058355.8_Abce1	Abce1		chr4	21848058	21871342	ENSMUSG00000028248.15_Pnisr	Pnisr
						chr15	102073773	102097173	ENSMUSG00000058655.9_Eif4b	Eif4b		chr4	33310311	33502614	ENSMUSG00000028274.17_Rngtt	Rngtt
						chr7	27158658	27166802	ENSMUSG00000058709.11_Egln2	Egln2		chr4	34614957	34660167	ENSMUSG00000028292.14_Rars2	Rars2
						chr2	132263148	132312050	ENSMUSG00000058793.14_Cds2	Cds2		chr4	34663257	34687438	ENSMUSG00000028293.14_Slc35a1	Slc35a1
						chr10	111473223	111496884	ENSMUSG00000058799.16_Nap1l1	Nap1l1		chr4	49632066	49656887	ENSMUSG00000028309.14_Rnf20	Rnf20
						chr2	75659267	75669407	ENSMUSG00000059005.13_Hnrnpa3	Hnrnpa3		chr4	46175222	46196311	ENSMUSG00000028329.13_Xpa	Xpa
						chr12	76937274	76962201	ENSMUSG00000059436.13_Max	Max		chr4	46379864	46389437	ENSMUSG00000028331.12_Trmo	Trmo
						chr11	93885852	93946985	ENSMUSG00000059474.13_Mbtd1	Mbtd1		chr4	48193323	48279558	ENSMUSG00000028343.10_Erp44	Erp44
						chr11	69580359	69591873	ENSMUSG00000059552.13_Trp53	Trp53		chr4	48279802	48431954	ENSMUSG00000028344.12_Invs	Invs
						chr7	126689468	126695784	ENSMUSG00000059772.12_Slx1b	Slx1b		chr1	174501825	174822729	ENSMUSG00000028354.13_Fmn2	Fmn2
						chr11	69666936	69672317	ENSMUSG00000059796.16_Eif4a1	Eif4a1		chr4	62189540	62208446	ENSMUSG00000028389.12_Zfp37	Zfp37
						chr2	53134704	53191225	ENSMUSG00000061136.14_Prpf40a	Prpf40a		chr4	82798738	82859673	ENSMUSG00000028403.15_Zdhhc21	Zdhhc21
						chr7	25659164	25668032	ENSMUSG00000061286.7_Exosc5	Exosc5		chr4	53713998	53765785	ENSMUSG00000028414.17_Fktn	Fktn
						chr15	81864520	81871911	ENSMUSG00000061360.8_Phf5a	Phf5a		chr4	56749680	56802331	ENSMUSG00000028431.11_Elp1	Elp1
						chr7	5007275	5013238	ENSMUSG00000061374.14_Fiz1	Fiz1		chr4	83417724	83453340	ENSMUSG00000028483.13_Snapc3	Snapc3
						chr7	27187007	27195760	ENSMUSG00000061479.15_Snrpa	Snrpa		chr4	85205441	85389380	ENSMUSG00000028488.15_Sh3gl2	Sh3gl2
						chr17	35841515	35859670	ENSMUSG00000061607.15_Mdc1	Mdc1		chr4	99765402	99829186	ENSMUSG00000028549.17_Itgb3bp	Itgb3bp
						chr17	31647081	31658892	ENSMUSG00000061613.13_U2af1	U2af1		chr4	99193934	99259787	ENSMUSG00000028550.15_Atg4c	Atg4c
						chr10	91116574	91124059	ENSMUSG00000061904.12_Slc25a3	Slc25a3		chr4	98355370	98383306	ENSMUSG00000028563.16_Tm2d1	Tm2d1
						chr16	11219292	11254270	ENSMUSG00000062203.15_Gspt1	Gspt1		chr4	95967240	96025413	ENSMUSG00000028572.13_Hook1	Hook1
						chr7	27258725	27282141	ENSMUSG00000063160.12_Numbl	Numbl		chr4	94614491	94693229	ENSMUSG00000028576.12_Ift74	Ift74
						chr5	108121627	108132620	ENSMUSG00000063406.11_Tmed5	Tmed5		chr4	107233514	107253532	ENSMUSG00000028617.10_Lrrc42	Lrrc42
						chr7	45376453	45395742	ENSMUSG00000063511.11_Snrnp70	Snrnp70		chr4	107055874	107066868	ENSMUSG00000028622.11_Mrpl37	Mrpl37
						chr4	150236952	150248879	ENSMUSG00000063524.13_Eno1	Eno1		chr4	116032842	116053876	ENSMUSG00000028706.14_Nsun4	Nsun4
						chr6	71880640	71908750	ENSMUSG00000063884.6_Ptcd3	Ptcd3		chr4	114959336	114987241	ENSMUSG00000028719.8_Cmpk1	Cmpk1
						chr7	110018274	110056609	ENSMUSG00000066232.4_Ipo7	Ipo7		chr4	126332732	126429556	ENSMUSG00000028842.15_Ago3	Ago3
						chr9	101074762	101104800	ENSMUSG00000066415.4_Msl2	Msl2		chr4	125029992	125055376	ENSMUSG00000028869.13_Gnl2	Gnl2
						chr5	129942109	129986692	ENSMUSG00000066735.8_Vkorc1l1	Vkorc1l1		chr4	153964449	153975126	ENSMUSG00000029027.9_Dffb	Dffb
						chr2	37425500	37430919	ENSMUSG00000066798.3_Zbtb6	Zbtb6		chr4	155624869	155649938	ENSMUSG00000029062.14_Cdk11b	Cdk11b
						chr7	131560222	131571892	ENSMUSG00000066979.6_Bub3	Bub3		chr5	48372329	48388845	ENSMUSG00000029089.8_5730480H06Rik	5730480H06Rik
						chr17	46202782	46243598	ENSMUSG00000067150.6_Xpo5	Xpo5		chr5	34761744	34912534	ENSMUSG00000029104.15_Htt	Htt
						chrX	159372178	159389928	ENSMUSG00000067194.6_Eif1ax	Eif1ax		chr5	38038742	38137765	ENSMUSG00000029125.14_Stx18	Stx18
						chrX	58030643	58036559	ENSMUSG00000067860.11_Zic3	Zic3		chr5	41624976	41708154	ENSMUSG00000029128.12_Rab28	Rab28
						chr17	12916382	12925067	ENSMUSG00000068039.13_Tcp1	Tcp1		chr5	31624439	31697627	ENSMUSG00000029136.9_Rbks	Rbks
						chr3	103020607	103057991	ENSMUSG00000068823.10_Csde1	Csde1		chr5	31526995	31554037	ENSMUSG00000029141.16_Slc4a1ap	Slc4a1ap
						chr3	88909615	88913999	ENSMUSG00000068922.14_Msto1	Msto1		chr5	52640087	52669708	ENSMUSG00000029173.12_Sepsecs	Sepsecs
						chr10	80264984	80288408	ENSMUSG00000069565.12_Dazap1	Dazap1		chr5	52834012	52867797	ENSMUSG00000029176.13_Anapc4	Anapc4
						chr11	97703399	97713500	ENSMUSG00000069744.7_Psmb3	Psmb3		chr5	52783054	52824665	ENSMUSG00000029179.14_Zcchc4	Zcchc4
						chr7	144929931	144939869	ENSMUSG00000070348.5_Ccnd1	Ccnd1		chr5	69556961	69573104	ENSMUSG00000029208.16_Guf1	Guf1
						chr17	56585059	56606294	ENSMUSG00000071054.12_Safb	Safb		chr5	69575001	69592340	ENSMUSG00000029209.15_Gnpda2	Gnpda2
						chr10	128058954	128077272	ENSMUSG00000071072.12_Ptges3	Ptges3		chr5	74535449	74598790	ENSMUSG00000029227.15_Fip1l1	Fip1l1
						chr12	3403878	3427011	ENSMUSG00000071456.6_1110002L01Rik	1110002L01Rik		chr5	86012024	86065583	ENSMUSG00000029253.12_Cenpc1	Cenpc1
						chr19	47083468	47090643	ENSMUSG00000071528.4_Atp5md	Atp5md		chr5	108312609	108349355	ENSMUSG00000029263.15_Pigg	Pigg
						chr19	8871559	8875656	ENSMUSG00000071655.12_Ubxn1	Ubxn1		chr5	105876568	105915818	ENSMUSG00000029290.12_Zfp326	Zfp326
						chr19	8809075	8819333	ENSMUSG00000071660.10_Ttc9c	Ttc9c		chr5	92052164	92083719	ENSMUSG00000029405.16_G3bp2	G3bp2
						chr2	119609971	119618469	ENSMUSG00000072980.3_Oip5	Oip5		chr5	122354369	122364984	ENSMUSG00000029462.18_Vps29	Vps29
						chr6	35252654	35263496	ENSMUSG00000073155.12_1810058I24Rik	1810058I24Rik		chr5	96210115	96266709	ENSMUSG00000029486.13_Mrpl1	Mrpl1
						chr2	121449195	121453420	ENSMUSG00000074884.12_Serf2	Serf2		chr5	110231041	110256647	ENSMUSG00000029501.14_Ankle2	Ankle2
						chr2	91643688	91649791	ENSMUSG00000075040.9_Zfp408	Zfp408		chr5	110176879	110223201	ENSMUSG00000029502.14_Golga3	Golga3
						chr10	128821894	128877617	ENSMUSG00000078427.3_Sarnp	Sarnp		chr5	110664373	110770717	ENSMUSG00000029505.17_Ep400	Ep400
						chr11	106197408	106216344	ENSMUSG00000078622.8_Ccdc47	Ccdc47		chr6	13069839	13089269	ENSMUSG00000029571.14_Tmem106b	Tmem106b
						chr7	30077337	30090527	ENSMUSG00000078768.2_Zfp566	Zfp566		chr5	143235174	143248834	ENSMUSG00000029587.16_Zfp12	Zfp12
						chr7	27838607	27856438	ENSMUSG00000078779.4_Zfp59	Zfp59		chr5	143817788	143904251	ENSMUSG00000029613.15_Eif2ak1	Eif2ak1
						chr11	75177643	75190519	ENSMUSG00000078789.9_Dph1	Dph1		chr6	11925916	12081205	ENSMUSG00000029629.17_Phf14	Phf14
						chr11	69916720	69921386	ENSMUSG00000078812.10_Eif5a	Eif5a		chr5	149616544	149636338	ENSMUSG00000029657.15_Hsph1	Hsph1
						chr12	87433246	87443833	ENSMUSG00000079036.10_Alkbh1	Alkbh1		chr6	21949571	21976038	ENSMUSG00000029670.12_Ing3	Ing3
						chr2	158355785	158361513	ENSMUSG00000085385.7_Snhg17	Snhg17		chr6	25743737	25809226	ENSMUSG00000029676.15_Pot1a	Pot1a
						chr12	71009795	71015832	ENSMUSG00000085622.9_3110056K07Rik	3110056K07Rik		chr6	24613805	24665009	ENSMUSG00000029684.14_Wasl	Wasl
						chr4	98726748	98738480	ENSMUSG00000087166.9_L1td1	L1td1		chr6	47454320	47526139	ENSMUSG00000029686.15_Cul1	Cul1
						chr8	72147601	72160855	ENSMUSG00000087502.1_Gm16091	Gm16091		chr6	43345001	43666278	ENSMUSG00000029735.17_Tpk1	Tpk1
						chr15	79823896	79834688	ENSMUSG00000089715.12_Cbx6	Cbx6		chr6	33249085	33973979	ENSMUSG00000029763.17_Exoc4	Exoc4
						chr11	116843278	116849740	ENSMUSG00000090266.10_Mettl23	Mettl23		chr6	52546228	52640389	ENSMUSG00000029776.11_Hibadh	Hibadh
						chr8	126930667	126945840	ENSMUSG00000093904.2_Tomm20	Tomm20		chr6	56714927	56761912	ENSMUSG00000029787.10_Avl9	Avl9
						chr2	150311431	150327012	ENSMUSG00000095315.2_Gm10130	Gm10130		chr6	58640564	58692511	ENSMUSG00000029802.13_Abcg2	Abcg2
						chr4	156236010	156247616	ENSMUSG00000095567.8_Noc2l	Noc2l		chr6	65778988	65936376	ENSMUSG00000029913.14_Prdm5	Prdm5
						chr5	100420842	100429535	ENSMUSG00000097772.7_5430416N02Rik	5430416N02Rik		chr6	40325172	40396762	ENSMUSG00000029916.11_Agk	Agk
						chr7	44976758	44986568	ENSMUSG00000109324.2_Prmt1	Prmt1		chr6	39801804	39810988	ENSMUSG00000029918.9_Mrps33	Mrps33
						chr7	44816088	44830812	ENSMUSG00000109511.1_Nup62	Nup62		chr6	39397804	39420462	ENSMUSG00000029922.15_Mkrn1	Mkrn1
						chr17	17374572	17387754	ENSMUSG00000116564.1_Riok2	Riok2		chr6	85942268	85961667	ENSMUSG00000030002.15_Dusp11	Dusp11
						chr17	74519665	74528094	ENSMUSG00000117358.1_Gm31645	Gm31645		chr6	83914392	83986649	ENSMUSG00000030016.14_Zfp638	Zfp638
												chr6	81957851	81965958	ENSMUSG00000030045.10_Mrpl19	Mrpl19
												chr6	87628424	87672147	ENSMUSG00000030051.10_Aplf	Aplf
												chr6	88465409	88497572	ENSMUSG00000030079.15_Ruvbl1	Ruvbl1
												chr6	118383381	118419474	ENSMUSG00000030138.8_Bms1	Bms1
												chr6	119902703	119922823	ENSMUSG00000030166.14_Rad52	Rad52
												chr6	119570796	119848150	ENSMUSG00000030172.15_Erc1	Erc1
												chr6	137754558	137837894	ENSMUSG00000030225.11_Dera	Dera
												chr6	142361376	142387087	ENSMUSG00000030243.16_Recql	Recql
												chr6	112626415	112696648	ENSMUSG00000030254.16_Rad18	Rad18
												chr6	145121739	145174934	ENSMUSG00000030263.13_Lrmp	Lrmp
												chr6	113046225	113068273	ENSMUSG00000030264.14_Thumpd3	Thumpd3
												chr6	113483297	113493338	ENSMUSG00000030284.11_Creld1	Creld1
												chr6	147475871	147632612	ENSMUSG00000030301.17_Ccdc91	Ccdc91
												chr6	148179079	148212374	ENSMUSG00000030304.11_Ergic2	Ergic2
												chr6	148842492	148896237	ENSMUSG00000030309.16_Caprin2	Caprin2
												chr7	12478293	12496235	ENSMUSG00000030386.18_Zfp606	Zfp606
												chr7	10487229	10495394	ENSMUSG00000030393.8_Zik1	Zik1
												chr7	56050253	56231800	ENSMUSG00000030451.16_Herc2	Herc2
												chr7	43579610	43593235	ENSMUSG00000030469.10_Zfp719	Zfp719
												chr7	66644565	66688884	ENSMUSG00000030509.17_Asb7	Asb7
												chr7	67647425	67726576	ENSMUSG00000030555.16_Ttc23	Ttc23
												chr7	67513410	67645231	ENSMUSG00000030556.13_Lrrc28	Lrrc28
												chr7	88430273	88491572	ENSMUSG00000030559.8_Rab38	Rab38
												chr7	87246649	87398710	ENSMUSG00000030562.17_Nox4	Nox4
												chr7	78775236	78783089	ENSMUSG00000030612.6_Mrpl46	Mrpl46
												chr7	92561149	92582294	ENSMUSG00000030613.13_Ccdc90b	Ccdc90b
												chr7	90467438	90476001	ENSMUSG00000030614.8_Tmem126b	Tmem126b
												chr7	90450700	90457229	ENSMUSG00000030615.12_Tmem126a	Tmem126a
												chr7	84585159	84605942	ENSMUSG00000030630.16_Fah	Fah
												chr7	116504415	116540443	ENSMUSG00000030659.14_Nucb2	Nucb2
												chr7	116093301	116105210	ENSMUSG00000030663.12_1110004F10Rik	1110004F10Rik
												chr7	101108775	101284382	ENSMUSG00000030691.15_Fchsd2	Fchsd2
												chr7	100326737	100372307	ENSMUSG00000030718.9_Ppme1	Ppme1
												chr7	114215559	114254711	ENSMUSG00000030754.9_Copb1	Copb1
												chr7	113513834	113571511	ENSMUSG00000030759.16_Far1	Far1
												chr7	98206389	98309538	ENSMUSG00000030760.14_Acer3	Acer3
												chr7	122970564	123002557	ENSMUSG00000030779.16_Rbbp6	Rbbp6
												chr7	110813531	110844457	ENSMUSG00000030788.16_Rnf141	Rnf141
												chr7	130391493	130519580	ENSMUSG00000030850.17_Ate1	Ate1
												chr7	131410601	131448944	ENSMUSG00000030861.15_Acadsb	Acadsb
												chr7	122133041	122149044	ENSMUSG00000030868.6_Dctn5	Dctn5
												chr7	120635176	120659524	ENSMUSG00000030884.12_Uqcrc2	Uqcrc2
												chr7	119794010	119848943	ENSMUSG00000030924.16_Rexo5	Rexo5
												chr7	119782573	119793975	ENSMUSG00000030929.17_Eri2	Eri2
												chr7	132931142	132986391	ENSMUSG00000030967.15_Zranb1	Zranb1
												chrX	13521331	13846556	ENSMUSG00000031012.17_Cask	Cask
												chr7	144915135	144921134	ENSMUSG00000031072.14_LTO1	LTO1
												chr7	144577318	144582463	ENSMUSG00000031077.7_Fadd	Fadd
												chrX	48623962	48662292	ENSMUSG00000031105.16_Slc25a14	Slc25a14
												chrX	49010458	49288242	ENSMUSG00000031109.16_Enox2	Enox2
												chrX	7789765	7820567	ENSMUSG00000031153.16_Gripap1	Gripap1
												chrX	10158216	10216920	ENSMUSG00000031174.17_Rpgr	Rpgr
												chrX	75382399	75396459	ENSMUSG00000031198.4_Fundc2	Fundc2
												chrX	75416628	75454001	ENSMUSG00000031201.17_Brcc3	Brcc3
												chrX	100494291	100516125	ENSMUSG00000031221.7_Igbp1	Igbp1
												chrX	107782751	107816334	ENSMUSG00000031242.7_2610002M06Rik	2610002M06Rik
												chrX	134308084	134362639	ENSMUSG00000031262.12_Cenpi	Cenpi
												chrX	160502166	160591141	ENSMUSG00000031295.13_Phka2	Phka2
												chrX	159255858	159368244	ENSMUSG00000031309.15_Rps6ka3	Rps6ka3
												chrX	104280657	104413846	ENSMUSG00000031333.7_Abcb7	Abcb7
												chrX	168654117	168673898	ENSMUSG00000031358.17_Msl3	Msl3
												chrX	163909145	163929546	ENSMUSG00000031367.15_Ap1s2	Ap1s2
												chrX	139943373	139998557	ENSMUSG00000031433.15_Rbm41	Rbm41
												chr8	27123364	27128680	ENSMUSG00000031487.5_Brf2	Brf2
												chr8	34090423	34108796	ENSMUSG00000031516.11_Dctn6	Dctn6
												chr8	53511727	53523338	ENSMUSG00000031521.5_Aga	Aga
												chr8	22411361	22429665	ENSMUSG00000031533.4_Mrps31	Mrps31
												chr8	47533664	47552825	ENSMUSG00000031568.16_Rwdd4a	Rwdd4a
												chr8	33234384	33385527	ENSMUSG00000031583.13_Wrn	Wrn
												chr8	41397459	41417074	ENSMUSG00000031590.8_Frg1	Frg1
												chr8	41239773	41332344	ENSMUSG00000031592.10_Pcm1	Pcm1
												chr8	40511783	40550757	ENSMUSG00000031600.11_Vps37a	Vps37a
												chr8	40492540	40511754	ENSMUSG00000031601.16_Cnot7	Cnot7
												chr8	77595982	77610653	ENSMUSG00000031617.16_Tmem184c	Tmem184c
												chr8	46163651	46195590	ENSMUSG00000031631.15_Cfap97	Cfap97
												chr8	45975528	45996958	ENSMUSG00000031634.13_Ufsp2	Ufsp2
												chr8	61487734	61506694	ENSMUSG00000031641.14_Cbr4	Cbr4
												chr8	60993195	61131346	ENSMUSG00000031644.19_Nek1	Nek1
												chr6	70844515	70905245	ENSMUSG00000031668.14_Eif2ak3	Eif2ak3
												chr8	85717578	85840921	ENSMUSG00000031703.8_Itfg1	Itfg1
												chr8	82763621	82774160	ENSMUSG00000031711.7_Zfp330	Zfp330
												chr8	109565892	109574051	ENSMUSG00000031723.8_Txnl4b	Txnl4b
												chr8	109593477	109608623	ENSMUSG00000031730.18_Dhodh	Dhodh
												chr8	94574138	94601997	ENSMUSG00000031774.8_Fam192a	Fam192a
												chr8	95352268	95375080	ENSMUSG00000031790.8_Mmp15	Mmp15
												chr8	71542930	71548026	ENSMUSG00000031813.8_Mvb12a	Mvb12a
												chr8	68793929	68829410	ENSMUSG00000031864.16_Ints10	Ints10
												chr8	104511028	104534637	ENSMUSG00000031878.18_Nae1	Nae1
												chr8	106011507	106053819	ENSMUSG00000031901.12_Dus2	Dus2
												chr9	13749197	13806481	ENSMUSG00000031918.16_Mtmr2	Mtmr2
												chr9	26974144	26999549	ENSMUSG00000031969.16_Acad8	Acad8
												chr9	27007771	27030065	ENSMUSG00000031988.10_Vps26b	Vps26b
												chr9	7184520	7208205	ENSMUSG00000032002.10_Dcun1d5	Dcun1d5
												chr9	51943306	51963546	ENSMUSG00000032051.9_Fdx1	Fdx1
												chr9	50775305	50843542	ENSMUSG00000032059.13_Alg9	Alg9
												chr9	72438535	72462025	ENSMUSG00000032221.14_Mns1	Mns1
												chr9	69397906	69433122	ENSMUSG00000032235.15_Ice2	Ice2
												chr9	82866159	82975516	ENSMUSG00000032253.13_Phip	Phip
												chr9	83925145	84124239	ENSMUSG00000032263.14_Bckdhb	Bckdhb
												chr9	55208925	55224433	ENSMUSG00000032309.15_Fbxo22	Fbxo22
												chr9	55454508	55512243	ENSMUSG00000032314.14_Etfa	Etfa
												chr9	56041857	56059077	ENSMUSG00000032320.7_Rcn2	Rcn2
												chr9	79768943	79793430	ENSMUSG00000032328.12_Tmem30a	Tmem30a
												chr9	58582292	58652878	ENSMUSG00000032336.17_Nptn	Nptn
												chr9	58876555	59036425	ENSMUSG00000032340.8_Neo1	Neo1
												chr9	92542223	92608428	ENSMUSG00000032374.14_Plod2	Plod2
												chr9	66514637	66593142	ENSMUSG00000032376.12_Usp3	Usp3
												chr9	66126611	66138955	ENSMUSG00000032381.5_Ciao2a	Ciao2a
												chr9	65908986	66045015	ENSMUSG00000032384.16_Csnk1g1	Csnk1g1
												chr9	65032414	65082651	ENSMUSG00000032393.15_Dpp8	Dpp8
												chr9	62878368	62980879	ENSMUSG00000032405.10_Pias1	Pias1
												chr9	95954767	96057803	ENSMUSG00000032410.13_Xrn1	Xrn1
												chr9	96196304	96323646	ENSMUSG00000032411.15_Tfdp2	Tfdp2
												chr9	86307306	86464950	ENSMUSG00000032415.14_Ube2cbp	Ube2cbp
												chr9	88376750	88438951	ENSMUSG00000032422.17_Snx14	Snx14
												chr9	88548020	88571061	ENSMUSG00000032425.15_Zfp949	Zfp949
												chr9	98563731	98588382	ENSMUSG00000032458.6_Copb2	Copb2
												chr9	99478372	99568899	ENSMUSG00000032468.11_Armc8	Armc8
												chr9	100492293	100546134	ENSMUSG00000032475.15_Nck1	Nck1
												chr9	111118113	111224222	ENSMUSG00000032497.18_Lrrfip2	Lrrfip2
												chr9	121719176	121756843	ENSMUSG00000032525.15_Nktr	Nktr
												chr9	102584588	102626534	ENSMUSG00000032534.18_Cep63	Cep63
												chr9	122945089	122951000	ENSMUSG00000032551.7_1110059G10Rik	1110059G10Rik
												chr9	104046599	104063134	ENSMUSG00000032557.13_Uba5	Uba5
												chr9	105411358	105495133	ENSMUSG00000032570.17_Atp2c1	Atp2c1
												chr9	107773559	107872829	ENSMUSG00000032582.14_Rbm6	Rbm6
												chr9	108290429	108296498	ENSMUSG00000032606.7_Nicn1	Nicn1
												chr13	103741612	103774608	ENSMUSG00000032621.8_Srek1	Srek1
												chr12	80463095	80498122	ENSMUSG00000032705.9_Exd2	Exd2
												chr11	29373658	29510808	ENSMUSG00000032740.16_Ccdc88a	Ccdc88a
												chr6	4076899	4086972	ENSMUSG00000032757.6_Bet1	Bet1
												chr10	78574994	78584479	ENSMUSG00000032763.11_Ilvbl	Ilvbl
												chr17	46303233	46327979	ENSMUSG00000032842.13_Abcc10	Abcc10
												chr2	151715812	151741310	ENSMUSG00000032869.15_Psmf1	Psmf1
												chr4	120968317	121017247	ENSMUSG00000032870.8_Smap2	Smap2
												chr9	87022014	87077774	ENSMUSG00000032872.16_Cyb5r4	Cyb5r4
												chr4	120757438	120825706	ENSMUSG00000032897.17_Nfyc	Nfyc
												chr3	104453980	104511840	ENSMUSG00000032913.13_Lrig2	Lrig2
												chr16	75755022	75766821	ENSMUSG00000032932.15_Hspa13	Hspa13
												chr3	103809628	103822025	ENSMUSG00000032952.11_Ap4b1	Ap4b1
												chr16	49699233	49765126	ENSMUSG00000032965.11_Ift57	Ift57
												chr14	103113411	103346800	ENSMUSG00000033004.15_Mycbp2	Mycbp2
												chr16	48994188	49019705	ENSMUSG00000033031.13_Cip2a	Cip2a
												chr2	150583080	150608567	ENSMUSG00000033096.7_Apmap	Apmap
												chr8	91217030	91313262	ENSMUSG00000033282.14_Rpgrip1l	Rpgrip1l
												chr3	100138180	100162407	ENSMUSG00000033285.15_Wdr3	Wdr3
												chr11	65688243	65788297	ENSMUSG00000033352.11_Map2k4	Map2k4
												chr15	94522688	94543547	ENSMUSG00000033356.3_Pus7l	Pus7l
												chr18	20817223	20896093	ENSMUSG00000033382.15_Trappc8	Trappc8
												chr3	116739999	116808166	ENSMUSG00000033400.14_Agl	Agl
												chr19	60524696	60581025	ENSMUSG00000033417.16_Cacul1	Cacul1
												chr1	157458580	157489060	ENSMUSG00000033488.11_Cryzl2	Cryzl2
												chr5	108660331	108684552	ENSMUSG00000033540.18_Idua	Idua
												chr3	115888183	115929332	ENSMUSG00000033554.17_Dph5	Dph5
												chr18	25169020	25467321	ENSMUSG00000033632.16_AW554918	AW554918
												chr1	155844964	155973255	ENSMUSG00000033671.18_Cep350	Cep350
												chr7	57591162	57828802	ENSMUSG00000033676.13_Gabrb3	Gabrb3
												chr14	70138168	70153811	ENSMUSG00000033712.6_Ccar2	Ccar2
												chr19	4761396	4767065	ENSMUSG00000033760.17_Rbm4b	Rbm4b
												chr6	84618487	85069513	ENSMUSG00000033769.16_Exoc6b	Exoc6b
												chr5	107597735	107661838	ENSMUSG00000033773.14_Rpap2	Rpap2
												chr13	3566035	3611108	ENSMUSG00000033799.10_Tasor2	Tasor2
												chr2	120355312	120404089	ENSMUSG00000033808.16_Tmem87a	Tmem87a
												chr3	82358072	82395268	ENSMUSG00000033900.13_Map9	Map9
												chr7	118712552	118737024	ENSMUSG00000033904.16_Ccp110	Ccp110
												chrX	104536969	104671064	ENSMUSG00000033906.5_Zdhhc15	Zdhhc15
												chr2	119897228	119969581	ENSMUSG00000033943.15_Mga	Mga
												chr1	139422382	139453005	ENSMUSG00000033964.12_Zbtb41	Zbtb41
												chr13	76098734	76190316	ENSMUSG00000033991.9_Ttc37	Ttc37
												chr9	55549879	55938101	ENSMUSG00000034007.10_Scaper	Scaper
												chr15	76595806	76607591	ENSMUSG00000034022.8_Cpsf1	Cpsf1
												chrX	102513975	102644246	ENSMUSG00000034055.16_Phka1	Phka1
												chr6	91878053	91899843	ENSMUSG00000034083.16_Ccdc174	Ccdc174
												chr3	75875084	75956929	ENSMUSG00000034109.15_Golim4	Golim4
												chr14	69717000	69732534	ENSMUSG00000034190.9_Chmp7	Chmp7
												chr16	37011786	37095397	ENSMUSG00000034206.15_Polq	Polq
												chr4	115738073	115777327	ENSMUSG00000034210.14_Efcab14	Efcab14
												chr9	80066903	80144953	ENSMUSG00000034252.14_Senp6	Senp6
												chr9	64960905	64986978	ENSMUSG00000034263.13_Ints14	Ints14
												chr6	113077365	113153435	ENSMUSG00000034269.12_Setd5	Setd5
												chr11	4895343	4928865	ENSMUSG00000034274.11_Thoc5	Thoc5
												chr9	37275835	37348392	ENSMUSG00000034303.7_Ccdc15	Ccdc15
												chrX	100625737	100727214	ENSMUSG00000034311.3_Kif4	Kif4
												chr11	86058138	86201193	ENSMUSG00000034329.16_Brip1	Brip1
												chr4	111719984	111829142	ENSMUSG00000034401.16_Spata6	Spata6
												chr12	73280011	73286709	ENSMUSG00000034442.11_Trmt5	Trmt5
												chr10	84622292	84727178	ENSMUSG00000034453.8_Polr3b	Polr3b
												chr16	35311131	35363918	ENSMUSG00000034473.14_Sec22a	Sec22a
												chr12	72536383	72580119	ENSMUSG00000034501.7_Pcnx4	Pcnx4
												chr7	7171330	7183562	ENSMUSG00000034538.8_Zfp418	Zfp418
												chr3	66985672	67358395	ENSMUSG00000034544.17_Rsrc1	Rsrc1
												chr4	108637466	108780798	ENSMUSG00000034557.14_Zfyve9	Zfyve9
												chr9	75071188	75223688	ENSMUSG00000034593.16_Myo5a	Myo5a
												chr12	71136848	71243303	ENSMUSG00000034601.17_2700049A03Rik	2700049A03Rik
												chr18	44827746	44889717	ENSMUSG00000034653.11_Ythdc2	Ythdc2
												chr11	102285196	102289237	ENSMUSG00000034757.15_Tmub2	Tmub2
												chr12	69803750	69893200	ENSMUSG00000034761.15_Map4k5	Map4k5
												chr2	127575533	127584669	ENSMUSG00000034800.15_Zfp661	Zfp661
												chr14	75702370	75754558	ENSMUSG00000034893.9_Cog3	Cog3
												chr7	121922839	121981711	ENSMUSG00000034951.10_Cog7	Cog7
												chr9	86467154	86555923	ENSMUSG00000034973.16_Dop1a	Dop1a
												chr17	80238309	80290476	ENSMUSG00000035051.15_Dhx57	Dhx57
												chr14	63523477	63543982	ENSMUSG00000035078.6_Mtmr9	Mtmr9
												chr6	81923669	81959915	ENSMUSG00000035125.10_Gcfc2	Gcfc2
												chr12	52097737	52312744	ENSMUSG00000035142.18_Nubpl	Nubpl
												chr8	83313022	83332486	ENSMUSG00000035151.12_Elmod2	Elmod2
												chr19	21597312	21652976	ENSMUSG00000035171.9_1110059E24Rik	1110059E24Rik
												chr19	56787481	56822190	ENSMUSG00000035173.14_Ccdc186	Ccdc186
												chr11	101119938	101126419	ENSMUSG00000035198.9_Tubg1	Tubg1
												chr2	39066214	39190734	ENSMUSG00000035236.17_Scai	Scai
												chr6	97110024	97149182	ENSMUSG00000035245.12_Eogt	Eogt
												chr12	51743722	51829536	ENSMUSG00000035247.16_Hectd1	Hectd1
												chr9	67840396	67995638	ENSMUSG00000035284.10_Vps13c	Vps13c
												chr5	100518309	100547803	ENSMUSG00000035297.14_Cops4	Cops4
												chr12	59200655	59219725	ENSMUSG00000035329.7_Fbxo33	Fbxo33
												chr9	45906985	45929659	ENSMUSG00000035382.9_Pcsk7	Pcsk7
												chr2	37798991	38287375	ENSMUSG00000035392.17_Dennd1a	Dennd1a
												chr7	98587137	98656779	ENSMUSG00000035401.9_Emsy	Emsy
												chr2	37443285	37566437	ENSMUSG00000035437.15_Rabgap1	Rabgap1
												chrX	85574022	85634469	ENSMUSG00000035476.9_Tab3	Tab3
												chr17	25234317	25240116	ENSMUSG00000035521.13_Gnptg	Gnptg
												chr4	45297127	45316131	ENSMUSG00000035601.9_Trmt10b	Trmt10b
												chr12	64965804	65022573	ENSMUSG00000035614.11_Togaram1	Togaram1
												chr10	84917656	85016447	ENSMUSG00000035620.15_Ric8b	Ric8b
												chr4	44756568	44932203	ENSMUSG00000035649.17_Zcchc7	Zcchc7
												chr13	84222300	84296141	ENSMUSG00000035762.11_Tmem161b	Tmem161b
												chr16	32099800	32108069	ENSMUSG00000035790.15_Cep19	Cep19
												chr9	54917283	54949924	ENSMUSG00000035878.13_Hykk	Hykk
												chr5	86109287	86172803	ENSMUSG00000035898.13_Uba6	Uba6
												chr9	22475715	22888280	ENSMUSG00000035919.16_Bbs9	Bbs9
												chr12	31919673	31929069	ENSMUSG00000035933.5_Cog5	Cog5
												chr15	85832306	85858822	ENSMUSG00000035944.17_Ttc38	Ttc38
												chr12	40445952	40846874	ENSMUSG00000035954.10_Dock4	Dock4
												chr11	54438199	54518235	ENSMUSG00000035992.15_Fnip1	Fnip1
												chr10	105763189	105841378	ENSMUSG00000036009.16_Mettl25	Mettl25
												chr17	37002525	37010632	ENSMUSG00000036036.15_Zfp57	Zfp57
												chr2	52857860	53133804	ENSMUSG00000036053.17_Fmnl2	Fmnl2
												chr1	127954184	128102462	ENSMUSG00000036086.16_Zranb3	Zranb3
												chr10	93968100	94035748	ENSMUSG00000036099.16_Vezt	Vezt
												chr1	127868773	127943868	ENSMUSG00000036104.12_Rab3gap1	Rab3gap1
												chr2	52072832	52122383	ENSMUSG00000036202.16_Rif1	Rif1
												chr14	49675952	49783383	ENSMUSG00000036242.15_Armh4	Armh4
												chr14	49172226	49190885	ENSMUSG00000036282.15_Naa30	Naa30
												chr14	49066495	49090879	ENSMUSG00000036291.6_Ap5m1	Ap5m1
												chr17	79615062	79682249	ENSMUSG00000036368.8_Rmdn2	Rmdn2
												chr5	76529358	76570287	ENSMUSG00000036435.13_Exoc1	Exoc1
												chr3	57644349	57651715	ENSMUSG00000036513.15_Commd2	Commd2
												chr12	28751803	28869865	ENSMUSG00000036613.8_Eipr1	Eipr1
												chr10	100443902	100487350	ENSMUSG00000036676.14_Tmtc3	Tmtc3
												chr8	84132828	84147936	ENSMUSG00000036686.16_Cc2d1a	Cc2d1a
												chr8	88697075	88748455	ENSMUSG00000036712.15_Cyld	Cyld
												chr18	14706151	14762298	ENSMUSG00000036743.4_Psma8	Psma8
												chr2	48949508	49260558	ENSMUSG00000036792.12_Mbd5	Mbd5
												chr8	85841002	86061376	ENSMUSG00000036879.15_Phkb	Phkb
												chr5	138441468	138460694	ENSMUSG00000036898.16_Zfp157	Zfp157
												chr5	138280526	138312393	ENSMUSG00000036928.14_Stag3	Stag3
												chr5	138139702	138155744	ENSMUSG00000037007.17_Zfp113	Zfp113
												chr15	58889229	58902390	ENSMUSG00000037075.7_Rnf139	Rnf139
												chr15	58415468	58457740	ENSMUSG00000037119.4_Fam91a1	Fam91a1
												chr12	13216973	13249213	ENSMUSG00000037149.10_Ddx1	Ddx1
												chr8	26021421	26119224	ENSMUSG00000037234.17_Hook3	Hook3
												chr3	36863106	37053033	ENSMUSG00000037270.18_4932438A13Rik	4932438A13Rik
												chr9	100643448	100958545	ENSMUSG00000037286.15_Stag1	Stag1
												chr15	55015131	55072152	ENSMUSG00000037343.8_Taf2	Taf2
												chrX	18162575	18279936	ENSMUSG00000037369.17_Kdm6a	Kdm6a
												chr18	49832670	49964254	ENSMUSG00000037416.13_Dmxl1	Dmxl1
												chr1	191575636	191623688	ENSMUSG00000037461.10_Ints7	Ints7
												chrX	41794991	41911901	ENSMUSG00000037475.15_Thoc2	Thoc2
												chr3	32725397	32737147	ENSMUSG00000037531.8_Mrpl47	Mrpl47
												chr11	54522847	54699285	ENSMUSG00000037533.20_Rapgef6	Rapgef6
												chr11	93956979	93968521	ENSMUSG00000037601.11_Nme1	Nme1
												chr15	35371160	35931229	ENSMUSG00000037646.10_Vps13b	Vps13b
												chr3	30899371	30969401	ENSMUSG00000037652.15_Phc3	Phc3
												chr12	8208107	8285759	ENSMUSG00000037669.15_Ldah	Ldah
												chr9	72532240	72622829	ENSMUSG00000037674.15_Rfx7	Rfx7
												chr5	67260697	67291461	ENSMUSG00000037720.16_Tmem33	Tmem33
												chr6	57506502	57535426	ENSMUSG00000037826.5_Ppm1k	Ppm1k
												chr9	50768236	50773348	ENSMUSG00000037845.14_Fdxacb1	Fdxacb1
												chr11	99209047	99231017	ENSMUSG00000037935.16_Smarce1	Smarce1
												chr11	77044292	77078435	ENSMUSG00000037958.13_Nsrp1	Nsrp1
												chr8	109548011	109565861	ENSMUSG00000037993.8_Dhx38	Dhx38
												chr6	127453723	127494261	ENSMUSG00000037997.12_Parp11	Parp11
												chr10	58255497	58305599	ENSMUSG00000038039.13_Gcc2	Gcc2
												chr11	76243715	76250619	ENSMUSG00000038046.4_Mrm3	Mrm3
												chr16	29579334	29654884	ENSMUSG00000038084.16_Opa1	Opa1
												chr8	47490115	47533467	ENSMUSG00000038102.15_Trappc11	Trappc11
												chr10	56014293	56228689	ENSMUSG00000038122.9_Tbc1d32	Tbc1d32
												chr16	27388869	27452218	ENSMUSG00000038127.14_Ccdc50	Ccdc50
												chr1	58522806	58586323	ENSMUSG00000038174.14_Fam126b	Fam126b
												chr7	113315643	113369392	ENSMUSG00000038187.14_Btbd10	Btbd10
												chr8	56551090	56593939	ENSMUSG00000038206.13_Fbxo8	Fbxo8
												chr13	65064663	65112975	ENSMUSG00000038212.16_Mfsd14b	Mfsd14b
												chr8	56531522	56550857	ENSMUSG00000038215.15_Cep44	Cep44
												chr8	80980733	81014928	ENSMUSG00000038250.9_Usp38	Usp38
												chr10	42678916	42702459	ENSMUSG00000038280.12_Ostm1	Ostm1
												chr13	34037597	34074074	ENSMUSG00000038286.11_Bphl	Bphl
												chr18	32837225	32867594	ENSMUSG00000038299.16_Wdr36	Wdr36
												chr2	155701677	155729475	ENSMUSG00000038312.10_Edem2	Edem2
												chr4	88094630	88411006	ENSMUSG00000038368.16_Focad	Focad
												chr7	110308013	110614922	ENSMUSG00000038371.15_Sbf2	Sbf2
												chr13	31819579	32338740	ENSMUSG00000038372.14_Gmds	Gmds
												chr9	83834718	83872386	ENSMUSG00000038379.15_Ttk	Ttk
												chr2	155278243	155357430	ENSMUSG00000038383.16_Pigu	Pigu
												chr8	13757676	13781938	ENSMUSG00000038416.15_Cdc16	Cdc16
												chr10	40831621	40883311	ENSMUSG00000038446.8_Cdc40	Cdc40
												chr3	96104527	96161129	ENSMUSG00000038495.14_Otud7b	Otud7b
												chr10	40223427	40247036	ENSMUSG00000038510.12_Rpf2	Rpf2
												chr9	72274879	72363777	ENSMUSG00000038535.17_Zfp280d	Zfp280d
												chr6	38433950	38512763	ENSMUSG00000038538.17_Ubn2	Ubn2
												chr7	82648641	82777852	ENSMUSG00000038563.14_Efl1	Efl1
												chr15	52712442	52730564	ENSMUSG00000038622.8_Med30	Med30
												chr2	181864337	181870830	ENSMUSG00000038628.8_Polr3k	Polr3k
												chr9	66350526	66508775	ENSMUSG00000038664.16_Herc1	Herc1
												chr15	50654752	50889691	ENSMUSG00000038679.16_Trps1	Trps1
												chr2	34407183	34624949	ENSMUSG00000038696.14_Mapkap1	Mapkap1
												chr15	44373163	44427873	ENSMUSG00000038736.10_Nudcd1	Nudcd1
												chr6	35177430	35247596	ENSMUSG00000038759.15_Nup205	Nup205
												chr18	34777047	34838660	ENSMUSG00000038773.11_Kdm3b	Kdm3b
												chr10	50592669	50851485	ENSMUSG00000038774.9_Ascc3	Ascc3
												chr6	35022071	35133689	ENSMUSG00000038784.13_Cnot4	Cnot4
												chr10	45577829	45712345	ENSMUSG00000038822.15_Hace1	Hace1
												chr4	56802349	56809601	ENSMUSG00000038827.11_Abitram	Abitram
												chr2	142617474	142901531	ENSMUSG00000038844.10_Kif16b	Kif16b
												chr17	44777152	45119290	ENSMUSG00000038954.14_Supt3	Supt3
												chr13	38598841	38635109	ENSMUSG00000038982.10_Bloc1s5	Bloc1s5
												chr5	29569242	29676092	ENSMUSG00000039000.8_Ube3c	Ube3c
												chr7	140137564	140150786	ENSMUSG00000039018.15_Mtg1	Mtg1
												chr2	139833480	140066760	ENSMUSG00000039033.11_Tasp1	Tasp1
												chr3	152714100	152789026	ENSMUSG00000039047.17_Pigk	Pigk
												chr2	180119306	180162680	ENSMUSG00000039050.8_Osbpl2	Osbpl2
												chr3	152396003	152462826	ENSMUSG00000039068.16_Zzz3	Zzz3
												chr2	5794294	5845164	ENSMUSG00000039128.13_Cdc123	Cdc123
												chr5	53998499	54121057	ENSMUSG00000039156.19_Stim2	Stim2
												chr5	53809627	53903965	ENSMUSG00000039178.9_Tbc1d19	Tbc1d19
												chr5	53555834	53657358	ENSMUSG00000039191.12_Rbpj	Rbpj
												chr14	21052574	21448569	ENSMUSG00000039197.10_Adk	Adk
												chr1	187215522	187351704	ENSMUSG00000039210.16_Gpatch2	Gpatch2
												chr1	186087731	186117310	ENSMUSG00000039246.8_Lyplal1	Lyplal1
												chr9	118040499	118063839	ENSMUSG00000039285.12_Azi2	Azi2
												chr11	121222588	121229309	ENSMUSG00000039294.14_Cybc1	Cybc1
												chr1	185204117	185286759	ENSMUSG00000039318.12_Rab3gap2	Rab3gap2
												chr1	72583251	72633134	ENSMUSG00000039354.16_Smarcal1	Smarcal1
												chr7	90130504	90208930	ENSMUSG00000039361.11_Picalm	Picalm
												chr8	53586867	53639065	ENSMUSG00000039396.11_Neil3	Neil3
												chr17	78752898	78835324	ENSMUSG00000039414.10_Heatr5b	Heatr5b
												chr7	89139714	89338787	ENSMUSG00000039428.11_Tmem135	Tmem135
												chr8	40551101	40634776	ENSMUSG00000039431.16_Mtmr7	Mtmr7
												chr8	40307458	40384662	ENSMUSG00000039478.15_Micu3	Micu3
												chr8	123897123	123949265	ENSMUSG00000039509.8_Nup133	Nup133
												chr4	153975194	154008732	ENSMUSG00000039523.16_Cep104	Cep104
												chr8	39005845	39165114	ENSMUSG00000039530.17_Tusc3	Tusc3
												chr10	33919142	33951259	ENSMUSG00000039531.8_Zup1	Zup1
												chr9	59750896	59928866	ENSMUSG00000039585.15_Myo9a	Myo9a
												chr15	9140550	9202483	ENSMUSG00000039704.7_Lmbrd2	Lmbrd2
												chr15	8092227	8099209	ENSMUSG00000039828.7_Wdr70	Wdr70
												chr18	77938465	78035013	ENSMUSG00000039840.8_Epg5	Epg5
												chr3	121291773	121363094	ENSMUSG00000039887.11_Alg14	Alg14
												chr16	90751527	90810392	ENSMUSG00000039929.14_Urb1	Urb1
												chr6	149141513	149151171	ENSMUSG00000039958.17_Etfbkmt	Etfbkmt
												chr2	119017779	119029393	ENSMUSG00000039983.13_Ccdc32	Ccdc32
												chr3	157947414	158008034	ENSMUSG00000039988.14_Ankrd13c	Ankrd13c
												chr7	133637543	133672971	ENSMUSG00000039990.16_Edrf1	Edrf1
												chr6	148770683	148831467	ENSMUSG00000040029.15_Ipo8	Ipo8
												chr14	57424062	57517936	ENSMUSG00000040040.16_Ift88	Ift88
												chr6	147042764	147073991	ENSMUSG00000040112.9_Mrps35	Mrps35
												chr1	163384908	163403669	ENSMUSG00000040124.5_Gorab	Gorab
												chr2	93980637	94010730	ENSMUSG00000040174.14_Alkbh3	Alkbh3
												chr7	131338220	131362759	ENSMUSG00000040177.10_2310057M21Rik	2310057M21Rik
												chr6	146549632	146577835	ENSMUSG00000040250.14_Ints13	Ints13
												chr2	115581733	115778768	ENSMUSG00000040282.13_BC052040	BC052040
												chr1	161816114	161876682	ENSMUSG00000040297.12_Suco	Suco
												chr5	3583978	3596585	ENSMUSG00000040302.17_Rbm48	Rbm48
												chr2	114193461	114201469	ENSMUSG00000040321.3_Zfp770	Zfp770
												chr5	3690000	3802925	ENSMUSG00000040351.11_Ankib1	Ankib1
												chr4	25248605	25281821	ENSMUSG00000040359.14_Ufl1	Ufl1
												chr5	5537454	5559538	ENSMUSG00000040464.15_Gtpbp10	Gtpbp10
												chr4	26324506	26346891	ENSMUSG00000040520.7_Manea	Manea
												chr4	14809507	14826587	ENSMUSG00000040550.17_Otud6b	Otud6b
												chr18	63708685	63989776	ENSMUSG00000040560.10_Wdr7	Wdr7
												chrX	166390033	166440704	ENSMUSG00000040586.8_Ofd1	Ofd1
												chr11	33211795	33513746	ENSMUSG00000040594.19_Ranbp17	Ranbp17
												chr11	70984091	71004437	ENSMUSG00000040620.15_Dhx33	Dhx33
												chrX	166170454	166190512	ENSMUSG00000040621.14_Gemin8	Gemin8
												chr1	97706048	97770411	ENSMUSG00000040648.14_Ppip5k2	Ppip5k2
												chr14	27428834	27483555	ENSMUSG00000040651.9_Tasor	Tasor
												chr14	55098850	55106593	ENSMUSG00000040701.16_Ap1g2	Ap1g2
												chr4	11485958	11550684	ENSMUSG00000040720.15_Virma	Virma
												chr3	106502260	106547802	ENSMUSG00000040774.15_Cept1	Cept1
												chr1	159232326	159347640	ENSMUSG00000040782.12_Cop1	Cop1
												chr19	45560615	45578287	ENSMUSG00000041035.9_Gm17018	Gm17018
												chr16	87433407	87440573	ENSMUSG00000041079.12_Rwdd2b	Rwdd2b
												chrX	152016428	152062694	ENSMUSG00000041133.11_Smc1a	Smc1a
												chr16	20141067	20232573	ENSMUSG00000041215.16_Yeats2	Yeats2
												chr11	44454571	44470498	ENSMUSG00000041231.15_Ublcp1	Ublcp1
												chr13	18717290	18866811	ENSMUSG00000041236.8_Vps41	Vps41
												chr13	17710315	17805097	ENSMUSG00000041297.8_Cdk13	Cdk13
												chr1	54396004	54438971	ENSMUSG00000041303.7_Gtf3c3	Gtf3c3
												chr12	105616136	105685211	ENSMUSG00000041341.10_Atg2b	Atg2b
												chrX	150408578	150459154	ENSMUSG00000041353.12_Tmem29	Tmem29
												chr19	27388698	27429825	ENSMUSG00000041360.8_Pum3	Pum3
												chr1	163945993	163994796	ENSMUSG00000041406.14_BC055324	BC055324
												chr14	122890860	122913162	ENSMUSG00000041625.15_Ggact	Ggact
												chrX	153139981	153171943	ENSMUSG00000041658.12_Rragb	Rragb
												chr1	44119968	44144770	ENSMUSG00000041684.11_Bivm	Bivm
												chr13	98723403	98815449	ENSMUSG00000041685.16_Fcho2	Fcho2
												chr1	43934015	44003000	ENSMUSG00000041763.14_Tpp2	Tpp2
												chr9	65346104	65359643	ENSMUSG00000041837.4_Pdcd7	Pdcd7
												chr2	71453276	71525191	ENSMUSG00000041921.16_Metap1d	Metap1d
												chr11	78328415	78342782	ENSMUSG00000041958.10_Pigs	Pigs
												chr2	71055744	71095858	ENSMUSG00000041966.18_Dcaf17	Dcaf17
												chr12	117533888	117658370	ENSMUSG00000041992.9_Rapgef5	Rapgef5
												chr13	94788910	94842922	ENSMUSG00000042043.6_Tbca	Tbca
												chr12	116207051	116263022	ENSMUSG00000042050.8_Wdr60	Wdr60
												chr7	129591863	129635738	ENSMUSG00000042055.13_Wdr11	Wdr11
												chr12	116047776	116063360	ENSMUSG00000042063.11_Zfp386	Zfp386
												chr6	117863077	117873291	ENSMUSG00000042097.17_Zfp239	Zfp239
												chr2	69722805	69754012	ENSMUSG00000042133.16_Ppig	Ppig
												chr13	93146283	93192283	ENSMUSG00000042167.6_Tent2	Tent2
												chr1	33761545	33814527	ENSMUSG00000042197.13_Zfp451	Zfp451
												chr18	62504155	62548695	ENSMUSG00000042211.7_Fbxo38	Fbxo38
												chr11	22005828	22286795	ENSMUSG00000042302.14_Ehbp1	Ehbp1
												chr15	80977765	81012290	ENSMUSG00000042303.19_Sgsm3	Sgsm3
												chr12	84918150	84970900	ENSMUSG00000042350.13_Arel1	Arel1
												chr3	90265185	90280669	ENSMUSG00000042404.16_Dennd4b	Dennd4b
												chr13	112927454	112969432	ENSMUSG00000042426.6_Dhx29	Dhx29
												chr6	8209222	8236274	ENSMUSG00000042447.13_Mios	Mios
												chr12	84316852	84343723	ENSMUSG00000042472.11_Zfp410	Zfp410
												chr6	6956004	7042979	ENSMUSG00000042505.6_Sdhaf3	Sdhaf3
												chr6	6557294	6578658	ENSMUSG00000042541.10_Sem1	Sem1
												chr2	105904638	105965558	ENSMUSG00000042670.5_Immp1l	Immp1l
												chr18	46958816	47087995	ENSMUSG00000042705.9_Commd10	Commd10
												chr9	45863509	45906877	ENSMUSG00000042790.16_Rnf214	Rnf214
												chr7	30308717	30314304	ENSMUSG00000042831.13_Alkbh6	Alkbh6
												chr1	151755374	151822051	ENSMUSG00000043019.12_Edem3	Edem3
												chr16	44347121	44388497	ENSMUSG00000043065.12_Spice1	Spice1
												chr4	121059237	121098241	ENSMUSG00000043207.10_Zmpste24	Zmpste24
												chr9	81863670	82027026	ENSMUSG00000043289.12_Mei4	Mei4
												chrX	135742733	135803474	ENSMUSG00000043384.15_Gprasp1	Gprasp1
												chr7	67222629	67228463	ENSMUSG00000043831.12_Lysmd4	Lysmd4
												chr14	79426511	79431036	ENSMUSG00000043881.9_Kbtbd7	Kbtbd7
												chr2	121194838	121271407	ENSMUSG00000043909.16_Trp53bp1	Trp53bp1
												chr3	103914151	103966636	ENSMUSG00000044098.14_Rsbn1	Rsbn1
												chrX	159532668	159593081	ENSMUSG00000044150.12_Bclaf3	Bclaf3
												chr16	87354185	87368742	ENSMUSG00000044442.11_N6amt1	N6amt1
												chr17	30004733	30210022	ENSMUSG00000044477.12_Zfand3	Zfand3
												chr12	30893326	30911571	ENSMUSG00000044573.16_Acp1	Acp1
												chr8	72565188	72571088	ENSMUSG00000044600.14_Smim7	Smim7
												chr12	73286779	73354049	ENSMUSG00000044712.15_Slc38a6	Slc38a6
												chr1	161142712	161170498	ENSMUSG00000044835.15_Ankrd45	Ankrd45
												chr4	59626211	59761439	ENSMUSG00000045071.14_E130308A19Rik	E130308A19Rik
												chr6	94500331	94604672	ENSMUSG00000045100.11_Slc25a26	Slc25a26
												chrX	85048413	85205039	ENSMUSG00000045103.18_Dmd	Dmd
												chr4	11261315	11322137	ENSMUSG00000045205.16_Dpy19l4	Dpy19l4
												chr17	80290203	80297476	ENSMUSG00000045257.10_Morn2	Morn2
												chr2	94406151	94411682	ENSMUSG00000045464.5_2810002D19Rik	2810002D19Rik
												chr1	84036296	84284645	ENSMUSG00000045658.16_Pid1	Pid1
												chr4	24496451	24602950	ENSMUSG00000045751.16_Mms22l	Mms22l
												chrX	101097786	101222553	ENSMUSG00000046032.16_Snx12	Snx12
												chr19	29714402	29805507	ENSMUSG00000046138.15_9930021J03Rik	9930021J03Rik
												chr17	3114979	3198859	ENSMUSG00000046201.9_Scaf8	Scaf8
												chr13	23353103	23369208	ENSMUSG00000046351.11_Zfp322a	Zfp322a
												chr13	35978395	36117526	ENSMUSG00000046573.7_Lyrm4	Lyrm4
												chr9	122805539	122836334	ENSMUSG00000046603.16_Tcaim	Tcaim
												chr14	27481090	27508460	ENSMUSG00000046753.10_Ccdc66	Ccdc66
												chr1	183276352	183296992	ENSMUSG00000046836.13_Brox	Brox
												chr13	33964687	33988443	ENSMUSG00000046949.16_Nqo2	Nqo2
												chr16	64780347	64851652	ENSMUSG00000047141.5_Zfp654	Zfp654
												chr3	16183212	16217037	ENSMUSG00000047213.14_Ythdf3	Ythdf3
												chr5	21424958	21482124	ENSMUSG00000047221.5_Fam185a	Fam185a
												chr7	100372233	100470150	ENSMUSG00000047248.20_C2cd3	C2cd3
												chr11	62778387	62789462	ENSMUSG00000047342.17_Zfp286	Zfp286
												chr12	78226653	78684767	ENSMUSG00000047454.12_Gphn	Gphn
												chr2	155236535	155250277	ENSMUSG00000047459.14_Dynlrb1	Dynlrb1
												chrX	98937761	98949017	ENSMUSG00000047694.12_Yipf6	Yipf6
												chrX	164980592	164997269	ENSMUSG00000047757.17_Fancb	Fancb
												chr9	60587229	60688158	ENSMUSG00000047766.15_Lrrc49	Lrrc49
												chr13	112660766	112738749	ENSMUSG00000047789.5_Slc38a9	Slc38a9
												chr11	62820231	62842936	ENSMUSG00000047821.16_Trim16	Trim16
												chr8	86624043	86716631	ENSMUSG00000047866.18_Lonp2	Lonp2
												chr18	9993066	10030141	ENSMUSG00000047879.17_Usp14	Usp14
												chr2	11778524	11790329	ENSMUSG00000047909.11_Ankrd16	Ankrd16
												chr18	24104757	24121953	ENSMUSG00000047989.11_Ino80c	Ino80c
												chrX	38189793	38197046	ENSMUSG00000048047.3_Zbtb33	Zbtb33
												chr3	19894886	19901033	ENSMUSG00000048106.6_4632415L05Rik	4632415L05Rik
												chr15	36477668	36496820	ENSMUSG00000048307.8_Ankrd46	Ankrd46
												chr2	163466379	163472629	ENSMUSG00000048486.6_Fitm2	Fitm2
												chr1	57388237	57407101	ENSMUSG00000048495.16_Tyw5	Tyw5
												chr11	50872720	50887501	ENSMUSG00000048728.15_Zfp454	Zfp454
												chr19	40894705	40917947	ENSMUSG00000049164.7_Zfp518a	Zfp518a
												chr8	33386325	33417467	ENSMUSG00000049184.6_Purg	Purg
												chr11	50899059	50916165	ENSMUSG00000049321.17_Zfp2	Zfp2
												chr4	12039363	12087938	ENSMUSG00000049488.14_Tmem67	Tmem67
												chr5	106616739	106696830	ENSMUSG00000049606.16_Zfp644	Zfp644
												chr13	100017994	100104070	ENSMUSG00000049658.13_Bdp1	Bdp1
												chr11	20685084	20741589	ENSMUSG00000049659.15_Aftph	Aftph
												chr8	9969049	9976299	ENSMUSG00000049717.9_Lig4	Lig4
												chr12	69577628	69583110	ENSMUSG00000049882.10_Vcpkmt	Vcpkmt
												chr8	94601937	94660275	ENSMUSG00000050079.10_Rspry1	Rspry1
												chr13	12395371	12438893	ENSMUSG00000050244.9_Heatr1	Heatr1
												chr6	49319274	49341582	ENSMUSG00000050786.8_Ccdc126	Ccdc126
												chr4	58798911	58912749	ENSMUSG00000050812.18_Ecpas	Ecpas
												chr7	29843936	29853648	ENSMUSG00000050855.16_Zfp940	Zfp940
												chr13	48487647	48513436	ENSMUSG00000050954.15_Zfp169	Zfp169
												chr1	64789121	64956824	ENSMUSG00000051344.13_Plekhm3	Plekhm3
												chr4	136286067	136293942	ENSMUSG00000051351.14_Zfp46	Zfp46
												chr3	37312554	37321450	ENSMUSG00000051444.9_Bbs12	Bbs12
												chr6	47819266	47830867	ENSMUSG00000051499.7_Zfp786	Zfp786
												chr4	12089441	12096243	ENSMUSG00000052137.11_Rbm12b2	Rbm12b2
												chr5	31697684	32084962	ENSMUSG00000052139.18_Babam2	Babam2
												chr16	87376651	87432612	ENSMUSG00000052299.9_Ltn1	Ltn1
												chr4	83525545	83864670	ENSMUSG00000052407.17_Ccdc171	Ccdc171
												chr7	123124181	123195296	ENSMUSG00000052707.8_Tnrc6a	Tnrc6a
												chr1	151367699	151428455	ENSMUSG00000052748.14_Swt1	Swt1
												chr7	66689958	66714744	ENSMUSG00000053091.16_Lins1	Lins1
												chr5	31514564	31526773	ENSMUSG00000053134.13_Supt7l	Supt7l
												chr14	105258573	105309298	ENSMUSG00000053253.16_Ndfip2	Ndfip2
												chr1	151428542	151458161	ENSMUSG00000053286.11_Trmt1l	Trmt1l
												chr9	53098635	53248053	ENSMUSG00000053289.8_Ddx10	Ddx10
												chr17	32965814	32979233	ENSMUSG00000053600.8_Zfp472	Zfp472
												chr6	32792217	33060260	ENSMUSG00000053768.13_Chchd3	Chchd3
												chr3	155084918	155093403	ENSMUSG00000053870.7_Fpgt	Fpgt
												chr15	9111985	9140365	ENSMUSG00000054115.11_Skp2	Skp2
												chr6	85915747	85930282	ENSMUSG00000054226.13_Tprkb	Tprkb
												chr19	38188481	38224138	ENSMUSG00000054237.6_Fra10ac1	Fra10ac1
												chr3	115938973	116007406	ENSMUSG00000054414.4_Slc30a7	Slc30a7
												chr7	136894614	137130266	ENSMUSG00000054612.4_Mgmt	Mgmt
												chrX	21028939	21062003	ENSMUSG00000054737.11_Zfp182	Zfp182
												chr8	25602284	25674916	ENSMUSG00000054823.16_Nsd3	Nsd3
												chr9	110305173	110321323	ENSMUSG00000054836.12_Elp6	Elp6
												chr1	178951960	179518034	ENSMUSG00000055067.15_Smyd3	Smyd3
												chr1	131527903	131539872	ENSMUSG00000055184.4_Fam72a	Fam72a
												chr17	32795676	32809931	ENSMUSG00000055202.11_Zfp811	Zfp811
												chr5	90227166	90366577	ENSMUSG00000055204.15_Ankrd17	Ankrd17
												chr17	33380255	33394641	ENSMUSG00000055240.17_Zfp101	Zfp101
												chr2	52691664	52742200	ENSMUSG00000055371.17_Stam2	Stam2
												chr4	25609332	25800146	ENSMUSG00000055373.8_Fut9	Fut9
												chrX	52272426	52613921	ENSMUSG00000055653.13_Gpc3	Gpc3
												chr11	72796254	72927118	ENSMUSG00000055670.14_Zzef1	Zzef1
												chr14	103650228	103704907	ENSMUSG00000055717.13_Slain1	Slain1
												chr9	57911034	57929966	ENSMUSG00000055720.10_Ubl7	Ubl7
												chr12	65075606	65132058	ENSMUSG00000055884.8_Fancm	Fancm
												chr12	40315046	40445902	ENSMUSG00000055917.15_Zfp277	Zfp277
												chr2	112454997	112472162	ENSMUSG00000055943.5_Emc7	Emc7
												chr3	106721893	106736577	ENSMUSG00000056260.15_Lrif1	Lrif1
												chr1	138963709	139176043	ENSMUSG00000056268.15_Dennd1b	Dennd1b
												chr11	23306895	23490560	ENSMUSG00000056342.16_Usp34	Usp34
												chr7	41373790	41393379	ENSMUSG00000056383.10_AI987944	AI987944
												chr5	108132914	108233628	ENSMUSG00000056531.11_Ccdc18	Ccdc18
												chr1	105518426	105663662	ENSMUSG00000056536.14_Pign	Pign
												chr1	10038217	10136768	ENSMUSG00000056763.16_Cspp1	Cspp1
												chr6	38381469	38427647	ENSMUSG00000056832.14_Ttc26	Ttc26
												chr9	87189577	87255536	ENSMUSG00000056919.9_Cep162	Cep162
												chr2	114516420	114654964	ENSMUSG00000057147.13_Dph6	Dph6
												chr6	86849517	87003223	ENSMUSG00000057230.14_Aak1	Aak1
												chr1	176733662	176814067	ENSMUSG00000057335.11_Cep170	Cep170
												chr4	107314363	107359822	ENSMUSG00000057375.13_Yipf1	Yipf1
												chr17	21488998	21510473	ENSMUSG00000057409.7_Zfp53	Zfp53
												chr18	7347959	7626866	ENSMUSG00000057440.8_Mpp7	Mpp7
												chr11	95414098	95493406	ENSMUSG00000057522.15_Spop	Spop
												chr7	12804982	12818858	ENSMUSG00000057894.10_Zfp329	Zfp329
												chr4	32657119	32775207	ENSMUSG00000058006.12_Mdn1	Mdn1
												chr9	20581525	20595194	ENSMUSG00000058192.16_Zfp846	Zfp846
												chr14	31124505	31128838	ENSMUSG00000058351.11_Smim4	Smim4
												chr8	79683462	79711740	ENSMUSG00000058355.8_Abce1	Abce1
												chr3	103968258	104007488	ENSMUSG00000058388.14_Phtf1	Phtf1
												chr9	63163768	63377902	ENSMUSG00000058444.8_Map2k5	Map2k5
												chr2	22940073	23040241	ENSMUSG00000058835.14_Abi1	Abi1
												chr12	79297563	79814378	ENSMUSG00000059060.15_Rad51b	Rad51b
												chr9	65435782	65453054	ENSMUSG00000059183.12_Mtfmt	Mtfmt
												chr7	112023504	112111384	ENSMUSG00000059263.9_Usp47	Usp47
												chr4	147822986	147848366	ENSMUSG00000059423.13_Zfp933	Zfp933
												chr11	85353167	85826058	ENSMUSG00000059439.15_Bcas3	Bcas3
												chr11	93885852	93946985	ENSMUSG00000059474.13_Mbtd1	Mbtd1
												chr15	59374287	59601684	ENSMUSG00000059586.10_Nsmce2	Nsmce2
												chrX	36608314	36645395	ENSMUSG00000059708.12_Akap17b	Akap17b
												chr3	41626720	41742514	ENSMUSG00000059834.12_Sclt1	Sclt1
												chrX	20364481	20400853	ENSMUSG00000060090.16_Rp2	Rp2
												chr18	38296694	38317842	ENSMUSG00000060450.14_Rnf14	Rnf14
												chr7	126886220	126898276	ENSMUSG00000060538.14_Tmem219	Tmem219
												chr1	42851233	42905682	ENSMUSG00000060679.14_Mrps9	Mrps9
												chr13	97129424	97137937	ENSMUSG00000060739.8_Nsa2	Nsa2
												chr11	30505991	30649587	ENSMUSG00000060923.5_Acyp2	Acyp2
												chr2	53134704	53191225	ENSMUSG00000061136.14_Prpf40a	Prpf40a
												chr17	34823993	34836945	ENSMUSG00000061207.11_Stk19	Stk19
												chr14	49004090	49066653	ENSMUSG00000061244.14_Exoc5	Exoc5
												chrX	56585512	56598069	ENSMUSG00000061273.3_Mmgt1	Mmgt1
												chr10	82048123	82061581	ENSMUSG00000061371.7_Zfp873	Zfp873
												chr11	51220473	51235053	ENSMUSG00000061469.3_Gm12569	Gm12569
												chr12	90998492	91384409	ENSMUSG00000061533.16_Cep128	Cep128
												chr4	128583547	128610098	ENSMUSG00000061894.15_Zscan20	Zscan20
												chr5	74204816	74531749	ENSMUSG00000062110.14_Scfd2	Scfd2
												chrX	68761881	68804567	ENSMUSG00000062170.12_Fmr1nb	Fmr1nb
												chr3	79062531	79286517	ENSMUSG00000062232.14_Rapgef2	Rapgef2
												chr5	108569414	108629739	ENSMUSG00000062234.14_Gak	Gak
												chr12	21269806	21286284	ENSMUSG00000062352.14_Itgb1bp1	Itgb1bp1
												chr15	58782269	58823530	ENSMUSG00000062373.8_Tmem65	Tmem65
												chr18	67225043	67245830	ENSMUSG00000062526.4_Mppe1	Mppe1
												chr1	86154815	86252489	ENSMUSG00000062590.13_Armc9	Armc9
												chr4	94942040	94979100	ENSMUSG00000062627.9_Mysm1	Mysm1
												chr2	120403896	120423659	ENSMUSG00000062646.12_Ganc	Ganc
												chr10	82224850	82241273	ENSMUSG00000062931.15_Zfp938	Zfp938
												chr10	95480808	95501940	ENSMUSG00000062981.5_Mrpl42	Mrpl42
												chr7	27961361	27979147	ENSMUSG00000063047.9_Zfp780b	Zfp780b
												chr3	158036662	158068487	ENSMUSG00000063052.9_Lrrc40	Lrrc40
												chr8	83434516	83442507	ENSMUSG00000063253.11_Scoc	Scoc
												chr10	111972664	111988432	ENSMUSG00000063334.16_Krr1	Krr1
												chrX	108737016	108834348	ENSMUSG00000063663.11_Brwd3	Brwd3
												chr6	85587646	85702638	ENSMUSG00000063810.7_Alms1	Alms1
												chr18	3294184	3337589	ENSMUSG00000063889.16_Crem	Crem
												chr2	38723374	38926217	ENSMUSG00000063972.13_Nr6a1	Nr6a1
												chr11	26471322	26591729	ENSMUSG00000064090.14_Vrk2	Vrk2
												chrX	12675369	12762073	ENSMUSG00000064127.13_Med14	Med14
												chr13	77708690	78166235	ENSMUSG00000064138.14_Fam172a	Fam172a
												chr2	61593077	61654171	ENSMUSG00000064289.15_Tank	Tank
												chr17	94759944	94834798	ENSMUSG00000066057.7_Gm1976	Gm1976
												chr4	62300342	62360470	ENSMUSG00000066151.11_Fkbp15	Fkbp15
												chr7	30169875	30182324	ENSMUSG00000066647.8_Gm5113	Gm5113
												chr17	33089310	33110705	ENSMUSG00000067424.13_Zfp563	Zfp563
												chrX	102284639	102505359	ENSMUSG00000067567.12_Hdac8	Hdac8
												chr17	21707741	21725636	ENSMUSG00000067928.6_Zfp760	Zfp760
												chr17	21008941	21028861	ENSMUSG00000067942.6_Zfp160	Zfp160
												chr14	75896937	76010865	ENSMUSG00000067995.4_Gtf2f2	Gtf2f2
												chr6	149157147	149188712	ENSMUSG00000068250.13_Amn1	Amn1
												chr2	125563088	125625113	ENSMUSG00000068394.4_Cep152	Cep152
												chr2	119208634	119217049	ENSMUSG00000068580.11_Zfyve19	Zfyve19
												chr3	108556425	108562466	ENSMUSG00000068732.5_Tmem167b	Tmem167b
												chrY	1010543	1028594	ENSMUSG00000069049.11_Eif2s3y	Eif2s3y
												chr13	81577436	81633139	ENSMUSG00000069170.14_Adgrv1	Adgrv1
												chr13	74369326	74390836	ENSMUSG00000069184.4_Zfp72	Zfp72
												chr2	49451486	49551948	ENSMUSG00000069495.12_Epc2	Epc2
												chr17	21816885	21845759	ENSMUSG00000069743.5_Zfp820	Zfp820
												chr1	157135182	157412595	ENSMUSG00000070565.11_Rasal2	Rasal2
												chr2	119137001	119157034	ENSMUSG00000070730.11_Rmdn3	Rmdn3
												chr7	12768092	12780654	ENSMUSG00000070822.5_Zscan18	Zscan18
												chr4	40270591	40279421	ENSMUSG00000071014.10_Ndufb6	Ndufb6
												chr13	77135554	77193714	ENSMUSG00000071252.6_2210408I21Rik	2210408I21Rik
												chr13	67490168	67500555	ENSMUSG00000071291.10_Zfp58	Zfp58
												chr8	129218117	129234018	ENSMUSG00000071302.10_2610044O15Rik8	2610044O15Rik8
												chr6	86404219	86433405	ENSMUSG00000071337.11_Tia1	Tia1
												chr14	59402009	59440884	ENSMUSG00000071350.12_Setdb2	Setdb2
												chr16	48303908	48319723	ENSMUSG00000072419.5_Dppa2	Dppa2
												chr5	72513301	72559684	ENSMUSG00000072889.9_Nfxl1	Nfxl1
												chrX	71816758	71824706	ENSMUSG00000073131.12_Vma21	Vma21
												chrX	56346400	56365674	ENSMUSG00000073176.4_Zfp449	Zfp449
												chr10	82354316	82379636	ENSMUSG00000073427.4_Gm4924	Gm4924
												chr1	134754658	134955940	ENSMUSG00000073557.12_Ppp1r12b	Ppp1r12b
												chr18	53862122	53955548	ENSMUSG00000073563.3_Csnk1g3	Csnk1g3
												chr1	54472994	54557682	ENSMUSG00000073678.4_Pgap1	Pgap1
												chr1	24678630	24765448	ENSMUSG00000073725.8_Lmbrd1	Lmbrd1
												chr7	102239123	102250123	ENSMUSG00000073982.11_Rhog	Rhog
												chr4	20008428	20030785	ENSMUSG00000073988.13_Ttpa	Ttpa
												chr7	41633564	41650931	ENSMUSG00000074165.10_Zfp788	Zfp788
												chr3	145576205	145604113	ENSMUSG00000074182.8_Znhit6	Znhit6
												chr3	84496093	84582534	ENSMUSG00000074513.9_Arfip1	Arfip1
												chr2	146855864	146970097	ENSMUSG00000074749.10_Kiz	Kiz
												chr14	101633766	101640686	ENSMUSG00000075486.10_Commd6	Commd6
												chr5	30232581	30272427	ENSMUSG00000075703.15_Selenoi	Selenoi
												chr10	18011260	18023288	ENSMUSG00000078453.3_Abracl	Abracl
												chr3	135438234	135466058	ENSMUSG00000078578.9_Ube2d3	Ube2d3
												chr7	27838607	27856438	ENSMUSG00000078779.4_Zfp59	Zfp59
												chr11	17211918	17233796	ENSMUSG00000078970.5_Wdr92	Wdr92
												chr8	69271080	69303375	ENSMUSG00000079038.3_D130040H23Rik	D130040H23Rik
												chr5	143909964	143933968	ENSMUSG00000079109.11_Pms2	Pms2
												chrX	166440574	166453140	ENSMUSG00000079317.10_Trappc2	Trappc2
												chr9	73007419	73040378	ENSMUSG00000079469.10_Pigb	Pigb
												chrX	94367117	94416961	ENSMUSG00000079508.8_Apoo	Apoo
												chr5	34153880	34169527	ENSMUSG00000079555.2_Haus3	Haus3
												chr16	97997364	98016756	ENSMUSG00000080717.10_B230307C23Rik	B230307C23Rik
												chrX	105037197	105070096	ENSMUSG00000087174.7_5530601H04Rik	5530601H04Rik
												chrX	152294828	152327495	ENSMUSG00000087403.9_Kantr	Kantr
												chr6	8259430	8428760	ENSMUSG00000089862.8_Umad1	Umad1
												chr1	190772879	190911770	ENSMUSG00000089872.10_Rps6kc1	Rps6kc1
												chr10	11149524	11209552	ENSMUSG00000090112.8_Shprh	Shprh
												chr9	104063686	104127725	ENSMUSG00000090150.10_Acad11	Acad11
												chr9	72461103	72492207	ENSMUSG00000090626.9_Tex9	Tex9
												chr13	67779705	67789078	ENSMUSG00000090659.9_Zfp493	Zfp493
												chr7	41545674	41560829	ENSMUSG00000090744.7_Gm6871	Gm6871
												chr12	81497941	81532911	ENSMUSG00000090935.10_Synj2bp	Synj2bp
												chr3	137918526	137928765	ENSMUSG00000091512.5_Lamtor3	Lamtor3
												chr12	81359026	81485110	ENSMUSG00000091803.7_Cox16	Cox16
												chr8	69741639	69749962	ENSMUSG00000092260.7_Zfp963	Zfp963
												chr13	67538641	67553830	ENSMUSG00000095432.9_Zfp748	Zfp748
												chr7	27984854	28014115	ENSMUSG00000096916.7_Zfp850	Zfp850
												chr13	67515781	67526177	ENSMUSG00000097333.7_Zfp87	Zfp87
												chr8	109075222	109253639	ENSMUSG00000097393.8_D030068K23Rik	D030068K23Rik
												chr13	67339306	67360605	ENSMUSG00000098905.2_Zfp953	Zfp953
												chr7	59982495	60005111	ENSMUSG00000102252.5_Snrpn	Snrpn
												chr5	91963333	91972066	ENSMUSG00000102644.5_Thap6	Thap6
												chr7	39552501	39580589	ENSMUSG00000108621.1_Gm37494	Gm37494
												chr8	69366510	69395522	ENSMUSG00000110444.1_Gm10033	Gm10033
												chr5	107437997	107510821	ENSMUSG00000111375.4_Btbd8	Btbd8
												chr10	15791777	15807065	ENSMUSG00000112227.1_C330004P14Rik	C330004P14Rik
												chr14	60218078	60251507	ENSMUSG00000114797.1_Gm49336	Gm49336
												chr18	80186239	80193569	ENSMUSG00000118061.1_Rbfaos	Rbfaos
