# Supplementary material for: INO80/SWR remodelers regulate Pol II transcription through BRD2 and chromatin landscape
Source: Nucleic Acids Res. 2025 Sep 17;53(17):gkaf892. doi: 10.1093/nar/gkaf892 (PMC12448918; doi:10.1093/nar/gkaf892)
Supplement: gkaf892_Supplemental_Files [file gkaf892_supplemental_files.zip › Table S6.xlsx]

## Sheet: Sheet1
Table S6. Public datasets used in this study
Data Type	Factor	Cell Type	Source	ID
ChIP-seq	SMC1A	Mouse embryonic stem cell	Cistrome	32906
ChIP-seq	MED23	Mouse embryonic stem cell	Cistrome	82104
ChIP-seq	RUVBL2	Mouse embryonic stem cell	Cistrome	88082
ChIP-seq	DNMT3B	Mouse embryonic stem cell	Cistrome	74248
ChIP-seq	CBX8	Mouse embryonic stem cell	Cistrome	48081
ChIP-seq	PARP1	Mouse embryonic stem cell	Cistrome	76978
ChIP-seq	MBD3	Mouse embryonic stem cell	Cistrome	43042
ChIP-seq	EED	Mouse embryonic stem cell	Cistrome	88346
ChIP-seq	SETDB1	Mouse embryonic stem cell	Cistrome	2890
ChIP-seq	KDM5A	Mouse embryonic stem cell	Cistrome	33116
ChIP-seq	WDR5	Mouse embryonic stem cell	Cistrome	4636
ChIP-seq	ELL	Mouse embryonic stem cell	Cistrome	8841
ChIP-seq	LEO1	Mouse embryonic stem cell	Cistrome	70871
ChIP-seq	POU2F1	Mouse embryonic stem cell	Cistrome	76203
ChIP-seq	ZNF322A	Mouse embryonic stem cell	Cistrome	41427
ChIP-seq	CBX3	Mouse embryonic stem cell	Cistrome	38069
ChIP-seq	DAXX	Mouse embryonic stem cell	Cistrome	53211
ChIP-seq	ELK4	Mouse embryonic stem cell	Cistrome	67945
ChIP-seq	THAP11	Mouse embryonic stem cell	Cistrome	43043
ChIP-seq	KDM6A	Mouse embryonic stem cell	Cistrome	84571
ChIP-seq	ELL2	Mouse embryonic stem cell	Cistrome	3229
ChIP-seq	RUVBL1	Mouse embryonic stem cell	Cistrome	52238
ChIP-seq	USP7	Mouse embryonic stem cell	Cistrome	72322
ChIP-seq	RCOR1	Mouse embryonic stem cell	Cistrome	8305
ChIP-seq	SUZ12	Mouse embryonic stem cell	Cistrome	40167
ChIP-seq	AFF4	Mouse embryonic stem cell	Cistrome	2984
ChIP-seq	EHMT2	Mouse embryonic stem cell	Cistrome	41977
ChIP-seq	SAP18	Mouse embryonic stem cell	Cistrome	83928
ChIP-seq	CHD7	Mouse embryonic stem cell	Cistrome	2630
ChIP-seq	STAT3	Mouse embryonic stem cell	Cistrome	4584
ChIP-seq	SMAD3	Mouse embryonic stem cell	Cistrome	2893
ChIP-seq	NEUROD1	Mouse embryonic stem cell	Cistrome	58028
ChIP-seq	FOXD3	Mouse embryonic stem cell	Cistrome	57748
ChIP-seq	DPF2	Mouse embryonic stem cell	Cistrome	82769
ChIP-seq	METTL3	Mouse embryonic stem cell	Cistrome	77417
ChIP-seq	PRDM4	Mouse embryonic stem cell	Cistrome	37716
ChIP-seq	CTR9	Mouse embryonic stem cell	Cistrome	2820
ChIP-seq	PKNOX1	Mouse embryonic stem cell	Cistrome	52659
ChIP-seq	ARID3A	Mouse embryonic stem cell	Cistrome	82367
ChIP-seq	KDM5B	Mouse embryonic stem cell	Cistrome	43472
ChIP-seq	NFYB	Mouse embryonic stem cell	Cistrome	48619
ChIP-seq	ATF7IP	Mouse embryonic stem cell	Cistrome	2816
ChIP-seq	ISL1	Mouse embryonic stem cell	Cistrome	68508
ChIP-seq	SMAD1/5	Mouse embryonic stem cell	Cistrome	58541
ChIP-seq	SMARCA4	Mouse embryonic stem cell	Cistrome	33719
ChIP-seq	NFYC	Mouse embryonic stem cell	Cistrome	48620
ChIP-seq	CBX6	Mouse embryonic stem cell	Cistrome	82831
ChIP-seq	MSL1	Mouse embryonic stem cell	Cistrome	48058
ChIP-seq	MORC3	Mouse embryonic stem cell	Cistrome	76742
ChIP-seq	HEY1	Mouse embryonic stem cell	Cistrome	59427
ChIP-seq	NSL1	Mouse embryonic stem cell	Cistrome	48059
ChIP-seq	TET2	Mouse embryonic stem cell	Cistrome	71089
ChIP-seq	RYBP	Mouse embryonic stem cell	Cistrome	73498
ChIP-seq	PCGF2	Mouse embryonic stem cell	Cistrome	69357
ChIP-seq	HDAC1	Mouse embryonic stem cell	Cistrome	8271
ChIP-seq	TCF3	Mouse embryonic stem cell	Cistrome	2906
ChIP-seq	ZFX	Mouse embryonic stem cell	Cistrome	438
ChIP-seq	NFYA	Mouse embryonic stem cell	Cistrome	48618
ChIP-seq	ZNF143	Mouse embryonic stem cell	Cistrome	36769
ChIP-seq	PCGF6	Mouse embryonic stem cell	Cistrome	75123
ChIP-seq	MYCN	Mouse embryonic stem cell	Cistrome	418
ChIP-seq	CHD4	Mouse embryonic stem cell	Cistrome	8275
ChIP-seq	DGCR8	Mouse embryonic stem cell	Cistrome	77419
ChIP-seq	JUN	Mouse embryonic stem cell	Cistrome	53680
ChIP-seq	SIRT6	Mouse embryonic stem cell	Cistrome	52815
ChIP-seq	USP16	Mouse embryonic stem cell	Cistrome	43430
ChIP-seq	TRIM28	Mouse embryonic stem cell	Cistrome	68940
ChIP-seq	RNF2	Mouse embryonic stem cell	Cistrome	2887
ChIP-seq	SUPT5H	Mouse embryonic stem cell	Cistrome	2902
ChIP-seq	MTF2	Mouse embryonic stem cell	Cistrome	82556
ChIP-seq	KDM2B	Mouse embryonic stem cell	Cistrome	34820
ChIP-seq	AFF3	Mouse embryonic stem cell	Cistrome	73004
ChIP-seq	GTF2B	Mouse embryonic stem cell	Cistrome	68345
ChIP-seq	TFAP2C	Mouse embryonic stem cell	Cistrome	43035
ChIP-seq	CXXC1	Mouse embryonic stem cell	Cistrome	82185
ChIP-seq	EZH2	Mouse embryonic stem cell	Cistrome	41898
ChIP-seq	REST	Mouse embryonic stem cell	Cistrome	8274
ChIP-seq	RARA	Mouse embryonic stem cell	Cistrome	38621
ChIP-seq	ZMYND8	Mouse embryonic stem cell	Cistrome	76497
ChIP-seq	CDK7	Mouse embryonic stem cell	Cistrome	49496
ChIP-seq	SIN3A	Mouse embryonic stem cell	Cistrome	86
ChIP-seq	TP53	Mouse embryonic stem cell	Cistrome	8861
ChIP-seq	CREBBP	Mouse embryonic stem cell	Cistrome	43041
ChIP-seq	MSL2	Mouse embryonic stem cell	Cistrome	47617
ChIP-seq	KAT5	Mouse embryonic stem cell	Cistrome	58496
ChIP-seq	KDM5C	Mouse embryonic stem cell	Cistrome	38059
ChIP-seq	CAPG	Mouse embryonic stem cell	Cistrome	39309
ChIP-seq	KDM2A	Mouse embryonic stem cell	Cistrome	2855
ChIP-seq	TFE3	Mouse embryonic stem cell	Cistrome	39314
ChIP-seq	ZBTB2	Mouse embryonic stem cell	Cistrome	83642
ChIP-seq	FAIRE	Mouse embryonic stem cell	Cistrome	48495
ChIP-seq	CBX7	Mouse embryonic stem cell	Cistrome	71881
ChIP-seq	H1F0	Mouse embryonic stem cell	Cistrome	34108
ChIP-seq	MAX	Mouse embryonic stem cell	Cistrome	44270
ChIP-seq	SS18	Mouse embryonic stem cell	Cistrome	75210
ChIP-seq	KDM4A	Mouse embryonic stem cell	Cistrome	69498
ChIP-seq	C17orf96	Mouse embryonic stem cell	Cistrome	72169
ChIP-seq	ATRX	Mouse embryonic stem cell	Cistrome	48658
ChIP-seq	TFCP2	Mouse embryonic stem cell	Cistrome	433
ChIP-seq	RBBP5	Mouse embryonic stem cell	Cistrome	37750
ChIP-seq	BRD2	Mouse embryonic stem cell	Cistrome	67566
ChIP-seq	HDAC2	Mouse embryonic stem cell	Cistrome	8272
ChIP-seq	CDK8	Mouse embryonic stem cell	Cistrome	40163
ChIP-seq	SOX2	Mouse embryonic stem cell	Cistrome	40161
ChIP-seq	TBP	Mouse embryonic stem cell	Cistrome	5761
ChIP-seq	NR0B1	Mouse embryonic stem cell	Cistrome	50095
ChIP-seq	KMT2D	Mouse embryonic stem cell	Cistrome	73266
ChIP-seq	ELL3	Mouse embryonic stem cell	Cistrome	37690
ChIP-seq	NELFA	Mouse embryonic stem cell	Cistrome	2907
ChIP-seq	FAM60A	Mouse embryonic stem cell	Cistrome	77370
ChIP-seq	NCAPH2	Mouse embryonic stem cell	Cistrome	86593
ChIP-seq	MAFK	Mouse embryonic stem cell	Cistrome	46424
ChIP-seq	NRF1	Mouse embryonic stem cell	Cistrome	58923
ChIP-seq	KANSL3	Mouse embryonic stem cell	Cistrome	47619
ChIP-seq	NCAPD3	Mouse embryonic stem cell	Cistrome	39306
ChIP-seq	ZC3H11A	Mouse embryonic stem cell	Cistrome	46426
ChIP-seq	NANOG	Mouse embryonic stem cell	Cistrome	40158
ChIP-seq	ZIC2	Mouse embryonic stem cell	Cistrome	51365
ChIP-seq	JARID2	Mouse embryonic stem cell	Cistrome	4404
ChIP-seq	E2F1	Mouse embryonic stem cell	Cistrome	405
ChIP-seq	DPY30	Mouse embryonic stem cell	Cistrome	404
ChIP-seq	SMC3	Mouse embryonic stem cell	Cistrome	83925
ChIP-seq	MCRS1	Mouse embryonic stem cell	Cistrome	47612
ChIP-seq	MYC	Mouse embryonic stem cell	Cistrome	44268
ChIP-seq	HCFC1	Mouse embryonic stem cell	Cistrome	46425
ChIP-seq	MED1	Mouse embryonic stem cell	Cistrome	2857
ChIP-seq	DNMT3A	Mouse embryonic stem cell	Cistrome	51118
ChIP-seq	PHIP	Mouse embryonic stem cell	Cistrome	82796
ChIP-seq	TGIF2	Mouse embryonic stem cell	Cistrome	56408
ChIP-seq	EP300	Mouse embryonic stem cell	Cistrome	2822
ChIP-seq	POLR2A	Mouse embryonic stem cell	Cistrome	34080
ChIP-seq	CDK9	Mouse embryonic stem cell	Cistrome	40169
ChIP-seq	BRD4	Mouse embryonic stem cell	Cistrome	34084
ChIP-seq	NIPBL	Mouse embryonic stem cell	Cistrome	2864
ChIP-seq	DDX21	Mouse embryonic stem cell	Cistrome	67360
ChIP-seq	MED12	Mouse embryonic stem cell	Cistrome	2861
ChIP-seq	TGIF1	Mouse embryonic stem cell	Cistrome	56095
ChIP-seq	KAT8	Mouse embryonic stem cell	Cistrome	39127
ChIP-seq	KDM4B	Mouse embryonic stem cell	Cistrome	41315
ChIP-seq	GATA4	Mouse embryonic stem cell	Cistrome	35370
ChIP-seq	HEXIM1	Mouse embryonic stem cell	Cistrome	67359
ChIP-seq	YY1	Mouse embryonic stem cell	Cistrome	88600
ChIP-seq	H2AZ	Mouse embryonic stem cell	Cistrome	37751
ChIP-seq	POU5F1	Mouse embryonic stem cell	Cistrome	40157
ChIP-seq	OTX2	Mouse embryonic stem cell	Cistrome	48490
ChIP-seq	RAD21	Mouse embryonic stem cell	Cistrome	39300
ChIP-seq	KLF5	Mouse embryonic stem cell	Cistrome	44342
ChIP-seq	ASH2L	Mouse embryonic stem cell	Cistrome	43179
ChIP-seq	KMT2B	Mouse embryonic stem cell	Cistrome	77322
ChIP-seq	ZNF384	Mouse embryonic stem cell	Cistrome	46427
ChIP-seq	STAG2	Mouse embryonic stem cell	Cistrome	34077
ChIP-seq	STAG1	Mouse embryonic stem cell	Cistrome	34082
ChIP-seq	PRDM14	Mouse embryonic stem cell	Cistrome	4498
ChIP-seq	ESRRB	Mouse embryonic stem cell	Cistrome	73564
ChIP-seq	KDM4C	Mouse embryonic stem cell	Cistrome	41316
ChIP-seq	TDG	Mouse embryonic stem cell	Cistrome	51036
ChIP-seq	SMAD2/3	Mouse embryonic stem cell	Cistrome	53110
ChIP-seq	PRDM15	Mouse embryonic stem cell	Cistrome	82115
ChIP-seq	KDM1A	Mouse embryonic stem cell	Cistrome	8304
ChIP-seq	KLF4	Mouse embryonic stem cell	Cistrome	73601
ChIP-seq	RAD23B	Mouse embryonic stem cell	Cistrome	52732
ChIP-seq	DPPA2	Mouse embryonic stem cell	Cistrome	53170
ChIP-seq	RXRA	Mouse embryonic stem cell	Cistrome	52796
ChIP-seq	TET1	Mouse embryonic stem cell	Cistrome	91
ChIP-seq	ZFP281	Mouse embryonic stem cell	Cistrome	73009
ChIP-seq	BTAF1	Mouse embryonic stem cell	Cistrome	81947
ChIP-seq	ZFP57	Mouse embryonic stem cell	Cistrome	53133
ChIP-seq	TCF12	Mouse embryonic stem cell	Cistrome	53111
ChIP-seq	UTF1	Mouse embryonic stem cell	Cistrome	43659
ChIP-seq	H3K4me3	Mouse embryonic stem cell	Ji et al., 2015	GSM1526288
ChIP-seq	H3K4me2	Mouse embryonic stem cell	Chronis et al., 2017	GSM2417084
ChIP-seq	H3K4me1	Mouse embryonic stem cell	Whyte et al., 2012	GSM845238/GSM845239
ChIP-seq	H3K9ac	Mouse embryonic stem cell	Chronis et al., 2017	GSM2417092
ChIP-seq	H3K27ac	Mouse embryonic stem cell	Ji et al., 2015	GSM1526287
ChIP-seq	H3K36me3	Mouse embryonic stem cell	Ji et al., 2015	GSM1526290
ChIP-seq	H3K79me2	Mouse embryonic stem cell	Ji et al., 2015	GSM1526289
ChIP-seq	H3K9me3	Mouse embryonic stem cell	Ji et al., 2015	GSM1526292
ChIP-seq	H3K27me3	Mouse embryonic stem cell	Ji et al., 2015	GSM1526291
ChIP-seq	CTCF	Mouse embryonic stem cell	Stadler et al., 2011	GSM747534/GSM747535/GSM747536
BioCAP-seq	/	Mouse embryonic stem cell	Long et al., 2013	GSM1064680
Core-promoter motif	INR	/	JASPAR	POL002.1
Core-promoter motif	GC-box	/	JASPAR	POL003.1
Core-promoter motif	CCAAT-box	/	JASPAR	POL004.1
Core-promoter motif	BREu	/	JASPAR	POL006.1
Core-promoter motif	BREd	/	JASPAR	POL007.1
Core-promoter motif	DCE_S_I	/	JASPAR	POL008.1
Core-promoter motif	DCE_S_II	/	JASPAR	POL009.1
Core-promoter motif	DCE_S_III	/	JASPAR	POL010.1
Core-promoter motif	XCPE1	/	JASPAR	POL011.1
Core-promoter motif	TATA-Box	/	JASPAR	POL012.1
Core-promoter motif	DREF	/	JASPAR	MA1456.1
Core-promoter motif	TCT	/	Parry et al., 2010	/
PolyA sites	PolyA sites at terminal exon, other exon, downstream of terminal exon, antisense exon, antisense intron, antisense upstream of a gene and intergenic region.	/	Christina et al., 2020	PolyASite
