# Supplementary material for: INO80/SWR remodelers regulate Pol II transcription through BRD2 and chromatin landscape
Source: Nucleic Acids Res. 2025 Sep 17;53(17):gkaf892. doi: 10.1093/nar/gkaf892 (PMC12448918; doi:10.1093/nar/gkaf892)
Supplement: gkaf892_Supplemental_Files [file gkaf892_supplemental_files.zip › Table S7.xlsx]

## Sheet: Sheet1
Table S7. Oligos used in this study
Name	Sequence (5'-3')	The use
Ino80 C terminal gRNA F	CACCGGCACCAACCCCTCTGGAGGA	gRNA synthesis
Ino80 C terminal gRNA R	AAACTCCTCCAGAGGGGTTGGTGCC	gRNA synthesis
P400 C terminal gRNA F	CACCGTCAACCAATTTCCATCCTAC	gRNA synthesis
P400 C terminal gRNA R	AAACGTAGGATGGAAATTGGTTGAC	gRNA synthesis
Srcap C terminal gRNA F	CACCGCGAAAGGCCAAGACGTGAAT	gRNA synthesis
Srcap C terminal gRNA R	AAACATTCACGTCTTGGCCTTTCGC	gRNA synthesis
Ino80 degron donor F	ACCAGCAGCCTAGCCTCAGACTCCTTGATCCGGAAACAGGGCAAAGGCACCAATCCATCCGGAGGACGCGGATCCGGTGCAGGCGCCAAG	HR donor fragment PCR amplification
Ino80 degron donor R	ACCTATGGCTCAGGACTGTAGCCCCTGGTTTGGTTGAAGGAAGCTAGAGGGCAGAGATGGTTACCATGGCTGGGTACCGGATCCAACGACCC	HR donor fragment PCR amplification
P400 degron donor F	TGAGAGTTCCTGCTGTGAGGCTGAAGACGCCCACCAAACCTCCATGCCAGGGATCCGGTGCAGGCGCCAAG	HR donor fragment PCR amplification
P400 degron donor R	AGTATAGAGTTCTGCCAGGACAGCCTAACATAGTATCAACCAATTTCCATCCTGGGTACCGGATCCAACGACCC	HR donor fragment PCR amplification
Srcap degron donor F	CCCACCTATGTATCCCTACTATTAGTCACAGAGGTCGAAAGGCCAAGACGGGATCCGGTGCAGGCGCCAAG	HR donor fragment PCR amplification
Srcap degron donor R	AAGGGAAAGCGGCCATGGTGGGATACATAAGTGAAGGGGCTGCCCATTCACGCTGGGTACCGGATCCAACGACCC	HR donor fragment PCR amplification
Ino80 ontarget F	ACCTTCAAGCGCCTCTTCTC	Knockin homologous clone assay
Ino80 ontarget R	CACACTAGGCAAGCCATCCA	Knockin homologous clone assay
P400 ontarget F	GCAGGGCAACAGGTACAGAT	Knockin homologous clone assay
P400 ontarget R	TAGGCAGCAGATCCCAGAGT	Knockin homologous clone assay
Srcap ontarget F	CAGCGTATCCTGCGTAGTAGTG	Knockin homologous clone assay
Srcap ontarget R	ACCCTAAGGGTTTGAGGCTGTG	Knockin homologous clone assay
Polr2a C terminal gRNA F	CACCGATGAGGAGAACTGAGCGAAC	RPB1 C-terminal knockin gRNA synthesis
Polr2a C terminal gRNA R	AAACGTTCGCTCAGTTCTCCTCATC	RPB2 C-terminal knockin gRNA synthesis
Polr2a TurboID donor F	AGCCCAGCCATCAGCCCAGATGACAGCGATGAGGAGAACGGAGCTCCAGGTTCTGCAGG	HR donor PCR amplification
Polr2a TurboID donor F	ACCGAGGTTGTCTGACCCTAACCAGCTCTTCGCCCTGTTGACCAGCTTCTGATGGAATT	HR donor PCR amplification
Polr2a CTD ontarget F	TCCAACCTCCCCGACATACTC	C-terminal knockin assay
Polr2a CTD ontarget R	TACAAGGGACCCAGGGTAGG	C-terminal knockin assay
Hnrnpa2b1 F-Pol II ChIP	AAACCCAAGGTGAAGAGAGTAAG	INO80,P400,SRCAP Degron for Pol II ChIP-qPCR validation
Hnrnpa2b1 R-Pol II ChIP	GGTGAACGCCCAGTTCTATT	INO80,P400,SRCAP Degron for Pol II ChIP-qPCR validation
Nanog F	CCTAGTGCTTCTGGGAAAGAG	INO80,P400,SRCAP Degron for Pol II ChIP-qPCR validation
Nanog R	GGGTTATGCTCAGGGAAGATAG	INO80,P400,SRCAP Degron for Pol II ChIP-qPCR validation
Hnrnpa3 F	GGTGAGGATTTCTGGTAGGATTT	INO80,P400,SRCAP Degron for Pol II ChIP-qPCR validation
Hnrnpa3 R	CAGCACTCAAGGGTTGAAGATA	INO80,P400,SRCAP Degron for Pol II ChIP-qPCR validation
Intergenic F	CTAACGCCTCTGCCAGTATTT	INO80,P400,SRCAP Degron for Pol II ChIP-qPCR validation
Intergenic R	TTGTGGGATGAGCAGGATTTAG	INO80,P400,SRCAP Degron for Pol II ChIP-qPCR validation
Hnrnpa3 F	TGGGCTCGAACTCAGAAAC	INO80,P400,SRCAP Degron for Ints5 CUT&TAG-qPCR validation
Hnrnpa3 R	CCTCAGTAGAGAGACTAAGACAAAC	INO80,P400,SRCAP Degron for Ints5 CUT&TAG-qPCR validation
Ppan F	GCATCTTGGCGAGGACTT	INO80,P400,SRCAP Degron for Ints5 CUT&TAG-qPCR validation
Ppan R	CCCTCGATTCTATTCCCGATTT	INO80,P400,SRCAP Degron for Ints5 CUT&TAG-qPCR validation
Klf16 F	GTCCTCCCGCACTTCAAA	INO80,P400,SRCAP Degron for Ints5 CUT&TAG-qPCR validation
Klf16 R	CTCCGTTTGGCTTGTTCTTAC	INO80,P400,SRCAP Degron for Ints5 CUT&TAG-qPCR validation
Nedd4 F	AGATTTAGGCCTGCGCATT	INO80,P400,SRCAP Degron for Ints5 CUT&TAG-qPCR validation
Nedd4 R	AGCCTGTCGCCTACAGATTA	INO80,P400,SRCAP Degron for Ints5 CUT&TAG-qPCR validation
Nanog F	CTGGGTCACCTTACAGCTTC	INO80,P400,SRCAP Degron for BRD2 ChIP-qPCR validation,H2A.Zac CUT&TAG-qPCR validation
Nanog R	TGAATTCACAGTTAATCCCACCT	INO80,P400,SRCAP Degron for BRD2 ChIP-qPCR validation,H2A.Zac CUT&TAG-qPCR validation
Ints12 F	TGAGTGGTGACGAGGGT	INO80,P400,SRCAP Degron for BRD2 ChIP-qPCR validation,H2A.Zac CUT&TAG-qPCR validation
Ints12 R	CCCGCAAATTATGAGGTCTCC	INO80,P400,SRCAP Degron for BRD2 ChIP-qPCR validation,H2A.Zac CUT&TAG-qPCR validation
Ints14 F-BRD2 ChIP	TTGAGGGCTGTGTTTCGATG	INO80,P400,SRCAP Degron for BRD2 ChIP-qPCR validation,H2A.Zac CUT&TAG-qPCR validation
Ints14 R-BRD2 ChIP	TGAGACCGCCACCCTAC	INO80,P400,SRCAP Degron for BRD2 ChIP-qPCR validation,H2A.Zac CUT&TAG-qPCR validation
Hnrnpa2b1 F-BRD2 ChIP	AGACTCGCTCCGGGAAG	INO80,P400,SRCAP Degron for BRD2 ChIP-qPCR validation,H2A.Zac CUT&TAG-qPCR validation
Hnrnpa2b1 R-BRD2 ChIP	CGCTAAAGTAGCGCGTGAG	INO80,P400,SRCAP Degron for BRD2 ChIP-qPCR validation,H2A.Zac CUT&TAG-qPCR validation
Tomm70a F	CCTCTACACTTGCTGCACAC	INO80 Degron for H3.3 CUT&TAG-qPCR validation
Tomm70a R	GTGACTGCAGACCTCTTCTC	INO80 Degron for H3.3 CUT&TAG-qPCR validation
Ints3 F	TACGGAGTGGGTGCTACT	INO80 Degron for H3.3 CUT&TAG-qPCR validation
Ints3 R	AGTGGAGCAAGAGGGAAAC	INO80 Degron for H3.3 CUT&TAG-qPCR validation
Camk2g F	CGACCGAACTGGAAGACAC	cross regulation CUT&TAG-qPCR validation
Camk2g R	GACCCAACACCACTCAAGAA	cross regulation CUT&TAG-qPCR validation
Pla2g10 F	GGACACACAGCAGCACTAA	cross regulation CUT&TAG-qPCR validation
Pla2g10 R	CACAGGTAGACAGAGCAAACA	cross regulation CUT&TAG-qPCR validation
Ggcx F	CGGCCTTCACGACAGTG	cross regulation CUT&TAG-qPCR validation
Ggcx R	AGTGGAACCTCCAGACTTAGA	cross regulation CUT&TAG-qPCR validation
Nemp1 F	CACATGGCTGCTCTTGGT	cross regulation CUT&TAG-qPCR validation
Nemp1 R	CCTCGGGATAAGAAACCACTTT	cross regulation CUT&TAG-qPCR validation
Mettl16 F	GGTGTGGGCTTGGTGATT	cross regulation CUT&TAG-qPCR validation
Mettl16 R	GCGCAACCGGATAAGAGATT	cross regulation CUT&TAG-qPCR validation
Snhg4 F	AGTAGGTCTGGCTCCCATTA	cross regulation CUT&TAG-qPCR validation
Snhg4 R	TCCTCACAAAGGCTACATTCC	cross regulation CUT&TAG-qPCR validation
Cdk4 F	CACAGCGTAACCACACCTCT	BRD2 Drgron for P400 CUT&Tag-qPCR validation
Cdk4 R	CGGCCACGTGACCTGTT	BRD2 Drgron for P400 CUT&Tag-qPCR validation
Tdgf1 F	GAGGGTGTGTCCTGGTAAATAA	BRD2 Drgron for SRCAP CUT&Tag-qPCR validation
Tdgf1 R	TCAGTACACACGAAGGTTCAG	BRD2 Drgron for SRCAP CUT&Tag-qPCR validation
Eno1 F	GCCAGGCATTCCAGCTAT	BRD2 Drgron for INO80 CUT&Tag-qPCR validation
Eno1 R	CTCCAATAGAAGAGCGTGACC	BRD2 Drgron for INO80 CUT&Tag-qPCR validation
Ints14 F-INO80 CUT&Tag	GGAAGAGCATCCTACTGTTCTG	BRD2 Drgron for INO80 CUT&Tag-qPCR validation
Ints14 R-INO80 CUT&Tag	GGTGCCTCCCTCCATTTATC	BRD2 Drgron for INO80 CUT&Tag-qPCR validation
Sox2 F	GGTTGGTGGAGTAGGGAATTAG	BRD2 Drgron for H2A.Z CUT&Tag-qPCR validation, BRD2 Drgron for H2A.Zac CUT&Tag-qPCR validation
Sox2 R	GACTGTAGAGCAGAGCTAGGA	BRD2 Drgron for H2A.Z CUT&Tag-qPCR validation, BRD2 Drgron for H2A.Zac CUT&Tag-qPCR validation
Myc F	TACATGGCGTATTGTGTGGAG	BRD2 Drgron for H2A.Z CUT&Tag-qPCR validation, BRD2 Drgron for H2A.Zac CUT&Tag-qPCR validation
Myc R	CGCTAGTCCTTTCCCTTTCTG	BRD2 Drgron for H2A.Z CUT&Tag-qPCR validation, BRD2 Drgron for H2A.Zac CUT&Tag-qPCR validation,BRD2 Drgron for P400 CUT&Tag-qPCR validation,BRD2 Drgron for SRCAP CUT&Tag-qPCR validation
Hnrnpa2b1 F-BRD2 Drgron	TCCGTGAATTGCGGAAGG	BRD2 Drgron for H2A.Z CUT&Tag-qPCR validation, BRD2 Drgron for H2A.Zac CUT&Tag-qPCR validation,BRD2 Drgron for P400 CUT&Tag-qPCR validation,BRD2 Drgron for SRCAP CUT&Tag-qPCR validation
Hnrnpa2b1 R-BRD2 Drgron	CTCCCGACGGCGTTATTT
